# Supplementary material for: Identification of target genes in neuroinflammation and neurodegeneration after traumatic brain injury in rats
Source: PeerJ. 2019 Dec 19;7:e8324. doi: 10.7717/peerj.8324 (PMC6925952; doi:10.7717/peerj.8324)
Supplement: Supplemental Information 1 [file peerj-07-8324-s001.zip]

Archive with 14 entries (8 files):
- Supplemental file 1/
- Supplemental file 1/Data_all/
- Supplemental file 1/Data_all/gene_all.xlsx
- Supplemental file 1/Data_all/group.xlsx
- Supplemental file 1/Diff_result/
- Supplemental file 1/Diff_result/Diff_gene_result_all.xlsx
- Supplemental file 1/Go_KEGG_analysis/
- Supplemental file 1/Go_KEGG_analysis/pathway analysis.xlsx
- Supplemental file 1/mRNA-TF-Net/
- Supplemental file 1/mRNA-TF-Net/mRNA-TF-Net.xlsx
- Supplemental file 1/mRNA-TF-Net/TF prediction.xls
- Supplemental file 1/mRNA-TF-Net/~$mRNA-TF-Net说明关系.xlsx
- Supplemental file 1/Singalnet/
- Supplemental file 1/Singalnet/Singalnet.xlsx
