# Supplementary material for: Identification of target genes in neuroinflammation and neurodegeneration after traumatic brain injury in rats
Source: PeerJ. 2019 Dec 19;7:e8324. doi: 10.7717/peerj.8324 (PMC6925952; doi:10.7717/peerj.8324)
Supplement: Supplemental Information 1 [file peerj-07-8324-s001.zip › Supplemental file 1/Data_all/group.xlsx]

## Sheet: 分组信息
sample	group
MRNA_RID_1_SHM	Con	GSM1943613
MRNA_RID_2_SHM	Con	GSM1943614
MRNA_RID_3_SHM	Con	GSM1943615
MRNA_RID_4_SHM	Con	GSM1943616
MRNA_RID_5_SHM	Con	GSM1943617
MRNA_RID_6_TRM	Exp	GSM1943618
MRNA_RID_7_TRM	Exp	GSM1943619
MRNA_RID_8_TRM	Exp	GSM1943620
MRNA_RID_9_TRM	Exp	GSM1943621
MRNA_RID_10_TRM	Exp	GSM1943622
RatID_1_mRNA	Con	GSM2114177
Rat10_trauma_hippo_mrna_FC122_2.bam	Exp	GSM2114186
Rat2_sham_hippo_mrna_FC120_3.bam	Con	GSM2114178
Rat3_sham_hippo_mrna_FC120_5.bam	Con	GSM2114179
Rat4_sham_hippo_mrna_FC120_7.bam	Con	GSM2114180
Rat5_sham_hippo_mrna_FC122_1.bam	Con	GSM2114181
Rat6_trauma_hippo_mrna_FC120_2.bam	Exp	GSM2114182
Rat7_trauma_hippo_mrna_FC120_4.bam	Exp	GSM2114183
Rat8_trauma_hippo_mrna_FC120_6.bam	Exp	GSM2114184
Rat9_trauma_hippo_mrna_FC120_8.bam	Exp	GSM2114185
