# Supplementary material for: Identification of target genes in neuroinflammation and neurodegeneration after traumatic brain injury in rats
Source: PeerJ. 2019 Dec 19;7:e8324. doi: 10.7717/peerj.8324 (PMC6925952; doi:10.7717/peerj.8324)
Supplement: Supplemental Information 1 [file peerj-07-8324-s001.zip › Supplemental file 1/Diff_result/Diff_gene_result_all.xlsx]

## Sheet: diff gene
Gene Symbol	p_values	p_adjust	fold_change(Exp/Con)	style
Olig2	0.000837612	0.0281258	1.72993	up
Pus1	0.0170146	0.0455838	1.44993	up
Mtss1l	0.00631348	0.0340317	1.6858	up
Smn1	0.00150116	0.0296416	1.38313	up
Echdc3	0.000139205	0.0204577	1.85634	up
Eif2b2	0.0032048	0.0311798	1.48632	up
Lrch4	0.00419353	0.0316965	1.63019	up
Begain	0.00914457	0.036824	1.52306	up
Prlhr	0.000103335	0.0203801	2.90775	up
Atf7	0.0205542	0.0492147	1.41938	up
Mcm3	0.0023464	0.0308193	1.68476	up
Klhdc8b	0.00421122	0.0316965	1.53996	up
Npr2	0.0158683	0.0442871	1.41112	up
Gtf2h3	0.00984517	0.0378006	1.44064	up
RGD1309808	0.000962199	0.0281258	3.24918	up
Jmjd6	0.0136229	0.0423514	1.36732	up
Nkap	0.00683226	0.0344448	1.51908	up
Fgl2	0.00309866	0.0310628	1.89639	up
Wsb1	0.0120029	0.0405865	1.58527	up
Dact3	0.0115488	0.0399512	1.49726	up
Sp1	0.0172876	0.0458576	1.44075	up
Kcnj10	0.00796492	0.0356228	1.58231	up
Arid5a	0.00174677	0.0296493	1.71258	up
Rfxap	0.00110962	0.02848	1.53251	up
Cdk19	0.0183019	0.0469374	1.38441	up
Pnkp	0.00614768	0.0339645	1.45882	up
Aplnr	0.00131108	0.0294609	2.05955	up
Grb14	0.00528762	0.0332566	1.53083	up
Plcl2	0.00628939	0.0340317	1.47659	up
Zfp777	0.0150273	0.0435381	1.46111	up
Smim14	0.0114431	0.0398274	1.46663	up
Cdadc1	0.0069396	0.0345566	1.48619	up
Use1	0.00172879	0.0296493	1.58491	up
Cdh2	0.019637	0.0482353	1.39164	up
Pcdhga3	0.0101812	0.0383336	1.49888	up
N4bp3	0.00839516	0.0360556	1.72109	up
Nr4a1	0.00015143	0.0204577	1.99135	up
Mtmr14	0.00887964	0.0365064	1.38663	up
RT1-CE7	0.00166074	0.0296416	1.86854	up
Dctd	0.0125708	0.0413473	1.60894	up
Phactr1	0.00684033	0.0344524	1.43052	up
Adora1	0.00647925	0.0341546	1.55604	up
Arl11	2.67544e-05	0.0113788	2.42681	up
Sparc	0.00923659	0.0368863	1.63297	up
Folr2	0.00160607	0.0296416	2.08112	up
Psmb4	0.0207672	0.0494966	1.43657	up
S100a1	0.00326406	0.0311798	1.76461	up
Il17ra	0.0026984	0.0309398	1.58766	up
LOC500124	0.0108364	0.0390851	1.68517	up
Fbxw17	0.0130611	0.0417835	1.51823	up
RGD1566386	0.00441822	0.0319726	1.42205	up
Dnajc25	0.0176716	0.0462223	1.48377	up
Emp1	0.0207944	0.0495273	1.48834	up
Kat5	0.00762802	0.0351322	1.51884	up
Lamp2	0.00761602	0.0351322	1.53105	up
Emid1	0.0163719	0.0447611	1.56157	up
Tbx4	0.00704506	0.0346795	1.88797	up
Trnau1ap	0.00428593	0.0318119	1.42043	up
Cttnbp2nl	0.00879044	0.0363979	1.53622	up
Ptprz1	0.0170598	0.0456321	1.44839	up
Cd84	0.00310243	0.0310628	1.90164	up
Krt19	0.00315662	0.0310653	3.53809	up
Dse	0.00276127	0.0309398	1.81662	up
Pygl	0.00446646	0.0320765	2.00932	up
Rpa2	0.011307	0.0397136	1.56363	up
Igsf1	0.00380123	0.0313971	1.99733	up
Rnf39	0.0203386	0.0489768	1.35151	up
Syk	0.0121173	0.040797	1.53089	up
Gtpbp1	0.00654114	0.0341546	1.50869	up
Gng7	0.00638697	0.0341546	1.49924	up
B3galnt2	0.0109885	0.0392858	1.50957	up
Ank3	0.00295159	0.0310628	1.46379	up
Serpina3n	0.0124782	0.0412157	0.299496	down
Mecp2	0.00876836	0.0363979	1.40152	up
Exoc4	0.0198948	0.0484323	1.38567	up
Cdkn1b	0.00654205	0.0341546	1.53381	up
Bsg	0.00516921	0.0332266	1.46552	up
Scpep1	0.00383287	0.0313971	1.69076	up
Mtdh	0.00327101	0.0311798	1.53729	up
Dcaf11	0.0189087	0.0475874	1.42268	up
Nphp4	0.00524896	0.0332566	1.46991	up
Ropn1l	0.00154893	0.0296416	1.81137	up
Stc1	0.00177633	0.0296493	1.4252	up
Tacr2	0.0096748	0.0375926	1.52199	up
Sncaip	0.00657794	0.0341546	1.57743	up
Edn3	0.00212315	0.0303958	1.63302	up
Gipc3	0.0193011	0.0479428	1.63256	up
Tab2	0.0115359	0.0399247	1.49658	up
Nr2c2ap	0.0113216	0.0397147	1.39797	up
Cd244	0.00763784	0.0351322	1.49486	up
Epas1	0.0156986	0.0440918	1.54038	up
Fbxl16	0.0120496	0.0406951	1.50442	up
Eaf2	0.00680467	0.0344195	1.69413	up
Kcnk16	0.000286332	0.0214731	2.44469	up
Naga	0.00601213	0.033762	1.54409	up
Lmo2	0.00112276	0.02848	1.58411	up
Wdr61	0.0198738	0.0484191	1.35347	up
Aox2	0.00744012	0.0350305	3.47775	up
Rpl36a	0.0061127	0.0338902	1.48162	up
Zbtb5	0.00332584	0.0311798	1.39815	up
Mtg2	0.0103506	0.0384964	1.42678	up
Extl3	0.0128025	0.0415154	1.54527	up
Bco1	0.0172457	0.04581	1.64127	up
Plce1	0.00228899	0.0308193	1.70896	up
Tab1	0.00763503	0.0351322	1.43806	up
Ccdc89	0.0141618	0.0428393	1.86517	up
Bcas3	0.0176902	0.0462223	1.46333	up
Bst2	0.00059859	0.0273872	2.1089	up
Acp6	0.0106368	0.0388407	1.4087	up
Chka	0.00551554	0.0334185	1.47981	up
Mrpl52	0.0014477	0.0296416	1.56338	up
Zic4	2.26812e-05	0.0112459	1.92151	up
Atg16l2	0.00157513	0.0296416	1.80039	up
Fxyd5	0.00614601	0.0339645	1.6764	up
Gpr4	0.00150162	0.0296416	1.57525	up
Nhp2	0.0101877	0.0383336	1.43943	up
Dhx30	0.0109645	0.0392298	1.46562	up
Pank4	0.00997387	0.037914	1.43762	up
Dyrk1b	0.00700231	0.0346331	1.53685	up
Akr1b8	0.00461229	0.03246	1.64655	up
Ctns	0.012566	0.0413405	1.57245	up
H6pd	0.0192497	0.0478726	1.38278	up
Cd248	0.00523055	0.0332566	1.59285	up
Gna13	0.00541306	0.0333501	1.43259	up
Coq7	0.0145296	0.0431116	1.37796	up
RGD1305014	0.0115006	0.0398927	1.66589	up
Map7	0.00876738	0.0363979	1.53221	up
Crisp3	0.014277	0.0429328	2.42215	up
Mocs2	0.00563565	0.0334194	1.43373	up
Dydc2	0.00924279	0.0368865	1.95084	up
Cyp39a1	0.0200612	0.0486249	1.54204	up
Hsd17b1	0.0203497	0.0489836	1.625	up
Aspg	8.63833e-05	0.0203801	3.07795	up
Amy1a	0.00536167	0.0332931	3.54473	up
Zfp213	0.00112239	0.02848	1.62285	up
Fgfr2	0.0104649	0.0386559	1.57977	up
Rhoj	0.00776309	0.03533	1.532	up
Ankrd9	0.00103793	0.0283664	1.70447	up
Psmb3	0.00597459	0.033762	1.43125	up
Nlrp3	0.011868	0.0403803	1.61666	up
Mblac1	0.00379376	0.0313971	1.51767	up
Rmdn3	0.0104581	0.0386556	1.44892	up
Rabepk	0.0125852	0.0413501	1.36003	up
Nov	0.00105752	0.0283735	2.41769	up
Rasl11a	0.0191823	0.0477947	1.55795	up
Emc6	0.00149387	0.0296416	1.55455	up
Aoah	0.00787079	0.0354784	3.60512	up
Tor1aip2	0.0154258	0.0439413	1.4531	up
Guf1	0.0112882	0.0397017	1.43226	up
Slc47a1	0.00331347	0.0311798	2.6993	up
Pycr2	0.00249586	0.0309398	1.6386	up
Carhsp1	0.00373506	0.0313971	1.67935	up
Nrip3	0.0123108	0.0410055	1.47987	up
Arhgef2	0.0165239	0.0448903	1.40905	up
Nlgn2	0.0124289	0.0411614	1.49541	up
Asmtl	0.000355466	0.0224898	1.61476	up
Neurl1b	0.0202022	0.0488033	1.6527	up
Mx1	0.0157457	0.0441461	2.42481	up
Pygo2	0.0110169	0.0393463	1.43687	up
Cspg4	0.00617125	0.0339645	1.54086	up
Rpl10a	0.00374217	0.0313971	1.56745	up
Eefsec	0.0151293	0.0436426	1.40196	up
Rad9b	0.000915016	0.0281258	1.6871	up
Rpl23	0.00525488	0.0332566	1.45944	up
Pcdhga7	0.0131125	0.0418147	1.52864	up
Erbb2	0.00197812	0.0299167	2.03355	up
Arsb	0.0102026	0.0383354	1.45718	up
Slc15a2	0.0154754	0.0439661	1.48198	up
Nfia	0.00070482	0.0281258	1.62568	up
Rab20	0.000113548	0.0203801	2.12624	up
Cd164l2	0.00437341	0.0319015	2.04593	up
Dolpp1	0.0182957	0.0469374	1.43074	up
Fam129a	0.00393644	0.0313971	2.66715	up
Eif5b	0.00182136	0.0296493	1.51817	up
Prpf18	0.00691302	0.0345215	1.48442	up
Bag6	0.00904922	0.0366932	1.5167	up
Atp6v0b	0.0140874	0.0427698	1.37898	up
Bri3	0.00454841	0.0322357	1.41176	up
Tmem127	0.0194657	0.0480895	1.43885	up
Kremen2	0.00851849	0.0361952	2.60584	up
Serinc5	0.0167259	0.0451978	1.49359	up
Ntn3	0.0180913	0.0466716	1.55266	up
Clec7a	0.000374134	0.0228222	25.7834	up
Epn2	0.0115917	0.039991	1.46046	up
Olr833	0.00782171	0.0354038	0.328369	down
Cldn5	0.00269073	0.0309398	1.66816	up
Gp1bb	0.00448324	0.0320765	1.52654	up
Elac2	0.0197923	0.048357	1.43183	up
Ankrd37	0.000155013	0.0204577	1.40711	up
Pdk2	0.0209147	0.0496257	1.44654	up
Dhx58	0.0019563	0.0297922	2.07539	up
RGD1565355	0.0108246	0.0390671	2.68376	up
Trip6	0.000970888	0.0281258	1.76214	up
Xrcc6	0.0132676	0.0419678	1.3544	up
Mansc1	0.00228579	0.0308193	1.59616	up
Ift27	0.00398735	0.0314571	1.61728	up
Traf7	0.00723892	0.0349273	1.47114	up
Prelid1	0.00989471	0.0378525	1.42981	up
Zfp799	0.0131123	0.0418147	1.40672	up
Fra10ac1	0.00333065	0.0311798	1.42198	up
Anks3	0.0155445	0.0440092	1.45261	up
Cd72	0.00672089	0.034295	1.68342	up
LOC100362783	0.00088328	0.0281258	1.71409	up
Tmem86a	0.00305279	0.0310628	1.7995	up
Camk1	0.010187	0.0383336	1.43294	up
Ndrg1	0.0150254	0.0435381	1.41622	up
Stat3	0.00246681	0.0309398	1.60942	up
Mex3c	0.0206138	0.0492767	1.39874	up
Phkg1	0.000451418	0.0250373	1.8689	up
Trim27	0.0145334	0.0431116	1.46639	up
Mrpl46	0.00701092	0.0346331	1.45987	up
Cyp7b1	0.0141892	0.0428393	1.47191	up
Tfpt	0.00914578	0.036824	1.40323	up
Chrm3	0.0149344	0.0435102	1.45987	up
Cbx2	0.0196468	0.0482458	1.43468	up
Pola2	0.0141957	0.0428393	1.39669	up
Glb1l2	0.0193773	0.048015	1.93185	up
Nme3	0.00155066	0.0296416	1.49544	up
Mrpl3	0.0163907	0.044766	1.40509	up
Mtmr1	0.00763728	0.0351322	1.4168	up
Tm4sf20	0.0176335	0.0462068	2.61929	up
Paqr9	0.00972074	0.0376235	1.46977	up
Rpl8	0.00147903	0.0296416	1.57109	up
Vrk3	0.0108617	0.0391373	1.49768	up
Stag1	0.0149426	0.0435102	1.433	up
Mttp	2.18235e-05	0.0112459	2.65943	up
Pkig	0.00129582	0.0293935	1.63198	up
Mitd1	0.0141968	0.0428393	1.31173	up
Nt5dc1	0.00524125	0.0332566	1.42461	up
Akr1a1	0.0188664	0.0475809	1.399	up
Xkr7	0.0163884	0.044766	1.3152	up
Extl1	0.00170822	0.0296493	1.60508	up
Cd37	0.00273504	0.0309398	1.98306	up
Sugp1	0.00278833	0.0309512	1.47402	up
Pm20d2	0.00293663	0.0310628	1.51994	up
Tmem39b	0.0128096	0.0415154	1.41388	up
Syf2	0.00498809	0.0329166	1.44307	up
Gtpbp6	0.00101124	0.0283664	1.57752	up
RGD1559683	0.0122349	0.0409393	2.25971	up
B4galt7	0.00700527	0.0346331	1.48021	up
Ctsd	0.00260461	0.0309398	1.7436	up
Ubtf	0.00984839	0.0378006	1.39751	up
Pdcd5	0.00548589	0.0333903	1.48675	up
Ebna1bp2	0.0204524	0.0490902	1.39693	up
Dagla	0.00255806	0.0309398	1.56113	up
Plec	0.00627019	0.0340315	1.59881	up
Pnrc1	0.00561114	0.0334194	1.42348	up
Acot2	0.0183108	0.0469374	1.43251	up
Gss	0.00658318	0.0341546	1.45057	up
Calr	0.00848219	0.036145	1.41414	up
Cd300a	0.00481632	0.0326669	2.46484	up
Rps27	0.00402631	0.0314571	1.57454	up
Pdlim1	0.00497855	0.0329166	1.55364	up
Ubd	0.00937452	0.0371175	0.340167	down
Tmem88b	0.00659255	0.0341546	1.55534	up
Sh3bgr	0.0144746	0.0430527	1.4311	up
Smpd2	0.0125023	0.041253	1.39054	up
Ctse	0.0163291	0.0447095	1.53496	up
Zbtb42	0.0107065	0.0389138	1.96687	up
Dazap2	0.00970322	0.0376235	1.43165	up
Gstt1	0.0066268	0.034164	1.80592	up
Scaf4	0.0121713	0.0408559	1.50998	up
Acy3	0.00544597	0.03338	1.47977	up
Enkd1	0.00181359	0.0296493	1.59966	up
Tlr3	0.0100814	0.0381034	1.78079	up
Dnajc30	0.0074696	0.0350305	1.50172	up
Zfp563	0.00808726	0.0357341	1.42109	up
Tank	0.00838802	0.0360351	1.54215	up
Nlrp1a	0.0135837	0.0422806	1.94864	up
Ston1	0.000186944	0.0213233	2.03245	up
Dnase2	0.00122944	0.0291394	1.81154	up
Dnlz	0.0132706	0.0419678	1.4373	up
Uchl3	0.0113157	0.0397147	1.43709	up
Brap	0.0197291	0.0483163	1.44788	up
Nfe2l2	0.00305566	0.0310628	1.75372	up
Eya4	0.00328407	0.0311798	1.59471	up
Fip1l1	0.0141127	0.0427776	1.41888	up
Jup	0.000868833	0.0281258	1.62604	up
Rps25	0.0175189	0.0461153	1.38307	up
Rxfp1	0.00120228	0.0288168	1.4859	up
Tnfaip8l2	0.00083727	0.0281258	1.74023	up
Lemd2	0.00512872	0.0331084	1.52055	up
Bok	0.00188459	0.0297653	1.67198	up
Cd22	0.00209577	0.0301866	4.39903	up
Bmyc	0.00548234	0.0333903	1.56979	up
Mr1	0.00614683	0.0339645	1.70127	up
Pbx3	0.00607058	0.0338644	1.60339	up
Ncoa4	0.0195699	0.0481959	1.44007	up
Mdc1	0.0181603	0.0467527	1.54051	up
RGD1563941	0.00222152	0.0306525	1.77605	up
Zbtb17	0.00278967	0.0309512	1.44962	up
Emc4	0.00823913	0.0358928	1.47312	up
Fggy	0.0116035	0.0400139	1.48202	up
Chchd10	0.00353445	0.0313353	1.51328	up
Pld1	0.0048099	0.0326669	1.56189	up
Gpr19	0.0129543	0.041665	1.36802	up
Optn	0.00733014	0.0349731	1.49033	up
Stbd1	0.000190185	0.0213233	2.01062	up
Apobr	0.00308717	0.0310628	1.79023	up
Ttf2	0.0176988	0.0462277	1.50569	up
Gfra4	0.00102758	0.0283664	1.43729	up
Pdcl	0.0148322	0.04343	1.34023	up
Ppib	0.00393126	0.0313971	1.47576	up
Crlf1	0.017533	0.0461279	1.3705	up
Rnf216	0.01129	0.0397017	1.41239	up
Ttc5	0.0155274	0.0440092	1.43616	up
Pccb	0.0159118	0.044317	1.36692	up
Pde6d	0.00433168	0.0318855	1.45354	up
Fam220a	0.00513131	0.0331084	1.50143	up
Blvra	0.0157524	0.0441489	1.31661	up
Ezr	0.00182827	0.0296493	1.57529	up
Acaa1a	0.00254855	0.0309398	1.52248	up
H2afy	0.00584611	0.0336362	1.47474	up
Mertk	0.0151703	0.0436857	1.54154	up
Ica1l	0.00557635	0.0334194	1.5425	up
Efna1	0.00266925	0.0309398	1.44618	up
Vps37d	0.00467245	0.0325504	1.63747	up
Chkb	0.0177026	0.0462277	1.49129	up
Mpp5	0.0163976	0.0447688	1.4856	up
Car14	0.00167085	0.0296416	1.57452	up
Ccdc43	0.0086186	0.0363483	1.42315	up
Timm13	0.00287392	0.0310628	1.56155	up
Giot1	0.0149055	0.0434953	1.55077	up
Retnlg	0.0138694	0.042596	2.16141	up
Elf2	0.0128305	0.0415154	1.4276	up
Ptgds	0.0003625	0.0226625	1.76804	up
En2	0.0072705	0.0349731	3.34054	up
Sox10	0.00319642	0.0311798	1.61851	up
Sf3b5	0.00644116	0.0341546	1.37922	up
Oasl2	0.00140634	0.0296416	1.91705	up
Scmh1	0.0113033	0.0397136	1.38327	up
Rrs1	0.000275156	0.0213233	1.74084	up
Dhrs1	0.0047519	0.0326318	1.57911	up
Naca	0.0111249	0.0395439	1.42173	up
Klf4	0.00313164	0.0310628	1.84988	up
Cnih1	0.0180495	0.0466187	1.35255	up
Chga	0.00457651	0.0323205	1.47862	up
Fam110a	0.00540956	0.0333501	1.6672	up
Stx8	0.0102623	0.0384229	1.395	up
Cd3eap	0.00942591	0.0371759	1.48194	up
Sfta2	0.00424098	0.0317602	2.93417	up
Larp6	0.00408807	0.0314887	1.45306	up
Arf5	0.00549368	0.0333903	1.5144	up
St5	0.0105575	0.0387168	1.41242	up
Dnajc8	0.0198246	0.0483796	1.35876	up
Med11	0.00728647	0.0349731	1.48778	up
Il17rd	0.00851816	0.0361952	1.98083	up
Dmd	0.0115276	0.0399225	1.67276	up
Zadh2	0.00834557	0.0359711	1.56408	up
Cebpa	0.00332393	0.0311798	1.70803	up
Casp12	0.0189002	0.0475874	3.20515	up
Sult1d1	0.00305148	0.0310628	1.76227	up
Abcd1	0.00608113	0.0338644	1.60779	up
Surf6	0.00974469	0.0376538	1.52715	up
Serpinf2	0.0166585	0.0450872	1.54148	up
Axl	0.00235254	0.0308193	1.81976	up
Gprc5b	0.00214557	0.0304213	1.72378	up
Gin1	0.00991432	0.0378613	1.36237	up
Arntl	0.0200396	0.0486023	1.3746	up
Smarcc1	0.0157449	0.0441461	1.4444	up
Mboat7	0.0184023	0.0470695	1.4655	up
Rfng	0.0125201	0.0412604	1.50875	up
Csad	0.00971596	0.0376235	1.54113	up
Acrbp	0.00214585	0.0304213	1.64567	up
Taf1d	0.0162031	0.0446885	1.44433	up
Rrnad1	0.0136617	0.0423968	1.46104	up
Fgfbp1	0.0145878	0.0431169	3.51022	up
Exoc8	0.00313234	0.0310628	1.595	up
Pea15	0.019569	0.0481959	1.37852	up
Ckap2	0.0023311	0.0308193	3.29905	up
LOC367195	0.0105436	0.0387028	1.4764	up
Spata2L	0.00752803	0.0350531	1.45853	up
Nt5e	0.00345086	0.0311798	1.72644	up
Cabyr	0.0145642	0.0431144	1.38536	up
Rara	0.00418321	0.0316605	1.49247	up
Vav1	0.00149846	0.0296416	1.90912	up
Lrrfip1	0.0182561	0.046902	1.45304	up
Tysnd1	0.0042956	0.0318344	1.61525	up
Rpl9	0.0174846	0.0460898	1.33702	up
Gapdhs	0.00257214	0.0309398	1.63015	up
Clic1	0.00152838	0.0296416	1.93796	up
Tfip11	0.0063087	0.0340317	1.42813	up
Tbr1	0.000606856	0.0274088	1.60271	up
Mypop	0.00883221	0.0364444	1.47003	up
Msantd1	0.000388169	0.0230359	2.29594	up
Ddr2	0.00370225	0.0313971	1.46594	up
Hscb	0.01761	0.0462068	1.51782	up
Nabp2	0.00747456	0.0350305	1.43051	up
Ldlrap1	0.0115261	0.0399225	1.60321	up
Zfp180	0.011189	0.0396196	1.50202	up
Irf3	0.0112261	0.0396423	1.48883	up
Fabp7	0.0032974	0.0311798	1.66018	up
Nudt1	0.00846839	0.036137	1.95243	up
Cryga	0.0011375	0.02848	1.56343	up
Camkk1	0.0212418	0.0499743	1.36224	up
Rpap1	0.0165437	0.0449274	1.46007	up
Gkap1	0.00450619	0.0320903	1.60356	up
Ifi35	0.00504606	0.0329166	1.60637	up
P4ha2	0.00540876	0.0333501	1.50513	up
Tmem134	0.00529554	0.0332566	1.66101	up
Pdxk	0.0180903	0.0466716	1.44709	up
Nme2	0.00679339	0.0344195	1.43147	up
Tubb5	0.0174296	0.0460476	1.4241	up
Pik3ca	0.0189218	0.0475874	1.35536	up
Myl6l	0.0143954	0.0429881	1.36936	up
Rasgrp3	0.00733881	0.0349731	1.45321	up
Pcbp4	0.00390383	0.0313971	1.5382	up
Prpf19	0.0200855	0.0486441	1.41983	up
Metap2	0.0194282	0.048071	1.37785	up
Ndrg2	0.00732314	0.0349731	1.5426	up
Cdk18	0.00721744	0.034915	1.56222	up
Midn	0.00291049	0.0310628	1.63624	up
Ago4	0.0210343	0.049777	1.5302	up
Asic2	0.0114189	0.0398166	1.48192	up
Zmynd11	0.0167182	0.0451978	1.432	up
Kank3	0.0121849	0.040865	1.42674	up
Aox1	0.000788199	0.0281258	2.31638	up
Phf5a	0.000445959	0.024879	1.58382	up
Ndufaf3	0.00161176	0.0296416	1.43368	up
Prkch	0.0125174	0.0412604	1.6081	up
RGD1306227	0.0164418	0.0447935	1.55413	up
Klc4	0.00393562	0.0313971	1.62403	up
Tctn1	0.00496713	0.0329166	1.51224	up
Dnaaf3	0.00413531	0.0315592	1.74214	up
Aimp2	0.00809631	0.0357433	1.4238	up
Trim32	0.0188136	0.0475074	1.40283	up
Tmem41a	0.0134565	0.0421162	1.42996	up
Esf1	0.00476583	0.0326632	1.54206	up
Aldh3b1	0.00595338	0.0337311	1.3969	up
Usp43	0.00578471	0.0335852	1.74006	up
Gfod2	0.00534006	0.0332931	1.4792	up
Clec2l	0.000446849	0.024879	1.48245	up
RGD735065	0.017666	0.0462223	1.42562	up
Naa11	0.00995488	0.037914	1.5351	up
Runx1t1	0.0162509	0.0446975	1.47566	up
Cers2	0.0130301	0.0417819	1.42071	up
Uri1	0.00153843	0.0296416	1.49864	up
Commd9	0.00150253	0.0296416	1.56601	up
Chpf	0.00478396	0.0326669	1.54816	up
Spire1	0.00661959	0.034164	1.48496	up
Igsf11	0.00086394	0.0281258	1.61922	up
Pole3	0.0124028	0.0411211	1.41747	up
Smarca4	0.00758746	0.0351322	1.42275	up
Cited2	0.00536163	0.0332931	1.39851	up
Cr1l	0.0162748	0.0446975	1.35198	up
Sclt1	0.00706306	0.0347167	1.41628	up
Pnn	0.0187399	0.0474808	1.40767	up
Cpsf6	0.0070746	0.0347288	1.44313	up
MGC108823	0.00158385	0.0296416	2.33933	up
Enpep	0.0109313	0.0391953	1.54681	up
Pofut2	0.0103363	0.0384873	1.51726	up
Sprn	0.00248065	0.0309398	1.63462	up
Hexim2	0.00630343	0.0340317	1.62263	up
Pkd2	0.00182905	0.0296493	1.57587	up
Wdr60	0.00659086	0.0341546	1.52625	up
Arrdc1	0.00626801	0.0340315	1.53809	up
Sgk2	0.0174452	0.0460554	1.73421	up
Mier1	0.0181048	0.0466806	1.42815	up
Rpl4	0.00820534	0.0358928	1.42685	up
Gtf3c5	0.00680477	0.0344195	1.4997	up
Zc3h12a	0.0167228	0.0451978	1.63422	up
Unc45a	0.012244	0.0409393	1.50286	up
Ntm	0.00491572	0.0329166	1.43347	up
Trpa1	0.00403172	0.0314571	2.05942	up
Plin2	0.000638319	0.0281258	1.93638	up
Ap2s1	0.00630476	0.0340317	1.52077	up
Trub2	0.0121009	0.0407651	1.51261	up
Snapin	0.00726391	0.0349731	1.57773	up
Nudt15	0.00443033	0.0319935	1.67087	up
Usp25	0.0205557	0.0492147	1.50765	up
Ddx41	0.00116703	0.0287736	1.61674	up
Rbbp9	0.0042725	0.0317602	1.53814	up
Ofd1	0.0194437	0.0480786	1.47589	up
Swi5	0.0185563	0.0472581	1.41465	up
Ak8	0.00386513	0.0313971	1.83748	up
Stam	0.0190116	0.0476352	1.37934	up
Col1a2	0.000907767	0.0281258	2.23434	up
Csnk1d	0.0198055	0.0483639	1.40138	up
Kalrn	0.0126072	0.0413736	1.42686	up
Clpx	0.0128472	0.0415421	1.46691	up
Tbc1d25	0.0124468	0.0411784	1.52477	up
E2f1	0.000386891	0.0230359	1.69304	up
Pdxp	0.0114133	0.0398166	1.43996	up
Zfp263	0.0107265	0.0389138	1.48193	up
Oprm1	0.00318173	0.0311679	0.430179	down
Mbp	0.00711429	0.0348071	1.46061	up
Hrh1	0.0012001	0.0288168	1.61471	up
Kdm4a	0.016536	0.0449144	1.40633	up
P4hb	0.00794919	0.0356089	1.50783	up
Pacs1	0.0209159	0.0496257	1.38415	up
Psph	0.00256619	0.0309398	1.5007	up
Rpl38	0.0119275	0.0404644	1.42438	up
Tmem123	0.00944323	0.0371834	1.66557	up
Scnn1a	0.00153482	0.0296416	3.17202	up
Acad10	0.00288995	0.0310628	1.59375	up
Ubr7	0.00724279	0.0349273	1.46099	up
Znrf2	0.0143354	0.0429473	1.49985	up
Grpel2	0.0186205	0.0473194	1.45221	up
Stx5	0.00703515	0.0346795	1.48921	up
Prss8	0.00184683	0.0296493	2.03175	up
Nrm	0.00185616	0.0296493	1.76941	up
Tsen54	0.00291693	0.0310628	1.57861	up
Lsm6	0.0152618	0.0437517	1.49192	up
Zbtb49	0.0164687	0.0448213	1.35832	up
Tmem259	0.00275016	0.0309398	1.55898	up
Gsta3	0.00183469	0.0296493	1.67733	up
Cbs	0.00232545	0.0308193	1.59719	up
Trmt10a	0.00234883	0.0308193	1.53562	up
Tbc1d2	0.0144049	0.0429926	1.39144	up
Vnn1	7.10751e-05	0.0203801	5.69747	up
Map4k4	0.00819421	0.0358871	1.51579	up
Nde1	0.00757289	0.0351146	1.51306	up
Tmem254	0.0198876	0.0484255	1.37544	up
Zdhhc2	0.0118148	0.0403014	1.49887	up
Ube2m	0.011568	0.0399856	1.40201	up
Stmn4	0.00787147	0.0354784	1.45469	up
Dtd1	0.0153316	0.0438427	1.31943	up
Gtf3c2	0.0208513	0.0495658	1.36811	up
Fkrp	0.0164756	0.0448298	1.44967	up
Pcdhb9	0.010814	0.0390595	1.47337	up
Hcls1	0.00259084	0.0309398	2.07572	up
Taf3	0.00214979	0.0304351	1.49349	up
Fmc1	0.00810131	0.0357433	1.43567	up
Actg1	0.0194476	0.0480805	1.41237	up
Mir935	0.0104506	0.0386496	1.37658	up
Lrrc34	0.000601013	0.0273872	2.13734	up
Car13	4.93016e-08	0.000754857	3.79742	up
Cdk5rap1	0.0183144	0.0469386	1.36028	up
Ebpl	0.0107012	0.0389138	1.60174	up
Sntb1	0.0119403	0.0404644	1.7609	up
Rbbp8	0.0149328	0.0435102	1.37008	up
Grin1	0.020563	0.0492206	1.44324	up
Itgb3bp	0.000957417	0.0281258	1.50268	up
Gpx4	0.0117256	0.0401779	1.43927	up
Mbd1	0.0149291	0.0435102	1.4413	up
Psmb9	0.000797096	0.0281258	2.17981	up
Tmod1	0.0153844	0.0438894	1.40658	up
Sh3tc1	0.00217138	0.0305289	1.95223	up
Cmtm8	0.00408809	0.0314887	1.70871	up
Kcnj9	0.0085353	0.0362097	1.41947	up
Nr2c1	0.0135344	0.0421962	1.42276	up
Tgif1	0.0001555	0.0204577	2.59065	up
Traf1	0.000132387	0.0204577	2.08877	up
Osbpl11	0.0126904	0.0414734	1.4078	up
Slc41a1	0.00967926	0.0375949	1.50061	up
Myh10	0.0204811	0.0491053	1.39038	up
Adamtsl4	0.00180005	0.0296493	1.99949	up
Rsad1	0.00304522	0.0310628	1.67031	up
Anapc15	0.0112569	0.0396646	1.44986	up
Slfn13	0.00623383	0.0339999	1.77988	up
Tmem252	0.00335972	0.0311798	1.71578	up
LOC498122	0.00825046	0.035902	1.46113	up
Top3b	0.0143667	0.0429711	1.43929	up
Gstt3	0.00315001	0.0310628	1.53061	up
Iqgap3	0.0116173	0.0400395	1.85158	up
Gripap1	0.0195588	0.0481959	1.39082	up
Phax	0.00173859	0.0296493	1.40853	up
Mapk12	0.0148574	0.0434526	1.47106	up
Scap	0.00708941	0.0347792	1.51622	up
Kctd10	0.00932969	0.0370171	1.44891	up
Phykpl	0.0118037	0.0403014	1.38477	up
Chic2	0.0157314	0.0441368	1.42461	up
Ntrk2	0.00751766	0.0350387	1.57657	up
Gstm1	0.00248229	0.0309398	1.56077	up
Crls1	0.00645583	0.0341546	1.39939	up
Ppp1r9b	0.00730689	0.0349731	1.51289	up
Apool	0.00560794	0.0334194	1.61818	up
Mea1	0.00674775	0.034295	1.55929	up
Cd38	0.00225192	0.0307027	1.72992	up
Plekho1	0.00306657	0.0310628	1.57693	up
Gab2	0.0178096	0.0463194	1.5845	up
Arfip2	0.0140127	0.0426817	1.46128	up
Zbtb8a	0.0194727	0.0480895	1.66285	up
Rbm10	0.0139056	0.0426094	1.39784	up
Orc6	0.00546388	0.0333903	1.41567	up
Olr1736	0.0030791	0.0310628	0.301055	down
Hibadh	0.0130915	0.0417934	1.41174	up
Zfp105	0.0150111	0.0435381	1.45006	up
Cebpd	0.000417602	0.024128	2.13298	up
Nod1	0.00463735	0.03246	1.82842	up
Tmem80	0.0103845	0.0385169	1.37229	up
Wscd2	0.01306	0.0417835	1.59452	up
Ppp2r5a	0.00710192	0.0348071	1.48295	up
Cldn10	0.0042078	0.0316965	1.54933	up
Il11ra1	0.00073155	0.0281258	1.70729	up
Ncoa2	0.0191885	0.0477947	1.37108	up
Sh3pxd2a	0.0144605	0.0430527	1.46217	up
Exoc5	0.0187988	0.0475074	1.39042	up
Cdc42ep4	0.00174083	0.0296493	1.59845	up
Jdp2	0.0042074	0.0316965	1.52239	up
Lhx2	0.00272426	0.0309398	1.53602	up
Dohh	0.00443181	0.0319935	1.53265	up
Lrrc23	0.00546699	0.0333903	1.62825	up
Chst3	0.0074999	0.0350387	1.68102	up
Wtap	0.0167736	0.0452741	1.43022	up
Cntfr	0.00891883	0.0365319	1.54529	up
Cpm	0.00145137	0.0296416	1.55639	up
Gltp	0.000808482	0.0281258	1.72811	up
Tmem161a	0.0109126	0.0391752	1.52369	up
Gorasp1	0.00717448	0.0348413	1.4762	up
Pgap3	0.0117086	0.0401728	1.4499	up
Commd5	0.0055007	0.0333903	1.38049	up
Rdh14	0.00603348	0.0338135	1.5768	up
Rnf167	0.0102014	0.0383354	1.44533	up
Prrc2a	0.0121313	0.0408314	1.53343	up
MGC95210	0.00368874	0.0313971	1.40875	up
Git1	0.00371212	0.0313971	1.60585	up
Ankrd16	0.00781436	0.0353984	1.4781	up
Faim	0.00645005	0.0341546	1.50252	up
Zfp444	0.00168762	0.0296493	1.74522	up
Rrp15	0.00989729	0.0378525	1.4172	up
Actr5	0.00726621	0.0349731	1.49189	up
Pgpep1	0.0183625	0.0470069	1.56639	up
St8sia5	0.00433119	0.0318855	1.64389	up
Fbxl13	0.0207964	0.0495273	1.82259	up
Ranbp6	0.0148706	0.0434678	1.46095	up
Ifi27	0.00264805	0.0309398	2.08849	up
Socs1	0.000307986	0.0214731	2.18073	up
Yrdc	0.0131447	0.041847	1.44778	up
Il17rc	0.00213092	0.0304213	1.75491	up
Fam32a	0.0107523	0.0389561	1.41808	up
Chdh	0.00848444	0.036145	1.59743	up
Selplg	0.0176284	0.0462068	1.62607	up
Rasgef1c	0.0093277	0.0370171	1.45455	up
Smarcb1	0.00789583	0.0354942	1.4115	up
Amotl2	0.00563409	0.0334194	1.56952	up
Txnrd2	0.00585289	0.0336387	1.52531	up
Fras1	0.00813951	0.0358585	1.60867	up
Ch25h	0.00276333	0.0309398	2.04005	up
Slc4a1ap	0.0119449	0.0404711	1.41937	up
Ccdc65	0.0110748	0.0394524	1.4162	up
Ctsb	0.0103153	0.0384804	1.50641	up
Tjp2	0.00440885	0.0319726	1.58918	up
Iba57	0.00886066	0.0364889	1.43948	up
Camkk2	0.00746292	0.0350305	1.59152	up
Aif1	0.00354575	0.0313525	1.79568	up
Nipal4	0.00478246	0.0326669	1.36978	up
Tmem176b	0.00153747	0.0296416	2.0303	up
Adhfe1	0.00895997	0.036583	1.51032	up
Ltb4r2	1.45311e-07	0.000874689	3.15322	up
Slc45a1	0.0105612	0.0387168	1.45451	up
Rbpms2	0.0109872	0.0392858	1.41835	up
Adamts3	0.0134742	0.0421162	1.49283	up
Rab36	0.00295113	0.0310628	1.58447	up
Plekha8	0.0171992	0.0457579	1.35033	up
Adpgk	0.00341764	0.0311798	1.65329	up
Trappc6a	0.000244668	0.0213233	1.9982	up
Lrrc36	0.00578556	0.0335852	1.57655	up
Igf1	0.00520621	0.0332412	1.77667	up
Stat6	0.00138339	0.0296416	1.84313	up
Polr1c	0.00807656	0.0357193	1.49305	up
Grk6	0.014105	0.0427776	1.51887	up
Nr1d1	0.00610544	0.0338902	1.54027	up
Chac2	0.00172442	0.0296493	1.70318	up
Stoml3	0.00810058	0.0357433	2.59283	up
Khsrp	0.00895566	0.036583	1.5133	up
Zfp879	0.00425119	0.0317602	1.59065	up
Ptpn5	0.00825874	0.0359028	1.49662	up
Tmem30a	0.0186689	0.047395	1.4225	up
Crim1	0.00238686	0.0309219	1.53279	up
Slc6a13	0.00196858	0.0298569	2.12199	up
Spata24	0.00659337	0.0341546	1.58591	up
Eci3	0.00311905	0.0310628	1.68303	up
Dynlrb1	0.0109442	0.0391953	1.39033	up
Jam2	0.0120512	0.0406951	1.48388	up
Snf8	0.0158781	0.0442984	1.43045	up
Bcl6	0.00174611	0.0296493	1.78592	up
Cubn	0.00872576	0.0363967	2.60068	up
Otud5	0.0144114	0.0429954	1.39655	up
Ust5r	0.0042629	0.0317602	2.56957	up
Pgap2	0.00996568	0.037914	1.46481	up
Dusp2	0.0170097	0.0455785	1.38594	up
Dazap1	0.00307104	0.0310628	1.57478	up
Bod1	0.0120387	0.0406719	1.3845	up
Lamtor2	0.00294083	0.0310628	1.53797	up
Piezo1	0.00495188	0.0329166	1.61165	up
Ogg1	0.0112537	0.0396646	1.42857	up
Trim39	0.0127599	0.0415154	1.36875	up
RGD1559909	0.0027219	0.0309398	1.69507	up
Mbd3	0.00153932	0.0296416	1.55364	up
Rasip1	0.0198633	0.0484125	1.5346	up
Kptn	0.00409662	0.0315192	1.58556	up
Slc22a7	0.00129739	0.0293935	3.40992	up
Rps6ka4	0.0103807	0.0385121	1.41967	up
Ptp4a3	0.000277346	0.0213233	1.7799	up
Tox4	0.0186879	0.0474046	1.41101	up
Arhgap39	0.00879272	0.0363979	1.48442	up
Ubqln4	0.0200773	0.0486399	1.45206	up
Dph2	0.00624266	0.0339999	1.62203	up
Phb2	0.016279	0.0446975	1.4554	up
Lrrc8e	0.00343547	0.0311798	2.45802	up
Cyp4f18	0.00671175	0.034295	2.34598	up
Nedd8	0.0143999	0.0429881	1.40034	up
Mt1	9.33751e-05	0.0203801	2.23086	up
RGD1564149	0.00177494	0.0296493	1.89853	up
Echdc1	0.00920576	0.0368863	1.41929	up
Nhlrc1	0.0115866	0.0399856	1.49142	up
RGD1359634	0.0041356	0.0315592	1.50465	up
Selenbp1	0.00413266	0.0315592	1.54376	up
Olr63	0.00771005	0.035217	2.31513	up
Hnrnpl	0.0117094	0.0401728	1.42294	up
Tnfrsf19	0.00435498	0.0318855	1.61272	up
Topors	0.00360709	0.0313971	1.36961	up
Hdc	0.0113963	0.0398166	1.8187	up
Ccdc28a	0.0140396	0.0427187	1.41802	up
Pip5k1c	0.01838	0.0470404	1.48439	up
Gng11	0.00345691	0.0311798	1.5602	up
Gata2	0.00293344	0.0310628	1.58445	up
Ppt2	0.0015048	0.0296416	1.60816	up
Lage3	0.00788143	0.0354801	1.47737	up
Wbp2	0.00982242	0.0377867	1.51866	up
RGD1562310	0.013269	0.0419678	1.46596	up
Adamts1	0.00920509	0.0368863	1.86408	up
Tyr	0.0208232	0.0495452	1.48283	up
Slc50a1	0.00481964	0.0326669	1.44505	up
Tph2	0.00954764	0.0373872	1.63803	up
Necab2	0.00436124	0.0318855	1.54237	up
Tgif2	0.013814	0.0425483	1.55616	up
Ifnar1	0.018308	0.0469374	1.41052	up
Catsperd	0.00599032	0.033762	1.40442	up
Dusp22	0.00344654	0.0311798	1.63241	up
Ctsl	0.00744877	0.0350305	1.46341	up
Syn1	0.0178574	0.0463809	1.4857	up
Afg3l1	0.00406924	0.0314887	1.61071	up
Ift74	0.00462888	0.03246	1.66722	up
Zfp523	0.0018384	0.0296493	1.56077	up
Galt	0.0027514	0.0309398	1.57939	up
Abcg1	0.00552812	0.0334194	1.4598	up
Gtf2f1	0.00278382	0.0309398	1.45294	up
Ubald1	0.00272995	0.0309398	1.60229	up
Gpatch11	0.0209404	0.049635	1.38774	up
Spry3	0.0199506	0.0484951	1.41815	up
RGD1559896	0.0029488	0.0310628	1.63825	up
Pex14	0.00377478	0.0313971	1.44885	up
Gcsh	0.0132363	0.0419326	1.37422	up
Camk2b	0.00824341	0.0358928	1.43472	up
Rpl14	0.00177601	0.0296493	1.55897	up
Mrpl10	0.00820903	0.0358928	1.51436	up
Tmem173	0.00802328	0.0357193	1.9357	up
Polr2i	0.0129559	0.041665	1.37302	up
Polr3gl	0.00806877	0.0357193	1.47662	up
Pnpla1	0.00638545	0.0341546	1.57312	up
Psmb6	0.0115332	0.0399242	1.37997	up
Mirlet7d	0.000958524	0.0281258	4.10188	up
Trim46	0.00909985	0.0367443	1.46841	up
Nfkbib	0.000915819	0.0281258	1.62761	up
Atf6	0.0181707	0.0467527	1.4421	up
Nrf1	0.00335924	0.0311798	1.61659	up
Kcnj5	0.000857489	0.0281258	1.92862	up
Hnrnpdl	0.0187293	0.0474715	1.35147	up
Tpgs1	0.00111609	0.02848	1.5367	up
Tapbpl	0.000571583	0.0268991	2.02188	up
Rasal3	0.00878028	0.0363979	1.67256	up
Stk10	0.0199122	0.0484468	1.50186	up
Esrra	0.00670132	0.034295	1.50399	up
Nus1	0.0069744	0.0346322	1.39438	up
Ubiad1	0.00521077	0.0332564	1.48891	up
Pacsin2	0.0134674	0.0421162	1.39804	up
Lsr	0.0075122	0.0350387	1.56763	up
Rdh11	0.0131929	0.0419065	1.44398	up
Tifab	0.00222578	0.0306525	1.74906	up
Cstf2	0.0182572	0.046902	1.42987	up
Adcy6	0.0195087	0.0481304	1.43483	up
Evc	0.00193225	0.0297922	1.91945	up
Gpc2	0.00371226	0.0313971	1.64178	up
Nqo1	0.00294649	0.0310628	1.73651	up
Dapk2	0.00678563	0.0344137	1.33227	up
Ppp6r2	0.0191676	0.0477846	1.40951	up
Synpo2	0.00117323	0.0287873	1.87751	up
Serpinb9d	0.00372118	0.0313971	3.99219	up
Usf1	0.00687203	0.0344524	1.44355	up
Tnpo3	0.0191398	0.0477846	1.34024	up
Hadha	0.0167023	0.0451781	1.43065	up
Nadk2	0.00661865	0.034164	1.51632	up
Spin2a	0.00246584	0.0309398	1.59061	up
Fam222a	0.000182384	0.0213233	1.74155	up
Zfp689	0.0147038	0.0432195	1.35835	up
Tpsb2	0.0189441	0.0475983	1.85538	up
Cp	0.000255724	0.0213233	2.90346	up
Scarf1	0.00455186	0.0322357	1.75457	up
Scn1b	0.00324642	0.0311798	1.46661	up
Rab11fip1	0.00108194	0.0284704	1.66162	up
Ebag9	0.00505003	0.0329166	1.52729	up
Gdf11	0.00669893	0.034295	1.5067	up
Tshr	0.0147168	0.0432368	1.68929	up
Oxsr1	0.0128195	0.0415154	1.45084	up
Sox17	0.0108864	0.0391546	1.66328	up
Bdh2	0.00277282	0.0309398	1.86423	up
Ggnbp2	0.0175454	0.0461357	1.31096	up
Chek1	0.000291497	0.0214731	1.60171	up
Nr3c1	0.00356079	0.0313525	1.46995	up
Nfatc3	0.00805024	0.0357193	1.46338	up
Mmp2	0.00439485	0.0319423	1.86261	up
Mmp11	0.00873447	0.0363967	1.6609	up
Exoc3	0.0162508	0.0446975	1.40583	up
Def8	0.0191659	0.0477846	1.46856	up
Rufy1	0.00135354	0.0295878	1.5364	up
Klhl8	0.0163234	0.0447095	1.37076	up
Tmem176a	0.00202872	0.0299167	1.88609	up
Tmem11	0.00832204	0.0359597	1.51884	up
Abcc8	0.00643815	0.0341546	1.43748	up
Ceacam1	0.00883481	0.0364444	1.48979	up
Rpl29	0.0133968	0.0421102	1.40289	up
Upp1	0.0108289	0.0390671	1.58405	up
Ppp5c	0.0118103	0.0403014	1.45054	up
Rnf135	0.017515	0.0461153	1.59438	up
Rab9a	0.0128307	0.0415154	1.34953	up
Cggbp1	0.0198334	0.0483823	1.40045	up
Evl	0.00371445	0.0313971	1.42092	up
Rgma	0.00318658	0.0311755	1.7493	up
Mzt2b	0.00173332	0.0296493	1.6365	up
Tnk2	0.00800498	0.035681	1.52865	up
Hic1	0.00909006	0.0367443	1.65498	up
Ccdc112	0.0132687	0.0419678	1.27131	up
Cd151	0.00252729	0.0309398	1.57988	up
Spidr	0.00734449	0.0349731	1.67374	up
Lamp1	0.00348809	0.0312015	1.49144	up
Ubap2	0.0118953	0.0404372	1.4932	up
Kcnq3	0.0157621	0.0441517	1.4988	up
Ext2	0.0146305	0.0431612	1.43223	up
Ikbke	0.00267484	0.0309398	1.72919	up
B3gat3	0.00503912	0.0329166	1.5348	up
Hspa14	0.0184427	0.0470966	1.42744	up
Ncdn	0.0111147	0.03953	1.4182	up
Adra2c	0.00527943	0.0332566	1.58739	up
Fgf1	0.0154219	0.0439413	3.34678	up
Cc2d1b	0.00390106	0.0313971	1.48994	up
Arid3a	0.00993427	0.0379073	1.43939	up
Ehbp1l1	0.00241325	0.0309219	1.52404	up
Bcl2l12	0.0134457	0.0421162	1.66156	up
Vwa3a	0.00744003	0.0350305	1.71606	up
Wdr70	0.0154859	0.0439661	1.35228	up
Lemd3	0.014345	0.0429473	1.41716	up
Zfp3	0.0199472	0.0484951	1.36018	up
Kctd15	0.00202511	0.0299167	1.69481	up
Tmem167b	0.00176657	0.0296493	1.63819	up
Arhgef3	0.013325	0.0420744	1.48179	up
Htr1b	0.00907084	0.036732	2.95575	up
Tpm1	0.00975624	0.0376685	1.47283	up
Gulo	0.0071729	0.0348413	2.31313	up
Hsdl2	0.00588576	0.033683	1.47473	up
Mrpl23	0.0158228	0.0442565	1.52786	up
Gramd1a	0.0113504	0.0397408	1.48479	up
Mir29b2	0.00572175	0.0334628	3.57618	up
Mrpl44	0.0190807	0.0477204	1.38881	up
Slamf9	0.000559808	0.0267384	5.31084	up
Jrk	0.0189393	0.0475983	1.46955	up
Syce2	0.0170055	0.0455785	1.58144	up
Ncbp2	0.0187481	0.0474816	1.41132	up
Lrrc58	0.0185823	0.0472856	1.48783	up
Strn	0.0176543	0.0462223	1.44137	up
Sdhd	0.0206104	0.0492767	1.38617	up
Map6d1	0.0173268	0.045905	1.45975	up
Tlr4	0.0037598	0.0313971	1.74444	up
Serinc4	0.0138173	0.0425483	1.42976	up
Casp7	0.00555681	0.0334194	1.59017	up
Rhbdl1	0.00194556	0.0297922	1.54259	up
Bcl2l11	0.0101068	0.0381239	2.37581	up
Mis12	0.0108261	0.0390671	1.48493	up
Ppp1r12c	0.004667	0.0325442	1.49678	up
Fam20c	0.00656888	0.0341546	1.56528	up
Snx29	0.00404435	0.0314731	1.62491	up
Slitrk5	0.0149341	0.0435102	1.45394	up
Zbtb48	0.0173294	0.045905	1.32537	up
Emd	0.00564093	0.0334194	1.51906	up
Ptprc	0.00673292	0.034295	1.83248	up
Cwc25	0.00686402	0.0344524	1.41117	up
Il33	0.0104424	0.0386496	1.5562	up
Stk3	0.0177079	0.0462277	1.4036	up
Olfml1	0.0103574	0.0384964	1.52379	up
Nup37	0.00893057	0.0365653	1.42819	up
Mrps16	0.00629198	0.0340317	1.42895	up
Paics	0.0114091	0.0398166	1.43537	up
Insl3	0.0177073	0.0462277	0.423296	down
Gas2l2	0.00288935	0.0310628	1.91778	up
Cobl	0.00686413	0.0344524	1.41196	up
Zfp281	0.0122619	0.0409393	1.48967	up
Pigc	0.0203412	0.0489768	1.39049	up
Tada2b	0.0131834	0.0418951	1.42459	up
Agxt2	0.00824433	0.0358928	2.73477	up
Abt1	0.00564486	0.0334194	1.37671	up
RGD1359127	0.00655757	0.0341546	1.49195	up
Atf5	0.000307359	0.0214731	1.75188	up
Rabac1	0.00564907	0.0334194	1.6264	up
Ccp110	0.0133748	0.0421102	1.48887	up
Mus81	0.0205503	0.0492147	1.38856	up
Trim35	0.00762443	0.0351322	1.47406	up
Prickle2	0.0145957	0.0431169	1.48653	up
Pde1c	0.00982022	0.0377867	1.54039	up
Rilpl2	0.00396057	0.0314297	1.48967	up
Pfdn5	0.0211933	0.0499103	1.39075	up
Fads2	0.0182757	0.0469142	1.46447	up
Cdk10	0.0107062	0.0389138	1.50299	up
Dcdc2	0.00154891	0.0296416	1.59679	up
Creld2	0.00255896	0.0309398	1.49606	up
Msra	0.0127716	0.0415154	1.44073	up
Poc5	0.0117268	0.0401779	1.55388	up
Zbtb7b	0.0193427	0.0480062	1.47403	up
Ifitm1	0.00177888	0.0296493	2.54963	up
Zcrb1	0.00967621	0.0375926	1.36291	up
Mipep	0.0210871	0.0498248	1.46216	up
Sall2	0.00372352	0.0313971	1.50937	up
Zfp772	0.00937092	0.0371128	1.36669	up
Acad11	0.00482011	0.0326669	1.48014	up
Plcb3	0.0015833	0.0296416	1.76812	up
RT1-CE5	0.00338605	0.0311798	1.87296	up
Cdc25a	0.013158	0.0418493	1.43037	up
Chrdl1	0.000732777	0.0281258	2.02439	up
Bag3	0.000696433	0.0281258	1.86679	up
Ddn	0.00923241	0.0368863	1.47006	up
Arsa	0.00660483	0.034164	1.58779	up
Nfkbie	0.0171713	0.0457393	1.60678	up
Itga7	0.0190124	0.0476352	1.45285	up
Ttr	0.0151506	0.0436609	1.92899	up
Gtpbp3	0.0033813	0.0311798	1.58293	up
Egfl8	0.0116926	0.0401576	1.36135	up
Alg14	0.0028241	0.0310602	1.5999	up
Gfod1	0.00705768	0.0347014	1.45944	up
Gne	0.00745665	0.0350305	1.49892	up
Prap1	0.00562328	0.0334194	3.04236	up
Prmt6	0.00881223	0.0364319	1.40798	up
Rbfox3	0.00286503	0.0310628	1.49491	up
Mcam	0.018921	0.0475874	1.50924	up
Atat1	0.0099045	0.0378525	1.57911	up
Fmo4	0.00158346	0.0296416	1.9018	up
Psma4	0.0202775	0.0488927	1.37557	up
Agap2	0.00331396	0.0311798	1.62363	up
Chn2	0.000558578	0.0267384	1.55627	up
Txlnb	0.00233748	0.0308193	2.77535	up
Racgap1	0.00393038	0.0313971	1.5831	up
Tie1	0.00698397	0.0346331	1.60335	up
Gadd45b	8.30294e-05	0.0203801	1.84726	up
Dll1	0.0139751	0.0426817	1.35218	up
Nmnat3	0.00902609	0.0366702	1.4569	up
Gna15	0.00325462	0.0311798	1.85934	up
Cacfd1	0.00427314	0.0317602	1.50382	up
Psmd9	0.00922889	0.0368863	1.4736	up
Sh3d21	0.000256448	0.0213233	1.85652	up
Nlrx1	0.00338919	0.0311798	1.58251	up
Rbms2	0.00338319	0.0311798	1.73885	up
Chst1	0.00831914	0.0359597	1.50062	up
Arhgap12	0.0114869	0.039881	1.67183	up
LOC689574	0.00465311	0.0324892	1.54897	up
Pex11b	0.0146526	0.0431653	1.53768	up
Setd4	0.020016	0.0485835	1.36557	up
Itgb1	0.00560206	0.0334194	1.45913	up
Dbi	0.00951133	0.0373022	1.46353	up
Psd4	0.0132007	0.0419065	1.59449	up
Lss	0.00886647	0.0364987	1.48589	up
Agtpbp1	0.0178766	0.0463992	1.38496	up
Ddah2	0.00233726	0.0308193	1.62465	up
Wdr54	0.0177657	0.0462682	1.38132	up
Natd1	0.00160786	0.0296416	1.5029	up
Usp6nl	0.00977848	0.0376934	1.46274	up
Ilf3	0.0103338	0.0384873	1.3803	up
Tmprss9	0.00711594	0.0348071	1.62082	up
LOC498316	0.000557863	0.0267384	2.20008	up
Galnt10	0.00489972	0.0329091	1.70143	up
Maml1	0.0137889	0.0425256	1.4706	up
Fam120a	0.00876803	0.0363979	1.43119	up
Slc35a1	0.0103569	0.0384964	1.41772	up
Tbcel	0.0138401	0.0425483	1.40149	up
Lasp1	0.00172413	0.0296493	1.62631	up
Pkdcc	0.0101875	0.0383336	1.62462	up
Lzts1	0.0013016	0.0293935	1.53068	up
Polr3e	0.0080429	0.0357193	1.39322	up
Ctu2	0.00782256	0.0354038	1.42526	up
Magohb	0.0169263	0.0454822	1.35083	up
Slc52a2	0.000972063	0.0281258	1.62747	up
Tmem141	0.00641194	0.0341546	1.46481	up
Manbal	0.0203179	0.0489593	1.39041	up
Jund	0.00459374	0.0323974	1.54529	up
Irgm	2.4973e-05	0.0112459	2.06309	up
Wipf2	0.0137505	0.0424549	1.43724	up
Kcnn4	0.000817807	0.0281258	4.74399	up
Gcc2	0.0138168	0.0425483	1.49535	up
Tmed1	0.00114771	0.0286291	1.61515	up
Apc2	0.0034125	0.0311798	1.56355	up
Dok6	0.00241197	0.0309219	1.54496	up
Nckipsd	0.0173281	0.045905	1.44731	up
Adora3	0.000563225	0.0267652	1.80069	up
Ppp1r21	0.00766875	0.0351547	1.48341	up
Ednra	0.00618025	0.0339645	1.72719	up
Olr34	0.0014572	0.0296416	3.00827	up
Fuca1	0.00401211	0.0314571	1.67238	up
Grwd1	0.0123868	0.0411129	1.51179	up
Znfx1	0.00436916	0.0318953	1.52723	up
Gpx1	0.00202074	0.0299167	1.63855	up
Gga2	0.0125539	0.0413245	1.40729	up
Bcl2l15	0.00852783	0.036203	2.3557	up
Inhba	0.00947406	0.0372324	1.55772	up
Stard7	0.0114531	0.0398362	1.50511	up
Zfp142	0.0195479	0.0481959	1.39824	up
Dpp3	0.0164168	0.0447729	1.45053	up
Plekhg5	0.0139923	0.0426817	1.47991	up
Tctex1d2	0.00193691	0.0297922	1.4365	up
Cotl1	0.000111444	0.0203801	1.75855	up
Zcchc8	0.0211193	0.0498547	1.42239	up
Efhb	0.00484264	0.0327354	2.1844	up
Gamt	0.00382051	0.0313971	1.53182	up
Acsl6	0.00387569	0.0313971	1.53897	up
Rrad	0.00400544	0.0314571	1.81113	up
S100a13	0.000876451	0.0281258	1.75172	up
Zfp64	0.00411114	0.0315592	1.51984	up
2018-09-06	0.00907339	0.0367326	1.56988	up
Gpm6b	0.00856438	0.0362468	1.61262	up
Slc41a3	0.0023145	0.0308193	1.63265	up
Zbed5	0.0024829	0.0309398	1.52013	up
Timm44	0.012814	0.0415154	1.4448	up
Kcnj11	0.000490518	0.0251181	1.57934	up
Tfeb	0.000864023	0.0281258	1.69534	up
Zfp438	0.00191875	0.0297922	1.68064	up
Taf11	0.00754022	0.0350616	1.48143	up
Rexo4	0.0136453	0.0423852	1.42962	up
Il23a	0.00386584	0.0313971	1.67486	up
Cxcl16	0.00320637	0.0311798	1.85573	up
Mrpl54	0.00726509	0.0349731	1.52938	up
Pltp	0.00314597	0.0310628	1.76043	up
Ddah1	0.00787787	0.0354801	1.62227	up
Map4k1	0.0194084	0.0480534	1.66901	up
Trpt1	0.00412001	0.0315592	1.582	up
Sft2d2	0.00577128	0.0335852	2.06529	up
Dmkn	0.00604387	0.033847	3.33926	up
Gpn3	0.0123571	0.0410591	1.36494	up
Kif20a	0.0112384	0.0396569	1.51701	up
Cmip	0.014261	0.0429328	1.4859	up
Fam57b	0.00768858	0.0351768	1.40959	up
Ccdc12	0.00339348	0.0311798	1.52192	up
Sectm1b	0.00108325	0.0284704	3.75403	up
Parp1	0.01292	0.0416478	1.39003	up
Bcl3	0.00207617	0.0300701	3.531	up
Rbms1	0.0079853	0.0356514	1.50356	up
Atp1b3	0.017179	0.0457469	1.41928	up
LOC691921	0.0050813	0.0329394	1.41986	up
Bhlhe40	0.00329296	0.0311798	1.6348	up
Cys1	0.0131496	0.041847	1.40495	up
Gulp1	0.00746267	0.0350305	1.63244	up
Sox11	0.00160781	0.0296416	1.5067	up
Rchy1	0.0120562	0.0406951	1.42688	up
Pigq	0.0121625	0.0408559	1.43673	up
Utp3	0.00426974	0.0317602	1.49604	up
Tlr2	0.0138079	0.0425483	1.55007	up
Ppp1r1c	0.00954362	0.037381	1.49231	up
Ikzf5	0.0200151	0.0485835	1.42813	up
Bmpr1a	0.00474848	0.0326318	1.607	up
Tmem200c	0.00362954	0.0313971	1.75019	up
Pdlim4	0.000133051	0.0204577	2.26418	up
Rpl24	0.00847773	0.036145	1.47637	up
Ppp1r1a	0.00426688	0.0317602	1.49695	up
Ndufa1	0.0172288	0.0457991	1.41701	up
Clu	0.00173736	0.0296493	1.85718	up
Slc22a17	0.0142514	0.0429328	1.50217	up
Ube2g2	0.00358917	0.0313971	1.49824	up
Cox4i2	1.71384e-07	0.000874689	1.56444	up
Rpl19	0.00285943	0.0310628	1.49227	up
Cryz	0.00472021	0.0325796	1.67087	up
Abracl	0.00848376	0.036145	1.49651	up
Mast3	0.00452606	0.0321953	1.54976	up
Usp19	0.00982696	0.0377947	1.45928	up
Rtp4	0.00314219	0.0310628	1.83008	up
Aup1	0.00852878	0.036203	1.45225	up
Ankrd44	0.0145115	0.043102	1.41445	up
Rdh12	0.000625893	0.0277769	1.86642	up
Aar2	0.0200897	0.0486441	1.45641	up
Abcb8	0.0124715	0.0412133	1.50781	up
Kcnb1	0.011541	0.0399332	1.50531	up
Lpin1	0.00565329	0.0334194	1.55429	up
Prkcz	0.00888161	0.0365064	1.45519	up
Rsrc1	0.0126457	0.0414423	1.41108	up
Sult5a1	0.000487762	0.0251181	2.00081	up
Tmsb4x	0.0061223	0.0338902	1.49276	up
Bckdha	0.00135019	0.0295878	1.58063	up
Rnf144a	0.00324222	0.0311798	1.52642	up
Ppp1r16b	0.0084451	0.0361168	1.60002	up
Tob2	0.000122382	0.0204577	1.82857	up
Gtse1	0.00526093	0.0332566	1.54482	up
R3hdml	6.7792e-05	0.0203801	2.16445	up
RGD1560289	0.00715022	0.034832	1.58537	up
Duoxa1	0.00643334	0.0341546	2.42132	up
Zpbp2	0.000113459	0.0203801	1.73469	up
Cdc42bpg	0.0104142	0.0385803	1.53222	up
Carm1	0.0162776	0.0446975	1.4188	up
Limd1	0.0196959	0.0483068	1.60473	up
Pcdhga10	0.00943449	0.0371834	1.45708	up
Fkbp14	0.00106368	0.0283735	1.76979	up
Psmd4	0.0139568	0.0426628	1.36752	up
Dusp16	0.00331204	0.0311798	1.47755	up
Suclg1	0.0166554	0.0450868	1.37737	up
Smim1	0.00250939	0.0309398	2.03532	up
Aldh6a1	0.00818877	0.0358836	1.50233	up
Fam71f1	0.00363266	0.0313971	2.98293	up
Thra	0.0176907	0.0462223	1.40096	up
Ctss	0.0118179	0.0403014	1.60898	up
Pag1	0.00126105	0.0293143	1.70426	up
Apbb1ip	0.00175379	0.0296493	1.60831	up
Rbfox1	0.00267966	0.0309398	1.47332	up
Zfp143	0.0080552	0.0357193	1.47348	up
Hapln1	0.00956845	0.0374307	1.43	up
Tyk2	0.0112859	0.0397017	1.56693	up
Gmppa	0.00245058	0.0309398	1.51401	up
Mgp	0.00833361	0.0359711	1.62674	up
Dnase1l1	0.00873793	0.0363967	1.47535	up
Rnf20	0.0140324	0.0427054	1.40923	up
Rab24	0.00647514	0.0341546	1.44664	up
Tmem192	0.00361076	0.0313971	1.45052	up
Fzd2	0.000580405	0.0270299	1.79697	up
Tcof1	0.00903525	0.0366702	1.4472	up
Lrrc56	0.00270505	0.0309398	1.5985	up
Tmem260	0.0139052	0.0426094	1.45957	up
Taf6l	0.00174557	0.0296493	1.62211	up
Kcmf1	0.0183012	0.0469374	1.38619	up
Naa10	0.000878403	0.0281258	1.50462	up
Tcf7l2	0.000265667	0.0213233	1.52967	up
Tnfrsf11a	0.00142393	0.0296416	1.62721	up
Tmed10	0.0077173	0.0352294	1.51422	up
Abca1	0.00214193	0.0304213	1.70497	up
Ccdc127	0.00405773	0.0314731	1.53863	up
Rps19	0.00526682	0.0332566	1.55256	up
Fam20a	0.00371776	0.0313971	1.79369	up
Rab34	0.0159609	0.0443677	1.39219	up
Igtp	0.006233	0.0339999	1.81255	up
Rai1	0.0191915	0.0477947	1.46634	up
Etnk2	0.00165347	0.0296416	1.92507	up
Zc3h7b	0.0129041	0.0416478	1.47898	up
Adra1a	0.00126437	0.0293143	1.59098	up
RGD1564171	0.000701035	0.0281258	1.62182	up
Rnf185	0.0197417	0.0483163	1.33303	up
Alkbh5	0.00619158	0.0339661	1.50633	up
Hip1r	0.00423859	0.0317602	1.61757	up
Nit2	0.018765	0.0474895	1.41571	up
Bcl10	0.00136428	0.0296416	1.54396	up
Ttbk1	0.0171018	0.0456461	1.52703	up
Nxph4	0.0157989	0.0442304	3.17217	up
Mpnd	0.00677533	0.0343956	1.50033	up
Nfu1	0.0148384	0.0434317	1.44114	up
Itpkb	0.000697816	0.0281258	1.94044	up
Znrd1	0.00157792	0.0296416	1.52212	up
Klhdc1	0.0193229	0.0479734	1.38716	up
Lmnb1	0.00601785	0.033762	1.51447	up
Tdp1	0.00898276	0.0366163	1.50677	up
Wdr78	0.0168526	0.0453634	1.50065	up
Stk16	0.0115875	0.0399856	1.39956	up
Ptk7	0.00436106	0.0318855	1.60691	up
Plxnb2	0.00267045	0.0309398	1.75058	up
Nit1	0.0128152	0.0415154	1.48347	up
Siae	0.0129258	0.0416478	1.4724	up
Adarb1	0.0156485	0.0440592	1.41463	up
Thap1	0.000878225	0.0281258	1.58625	up
C1qtnf7	0.00296361	0.0310628	5.32092	up
Ccl27	0.0100326	0.0380005	1.51878	up
Tmem33	0.00964677	0.0375296	1.50044	up
Derl3	0.00202475	0.0299167	1.69094	up
Pdik1l	0.0210952	0.0498277	1.31631	up
Golga2	0.00814754	0.0358585	1.45833	up
Snx20	0.000195808	0.0213233	1.80859	up
Nudt19	0.0195665	0.0481959	1.39018	up
Armc5	0.00150882	0.0296416	1.60245	up
Timm8a1	0.0201975	0.0487998	1.48562	up
Nr4a2	0.00435318	0.0318855	1.53152	up
Zdhhc14	0.0139996	0.0426817	1.53013	up
Kcnk3	0.00111139	0.02848	1.50202	up
Tpst2	0.00444562	0.0320164	1.58417	up
Art3	0.00928516	0.0369932	1.84607	up
Parvb	0.0209315	0.0496257	1.533	up
Tsc22d4	0.000898145	0.0281258	1.74523	up
Hsd17b12	0.0172631	0.0458403	1.42202	up
Sin3a	0.0153693	0.0438782	1.38592	up
Map3k10	0.00520183	0.0332394	1.60635	up
Eif3h	0.0121866	0.040865	1.44105	up
Vps26b	0.0151706	0.0436857	1.41128	up
Ccm2	0.00330689	0.0311798	1.50225	up
Adck2	0.00848135	0.036145	1.49387	up
Pacsin1	0.0197601	0.0483206	1.4276	up
Slc39a3	0.00312366	0.0310628	1.51744	up
Fxyd2	0.0211637	0.0498908	2.42431	up
Cd24	0.00278453	0.0309398	1.67608	up
Myl9	0.0170074	0.0455785	1.53446	up
Nrtn	0.00248789	0.0309398	2.01663	up
RGD1560065	0.0196215	0.0482181	1.38087	up
Baz1a	0.00990259	0.0378525	1.58186	up
LOC100134871	0.000130102	0.0204577	1.87262	up
Slc10a6	0.000958443	0.0281258	2.15387	up
Zdhhc12	0.00490557	0.0329138	1.60582	up
Snx18	0.00551498	0.0334185	1.5282	up
Casp4	0.00250033	0.0309398	2.34875	up
Ankrd10	0.00829141	0.035945	1.44605	up
Cdr2	0.0152052	0.043716	1.50971	up
Ehmt1	0.0145475	0.0431144	1.46462	up
Dnajb1	0.0114152	0.0398166	1.47695	up
Vamp5	0.000976395	0.0281258	2.14159	up
Foxa2	0.00265631	0.0309398	2.2659	up
Sqstm1	0.00873945	0.0363967	1.50476	up
Tmem107	0.00722654	0.034915	1.5715	up
S100a6	0.000975314	0.0281258	2.51567	up
Cox6a1	0.00717716	0.0348413	1.52328	up
Cdo1	0.00405761	0.0314731	1.69693	up
Hmgn3	0.00873457	0.0363967	1.48257	up
Cdc73	0.00420336	0.0316965	1.56147	up
Aamdc	0.00496785	0.0329166	1.56043	up
Sptb	0.0198968	0.0484323	1.43765	up
Zfp830	0.00587507	0.0336744	1.50228	up
Ndufa4l2	0.00592211	0.0337108	2.1438	up
Fnbp1l	0.00263497	0.0309398	1.57416	up
Cxcl10	0.0123626	0.0410682	2.80099	up
Gnai3	0.0114788	0.039881	1.5449	up
Tsku	0.0100339	0.0380005	1.69446	up
Aldh2	0.000972151	0.0281258	1.73283	up
Csf2ra	0.00930335	0.0370171	1.8559	up
Syngr4	0.00916413	0.036866	1.9938	up
Itpripl2	0.0180104	0.0465493	1.81493	up
Decr1	0.00656445	0.0341546	1.44171	up
Snrpb	0.00341722	0.0311798	1.5832	up
Kdelr2	0.00871113	0.0363967	1.38052	up
Kcnh3	0.011868	0.0403803	1.51339	up
Plekhg2	0.0161474	0.0446026	1.58265	up
Arf1	0.0127772	0.0415154	1.47723	up
Map7d3	0.0112046	0.0396272	1.63442	up
Gfer	0.0067365	0.034295	1.56093	up
Mrps18a	0.0105104	0.0387028	1.4855	up
Mdfic	0.00392369	0.0313971	2.20417	up
Cnn3	0.000600714	0.0273872	1.8326	up
Otub2	0.0120557	0.0406951	1.38381	up
Msl1	0.0118316	0.0403336	1.4212	up
Rab8a	0.00652236	0.0341546	1.47267	up
Spata21	0.0154468	0.0439616	1.72333	up
Hnrnpm	0.00433756	0.0318855	1.50346	up
Mcm5	0.000262677	0.0213233	1.77817	up
Gsto2	0.00388368	0.0313971	1.5693	up
Ptgs1	0.0136708	0.0423968	1.68411	up
Tmem218	0.0114422	0.0398274	1.4324	up
Gcnt2	0.0206705	0.0493625	1.35717	up
Zfp865	0.00631408	0.0340317	1.5773	up
Espl1	0.00150393	0.0296416	1.76223	up
Tnfsf12	0.00236602	0.0308193	1.75775	up
Coro1b	0.00300662	0.0310628	1.58463	up
Vgll4	0.00192416	0.0297922	1.64178	up
Rbm47	0.00224725	0.0306768	2.19632	up
Ctsa	0.00864754	0.0363526	1.49086	up
Ccdc124	0.00167887	0.0296416	1.52549	up
Slc25a17	0.0114922	0.0398815	1.43327	up
Arl8a	0.00984689	0.0378006	1.46003	up
Dlk2	0.00435884	0.0318855	1.39951	up
Nudt3	0.00621356	0.0339999	1.39469	up
Best1	0.00560707	0.0334194	1.60322	up
Ggta1	0.0156837	0.0440809	1.85283	up
Irf2bpl	0.0022275	0.0306525	1.70984	up
Nfic	0.00529779	0.0332566	1.63648	up
Rtf1	0.00735279	0.0349731	1.41465	up
Serp1	0.0115679	0.0399856	1.53899	up
Maff	0.00351432	0.0312669	2.36223	up
Engase	0.00769008	0.0351768	1.50353	up
Mrgprx3	0.00182322	0.0296493	1.64642	up
Pim3	0.00233141	0.0308193	1.6811	up
Rps6ka5	0.0163772	0.0447611	1.3964	up
Ythdc1	0.00694157	0.0345566	1.42861	up
Papss2	0.0209068	0.0496257	1.39093	up
Rab21	0.00564361	0.0334194	1.50339	up
Wasl	0.00593154	0.0337294	1.52074	up
Supv3l1	0.0195918	0.0482126	1.374	up
Dxo	0.00208633	0.0301357	1.59833	up
Msx1	6.96917e-05	0.0203801	2.02963	up
Wnt8b	0.000150506	0.0204577	2.32349	up
Lrrc8a	0.00680206	0.0344195	1.53233	up
Alox12	1.97588e-06	0.00504211	2.1278	up
Cacng7	0.00941431	0.0371759	1.45646	up
Rpl3	0.00612069	0.0338902	1.47328	up
Rhoq	0.0056217	0.0334194	1.49653	up
Pnpla2	0.00333582	0.0311798	1.59426	up
Mapk7	0.00929564	0.0370171	1.55569	up
Ppm1b	0.0067376	0.034295	1.51591	up
Slc39a9	0.02125	0.0499836	1.38921	up
Spc25	0.0118525	0.0403545	1.66694	up
Gls2	0.00843736	0.0361153	1.49634	up
Rgs12	0.0059855	0.033762	1.51884	up
Pcyt2	0.00575563	0.0335457	1.41493	up
Lrrc8c	0.0123443	0.0410341	1.4191	up
Slc29a3	0.00396568	0.0314297	1.66826	up
Tomm7	0.0034094	0.0311798	1.48587	up
Treml1	0.00758419	0.0351322	2.1309	up
Casp6	6.94069e-05	0.0203801	1.90989	up
Vsx2	0.00323445	0.0311798	1.47548	up
Ctf1	0.00316865	0.0310884	2.16635	up
Cyba	0.00133858	0.0295878	1.92621	up
FAM187A	0.0179822	0.0465198	3.16149	up
Tmem222	0.00207822	0.0300701	1.46333	up
Manba	0.00125009	0.0292663	1.65008	up
Mfsd3	0.0111753	0.0395995	1.43939	up
Dnajc9	0.00389845	0.0313971	1.54403	up
Serpind1	0.00771227	0.035217	3.13442	up
Apopt1	0.00797392	0.0356397	1.53185	up
Snx22	0.00972039	0.0376235	1.77914	up
Fbxo41	0.0161469	0.0446026	1.46145	up
Med25	0.00766535	0.0351547	1.55172	up
Ppox	0.0190983	0.0477332	1.45989	up
Ccdc25	0.0191495	0.0477846	1.33861	up
Trak1	0.0147514	0.0432846	1.46937	up
Abhd15	0.00304964	0.0310628	1.78143	up
Lig1	0.00574734	0.03353	1.70404	up
Plcl1	0.0099527	0.037914	1.42883	up
Smim3	0.000244179	0.0213233	1.7172	up
Add3	0.00384028	0.0313971	1.5431	up
Sf1	0.00523754	0.0332566	1.50979	up
Cd81	0.00321399	0.0311798	1.63031	up
Cyp1b1	0.000298162	0.0214731	2.38764	up
Slc16a3	0.00135576	0.0295878	1.98833	up
Tsc22d2	0.0174464	0.0460554	1.40376	up
Zfp365	0.0149642	0.0435368	1.49064	up
Pf4	1.39985e-06	0.00452832	3.47245	up
Ankzf1	0.0114254	0.0398212	1.5234	up
Myh7	0.000468418	0.0251181	1.70086	up
Pi4kb	0.0182546	0.046902	1.40194	up
Dtnbp1	0.00329918	0.0311798	1.67949	up
G6pd	0.01379	0.0425256	1.46921	up
Katnbl1	0.0139659	0.0426639	1.63498	up
Ptpn11	0.00654552	0.0341546	1.5625	up
Siva1	0.00111277	0.02848	1.66061	up
Hdac11	0.00399555	0.0314571	1.55869	up
Wdr13	0.00616699	0.0339645	1.54313	up
Scamp4	0.00870021	0.0363967	1.46743	up
Abhd10	0.00738341	0.0350003	1.5734	up
Irak3	0.000932563	0.0281258	1.7652	up
Cilp2	0.00945079	0.0371834	1.55399	up
Map3k4	0.0209039	0.0496257	1.40995	up
Iah1	0.00999332	0.037914	1.50997	up
Bcl2l1	0.0190284	0.0476596	1.44268	up
Spopl	0.0138753	0.042596	1.52903	up
Ccz1b	0.0147253	0.0432368	1.39368	up
Bpifa3	0.0105438	0.0387028	2.87493	up
Hfe	0.014272	0.0429328	1.85488	up
Klhl17	0.0131144	0.0418147	1.37858	up
Rbm42	0.00205929	0.0299429	1.63339	up
Igsf21	0.00625104	0.0339999	1.65525	up
Rrp8	0.0154614	0.0439616	1.466	up
Repin1	0.0164629	0.0448195	1.48537	up
Gmpr	0.0060012	0.033762	1.46036	up
Kpna2	0.0169702	0.0455409	1.51244	up
Camta1	0.00714516	0.034832	1.43605	up
RGD1563222	1.14119e-05	0.00832035	2.68099	up
Fam98c	0.00570517	0.0334194	1.60776	up
Ppfia1	0.0140606	0.0427339	1.44827	up
Cald1	0.00491155	0.0329166	1.59859	up
Rbm4b	0.0117421	0.0402061	1.42757	up
Creb3l2	0.00934795	0.0370497	1.46583	up
Wdr44	0.00766365	0.0351547	1.42585	up
Tf	0.00156843	0.0296416	1.6895	up
Inpp5f	0.00628029	0.0340317	1.52077	up
Pros1	0.00362577	0.0313971	1.64648	up
Nav2	0.00652326	0.0341546	1.48057	up
Eif4a3	0.00541495	0.0333501	1.48054	up
S100a10	0.00526555	0.0332566	1.69947	up
Tspan4	0.0018883	0.0297653	1.68546	up
Plbd1	0.0139799	0.0426817	2.72791	up
Ostm1	0.00697903	0.0346322	1.47672	up
Tada3	0.00470092	0.0325796	1.47283	up
Max	0.0137392	0.0424494	1.45589	up
Fem1c	0.0174072	0.0459997	1.31434	up
Lrrc4	0.0176373	0.046209	1.38242	up
Pdgfrb	0.0175067	0.0461112	1.54224	up
Alg12	0.0130896	0.0417934	1.38697	up
Ly6h	0.0199863	0.0485423	1.46312	up
Galk2	0.0194629	0.0480895	1.45174	up
Phb	0.0100821	0.0381034	1.47371	up
Cpsf4	0.00234008	0.0308193	1.60309	up
Mad2l1bp	0.00934076	0.0370413	1.42863	up
Prr18	0.00216984	0.0305289	1.65937	up
Ralgds	0.00472161	0.0325796	1.58322	up
Fam163b	0.0176254	0.0462068	1.4848	up
Oma1	0.00312607	0.0310628	1.57288	up
Usp54	0.0103314	0.0384873	1.51459	up
Myl2	0.0153304	0.0438427	2.29634	up
Smoc1	0.000106307	0.0203801	1.85979	up
Eif4ebp3	0.00499897	0.0329166	1.49707	up
Phf14	0.00865466	0.0363543	1.42485	up
Stard10	0.000157664	0.0204577	1.7079	up
Aldoc	0.017082	0.0456321	1.38558	up
Wdr18	0.00405444	0.0314731	1.54329	up
Dapp1	0.0173757	0.045956	1.65151	up
Snx4	0.0169054	0.045458	1.39624	up
Il16	0.0184167	0.0470778	1.42004	up
Slc13a2	0.0188941	0.0475874	1.74818	up
Eif1	0.0140889	0.0427698	1.38989	up
Grk5	0.0114332	0.0398274	1.46835	up
Myh11	0.0146571	0.0431653	1.70604	up
RGD1565498	0.0110383	0.0393724	1.58284	up
Samd8	0.019926	0.048465	1.47889	up
Myl6b	0.00779971	0.0353802	1.46508	up
Hmgn1	0.0121733	0.0408559	1.43313	up
Fam185a	0.0129496	0.041665	1.46794	up
Cyp4v3	0.00566911	0.0334194	1.67221	up
Plxnd1	0.00294908	0.0310628	1.90931	up
Adprhl2	0.00200426	0.0299167	1.58467	up
Clec4a2	0.00514772	0.0331441	2.86854	up
RT1-CE2	0.00299879	0.0310628	1.93631	up
Frk	0.0027405	0.0309398	1.93677	up
Rps18	0.0045371	0.0322204	1.42269	up
Exoc7	0.0191631	0.0477846	1.32985	up
Rrp9	0.00402185	0.0314571	1.52321	up
Foxp1	0.0164077	0.0447724	1.43564	up
Upb1	0.00740083	0.0350293	2.00457	up
Efcc1	0.00506653	0.0329338	1.9023	up
RT1-S3	0.000294328	0.0214731	1.79398	up
Txnip	0.00426494	0.0317602	1.62266	up
Celf6	0.00382853	0.0313971	1.46108	up
St8sia2	0.000428363	0.0245643	3.96397	up
Actr3b	0.0137092	0.0424168	1.46883	up
Cnppd1	0.00538341	0.0333436	1.5364	up
Agpat1	0.00628773	0.0340317	1.54252	up
Dnaja4	0.0104935	0.0386961	1.4606	up
Fam136a	0.01308	0.0417835	1.44957	up
2018-09-01	0.00193653	0.0297922	1.70535	up
Kcnk12	0.0185863	0.0472856	1.38577	up
Sephs2	0.0145883	0.0431169	1.41438	up
Epn3	0.00845894	0.0361168	1.66141	up
Olr319	0.0176313	0.0462068	0.410889	down
Grk1	0.00390442	0.0313971	1.41749	up
Clmp	0.0185645	0.0472712	1.39671	up
Klhl23	0.0150342	0.0435387	1.36408	up
Sra1	0.0189347	0.0475983	1.42886	up
Zfp697	0.00444035	0.0319935	1.51955	up
Snx17	0.0114915	0.0398815	1.4574	up
Nat8b	0.00522864	0.0332566	1.50855	up
Znhit2	0.00329055	0.0311798	1.58093	up
Slc19a1	0.0199944	0.0485466	1.40747	up
Cmtm7	0.000442777	0.024879	1.8979	up
Slc39a4	0.00190551	0.0297653	4.99775	up
Mtss1	0.0183817	0.0470404	1.43371	up
Sun1	0.0141317	0.042809	1.44633	up
Hexb	0.00113783	0.02848	1.72429	up
Odf1	0.00971842	0.0376235	2.38902	up
Sh3glb1	0.0170707	0.0456321	1.40912	up
Rit1	0.0172315	0.0457991	1.4947	up
Dnajc17	4.1608e-05	0.0154474	1.6762	up
Mns1	0.000481104	0.0251181	1.87557	up
Lrrn4cl	0.0167258	0.0451978	1.41576	up
Gpd2	0.0153204	0.0438427	1.41059	up
Ctnna1	0.00206964	0.0300362	1.61394	up
Rab18	0.0152177	0.043716	1.40039	up
Emc9	0.00389876	0.0313971	1.41625	up
Crtam	0.00645242	0.0341546	3.24439	up
Jade2	0.00890241	0.0365172	1.50623	up
Ddit3	0.0113805	0.0398085	1.2926	up
Set	0.0187142	0.047447	1.36775	up
Apobec1	0.000373616	0.0228222	1.98721	up
Mlh3	0.0133637	0.0421102	1.3774	up
Pzp	0.00679693	0.0344195	1.4079	up
Ns5atp4	0.01278	0.0415154	1.6211	up
Rrp7a	0.0139507	0.0426628	1.40657	up
Hpgd	0.00258639	0.0309398	1.8227	up
Mpg	0.0156396	0.0440558	1.4756	up
Higd2a	0.00879079	0.0363979	1.47026	up
Supt4h1	0.0156549	0.0440691	1.42851	up
Tdrd1	0.00990627	0.0378525	1.91929	up
Hhip	0.0195914	0.0482126	1.39058	up
Stom	0.00736869	0.0349954	1.95891	up
Ano6	0.0163475	0.0447236	1.38929	up
Pqlc3	0.00140177	0.0296416	1.98778	up
Rin1	0.0090321	0.0366702	1.57166	up
Ick	0.0108103	0.0390595	1.47666	up
Neto2	0.018877	0.0475874	1.44015	up
Atp1a4	0.018269	0.0469142	1.45499	up
RGD1562515	0.013572	0.0422702	0.454288	down
Sumf1	0.0181082	0.0466806	1.41847	up
Arl6ip6	0.0128538	0.0415421	1.55422	up
Ufl1	0.0123154	0.0410055	1.45624	up
Kdsr	0.018498	0.0471692	1.43216	up
Slc9a9	0.0194269	0.048071	1.4461	up
Cln3	0.015752	0.0441489	1.51628	up
Aars2	0.00203764	0.0299167	1.53878	up
Ivns1abp	0.00991446	0.0378613	1.56572	up
Mrps26	0.00667401	0.034295	1.51754	up
Dnajc28	0.00297926	0.0310628	1.59107	up
Rpl7a	0.000543296	0.026456	1.65089	up
Atn1	0.00818221	0.0358836	1.53191	up
Tacc3	0.00339842	0.0311798	1.7994	up
Gpr183	0.00392061	0.0313971	2.49023	up
Dhx34	0.00890193	0.0365172	1.49698	up
Paqr8	0.0101338	0.0382165	1.5234	up
Dtd2	0.00426724	0.0317602	1.53758	up
Pik3r6	0.0141176	0.0427776	2.04957	up
Rab35	0.0177383	0.0462413	1.41201	up
LOC691807	0.0117494	0.0402179	1.50288	up
Rita1	0.00862078	0.0363483	1.57538	up
Clec4a3	0.0129366	0.0416627	2.27826	up
Stau1	0.0102244	0.0383598	1.4388	up
Lrrc32	0.00555454	0.0334194	1.69164	up
Snupn	0.0203072	0.0489411	1.40332	up
Arhgef11	0.0165109	0.044878	1.47531	up
Rnaseh2a	0.010783	0.039005	1.49714	up
Chp2	0.0164325	0.0447808	1.40141	up
Rab2b	0.0195439	0.0481959	1.40561	up
Rbfa	0.00528505	0.0332566	1.64262	up
Gimap5	0.0205383	0.0491962	2.03346	up
Mogat2	0.00949552	0.0372593	1.5922	up
Chchd5	0.00098335	0.0281258	1.60981	up
Osgep	0.00283541	0.0310628	1.56858	up
Cinp	0.00921829	0.0368863	1.45591	up
Csf2rb	0.00698027	0.0346322	2.0998	up
B2m	0.00415677	0.0315979	1.6763	up
Klhdc4	0.00921091	0.0368863	1.88219	up
Tmem203	0.0208228	0.0495452	1.43514	up
Ctbp1	0.00489583	0.0329091	1.43752	up
Elk1	0.0140118	0.0426817	1.43705	up
Hnrnpr	0.0192672	0.0478897	1.36558	up
Bcan	0.00295446	0.0310628	1.66195	up
Lhfpl2	0.00587963	0.0336787	1.64185	up
Trim65	0.0112218	0.0396423	1.53034	up
Manf	0.013094	0.0417934	1.44361	up
Msh3	0.0101902	0.0383336	1.4316	up
Rmt1	0.0192221	0.0478319	1.49098	up
Itpr1	0.0176332	0.0462068	1.48465	up
Mxd4	0.00519215	0.0332394	1.56461	up
Emc10	0.00369702	0.0313971	1.5122	up
Cyth3	0.0119546	0.0404858	1.34719	up
LOC301124	0.0174617	0.046064	1.41784	up
Nt5c	0.00308664	0.0310628	1.43426	up
Rps3	0.00381409	0.0313971	1.52714	up
Creb1	0.0184944	0.0471692	1.50522	up
Arhgap1	0.0189801	0.047621	1.42799	up
Nt5c1a	0.0042092	0.0316965	1.48016	up
Capzb	0.0031181	0.0310628	1.48985	up
Pfkfb4	0.0107254	0.0389138	1.55483	up
Baz2b	0.0183604	0.0470069	1.39398	up
Ppp4r1	0.0147553	0.0432876	1.52639	up
Tsta3	0.0102233	0.0383598	1.43982	up
Cnpy3	0.0058958	0.033683	1.46787	up
Sertad1	0.00385679	0.0313971	1.62748	up
Map2k2	0.006866	0.0344524	1.48215	up
Rras	0.00448161	0.0320765	1.73772	up
Gadd45g	0.0026375	0.0309398	1.76039	up
Rlbp1	0.0189405	0.0475983	1.38796	up
Cpxm2	0.0032702	0.0311798	1.4636	up
Tvp23a	0.0196782	0.0482842	1.43965	up
Yipf2	0.0107306	0.0389144	1.48265	up
Fam174a	0.00264168	0.0309398	1.58236	up
Arhgef40	0.00482325	0.0326669	1.71645	up
Pex12	0.00942611	0.0371759	1.64414	up
Prtn3	0.00662706	0.034164	1.56219	up
G4	0.00953339	0.0373505	1.35699	up
Upf2	0.00921696	0.0368863	1.45427	up
Med12	0.00732408	0.0349731	1.49769	up
Aurkaip1	0.00638213	0.0341546	1.44346	up
Snx12	0.0140239	0.0426963	1.42056	up
Tor1a	0.00388781	0.0313971	1.46354	up
Nipal2	0.0203632	0.0489836	1.42439	up
Zmynd12	0.00559252	0.0334194	1.47796	up
Cbfb	0.0129557	0.041665	1.509	up
Rps17	0.00250273	0.0309398	1.46885	up
Atraid	0.00307855	0.0310628	1.49907	up
Usb1	0.00851411	0.0361952	1.53311	up
Lsm8	0.00984353	0.0378006	1.52707	up
Secisbp2	0.0193627	0.0480062	1.38949	up
Acyp1	0.000221786	0.0213233	1.81172	up
Tmem184b	0.019098	0.0477332	1.45597	up
Pygm	0.00148933	0.0296416	1.60817	up
Btbd17	0.000552615	0.0267384	1.63584	up
Slc44a1	0.00437047	0.0318953	1.60222	up
Diablo	0.0122035	0.0409125	1.45962	up
Cd4	0.000684737	0.0281258	2.32535	up
Zfp867	0.0154562	0.0439616	1.45603	up
Nadk	0.00383941	0.0313971	1.58354	up
Cbfa2t3	0.00791261	0.0355591	1.50269	up
Esyt1	0.00111813	0.02848	1.65501	up
Gtpbp2	0.0140996	0.0427776	1.42003	up
Morn1	0.00863011	0.0363483	1.50931	up
Sdc2	0.00199786	0.0299167	1.5926	up
Uba52	0.00300749	0.0310628	1.47596	up
Sumo2	0.0205803	0.0492275	1.38275	up
Appl2	0.00292507	0.0310628	1.58483	up
Scp2	0.0104753	0.0386578	1.40261	up
Lca5	0.00235544	0.0308193	1.54132	up
Stx6	0.00730599	0.0349731	1.49148	up
Syne4	0.000678256	0.0281258	2.40181	up
Ankh	0.0142936	0.0429328	1.47045	up
Crtc2	0.0125444	0.0413227	1.48032	up
Rtn2	0.00350023	0.031249	1.61334	up
Commd4	0.00526662	0.0332566	1.49998	up
RGD1305207	0.00101468	0.0283664	4.67137	up
Hopx	0.00127972	0.0293143	1.80673	up
Exo5	0.0116951	0.0401576	1.38685	up
Zfp579	0.00283537	0.0310628	1.68401	up
Lmo7	0.016239	0.0446975	1.38466	up
Ptpn7	0.0167749	0.0452741	1.68256	up
Golga7	0.00404852	0.0314731	1.51003	up
Grin2b	0.00897562	0.0366163	1.2076	up
Ctrb1	0.0106918	0.0389138	1.88686	up
Rarres2	0.00921765	0.0368863	1.67145	up
Tcirg1	0.00157472	0.0296416	1.8175	up
Rtfdc1	0.0158514	0.0442798	1.4021	up
Dclk1	0.017064	0.0456321	1.43931	up
Haus1	0.0152405	0.0437308	1.41059	up
Ppp1r3c	0.00734936	0.0349731	1.51996	up
Oas1a	0.00032484	0.0222037	2.6722	up
Exosc4	0.00231098	0.0308193	1.56227	up
Scrg1	0.0146499	0.0431653	1.4226	up
Cd9	0.000908873	0.0281258	1.88298	up
Ldlr	0.0156471	0.0440592	1.35769	up
Gsk3a	0.0118507	0.0403545	1.42894	up
Sbno2	0.0056408	0.0334194	1.57963	up
Ccdc134	0.0200388	0.0486023	1.42017	up
Mcat	0.00432303	0.0318855	1.47845	up
Sik1	0.0165899	0.0449872	1.4825	up
Gsdmd	0.00244525	0.0309398	1.59059	up
Matk	0.00610582	0.0338902	1.47141	up
Card6	0.000485101	0.0251181	1.73854	up
Rps20	0.00597316	0.033762	1.61351	up
Zfp330	0.0197449	0.0483163	1.36031	up
Ift172	0.0127213	0.0414925	1.47523	up
Asb6	0.00667871	0.034295	1.48671	up
Tm7sf2	0.0186093	0.0473057	1.37662	up
Limd2	0.00185901	0.0296493	1.44197	up
Yipf4	0.012473	0.0412133	1.47844	up
Pex16	0.018421	0.0470778	1.40606	up
Dnajc14	0.0179697	0.0465146	1.40271	up
Sap30bp	0.00836772	0.0359968	1.47319	up
Chmp2a	0.00535471	0.0332931	1.45173	up
Slamf8	0.000358058	0.0225606	1.87502	up
C8g	0.0101924	0.0383336	1.66365	up
Abi3	0.00579579	0.0336046	1.63352	up
Ndufb11	0.0134785	0.0421162	1.45545	up
Fut11	0.00921546	0.0368863	1.5117	up
Slc7a7	0.000597372	0.0273872	2.0086	up
Mknk1	0.00107686	0.0284704	1.65978	up
Cd14	0.0176905	0.0462223	1.97407	up
Apobec2	0.00193777	0.0297922	1.89738	up
Fabp4	0.00643755	0.0341546	1.93491	up
Ehd4	0.00685313	0.0344524	1.45533	up
Uqcc2	0.0027751	0.0309398	1.46878	up
Tmem248	0.0144144	0.0429962	1.35605	up
Pou3f2	0.00657433	0.0341546	1.66359	up
Il18	0.00556612	0.0334194	1.66121	up
Mettl3	0.0190074	0.0476352	1.38635	up
Sectm1a	0.00704628	0.0346795	1.50122	up
Jmjd7	0.0211429	0.0498721	1.54536	up
Strada	0.0133393	0.0420811	1.38487	up
Mettl2b	0.0149379	0.0435102	1.60614	up
Sh3rf1	0.00461971	0.03246	1.67209	up
Snta1	0.00673948	0.034295	1.51455	up
Arpin	0.0156139	0.0440558	1.51162	up
Gsto1	0.0155756	0.0440492	1.40405	up
Nudc	0.00241907	0.0309398	1.47845	up
Cops7b	0.0116463	0.040071	1.40425	up
Zfp516	0.0016295	0.0296416	1.77358	up
Adora2b	0.0048035	0.0326669	1.65282	up
Dock7	0.0150968	0.0436078	1.41495	up
Cpq	0.00459339	0.0323974	1.56043	up
Aass	0.00506152	0.0329338	1.39098	up
Vcam1	0.0055437	0.0334194	1.6201	up
Prdx5	0.00762086	0.0351322	1.46519	up
Dvl1	0.00467552	0.0325504	1.52242	up
Nr4a3	0.0176741	0.0462223	1.41015	up
Aip	0.00469704	0.0325796	1.44467	up
Slc15a4	0.0105559	0.0387168	1.44727	up
Aph1a	0.00517715	0.0332358	1.52668	up
Mettl5	0.0110572	0.039399	1.45494	up
Supt5h	0.0150246	0.0435381	1.42101	up
Furin	0.0175244	0.0461184	1.44143	up
Cuta	0.00367156	0.0313971	1.53259	up
Klf5	2.32803e-05	0.0112459	2.33599	up
Zfp593	0.00286308	0.0310628	1.49091	up
Cyth1	0.00374503	0.0313971	1.54806	up
Crygc	0.000796273	0.0281258	2.00762	up
Fermt3	0.00400566	0.0314571	1.91232	up
Mettl13	0.0144708	0.0430527	1.39098	up
Duox1	0.00861981	0.0363483	1.72055	up
Fstl1	0.0135662	0.0422694	1.4684	up
Atxn2l	0.0156962	0.0440918	1.43502	up
Erich1	0.00194177	0.0297922	1.44167	up
Rpl12	0.00397454	0.0314571	1.53437	up
Nhlrc2	0.00307794	0.0310628	1.49119	up
Mad2l2	0.00451477	0.0321365	1.64158	up
Auh	0.00763349	0.0351322	1.46431	up
Rps7	0.00855065	0.0362456	1.4845	up
Klc1	0.00881776	0.0364319	1.46737	up
Nudt18	0.00645985	0.0341546	1.44131	up
Smarce1	0.00271708	0.0309398	1.4287	up
Dnajc19	0.00306755	0.0310628	1.39687	up
Ubxn4	0.00722197	0.034915	1.43227	up
Minpp1	0.0161394	0.0445967	1.38027	up
Spns1	0.0127501	0.0415154	1.45422	up
RGD1308134	0.000915458	0.0281258	1.56002	up
R3hdm2	0.0142137	0.0428666	1.41145	up
Smoc2	0.00623608	0.0339999	1.65312	up
Farsa	0.00763262	0.0351322	1.51032	up
Smarcal1	0.0121741	0.0408559	1.53918	up
Slc2a10	0.00203882	0.0299167	1.58004	up
Pex5l	0.00694246	0.0345566	1.66632	up
Dgkz	0.0021147	0.0303166	1.65666	up
Pigt	0.0133408	0.0420811	1.42741	up
Gpr68	0.0164477	0.0448017	1.39676	up
Tusc2	0.00108272	0.0284704	1.6521	up
Acot1	0.0116805	0.0401257	1.45496	up
Tars2	0.0207372	0.0494405	1.41616	up
Mrpl38	0.0108701	0.0391373	1.43422	up
Omd	0.0010178	0.0283664	2.66464	up
Lgals3bp	0.00407115	0.0314887	1.80196	up
Ppp1r10	0.0110165	0.0393463	1.51615	up
Gldn	0.0194857	0.0480895	1.43885	up
Dnase1l3	0.020375	0.048989	0.700205	down
Ctr9	0.0183094	0.0469374	1.39042	up
Fut4	0.00421673	0.0317063	1.82217	up
Hs6st3	0.012408	0.0411211	1.56279	up
Ap3s2	0.0180327	0.046599	1.39861	up
Arhgap27	0.00481999	0.0326669	1.73832	up
Pde8b	0.00663443	0.0341904	1.48434	up
Fam214b	0.00689872	0.0345215	1.57633	up
Glis2	0.018534	0.0472212	1.47119	up
Frmd4a	0.00736119	0.0349954	1.58532	up
Lcp1	0.0132669	0.0419678	1.64699	up
Ppp4c	0.0050698	0.0329338	1.49254	up
Atp11a	0.0104826	0.0386745	1.51541	up
Idh2	0.00260988	0.0309398	1.65797	up
Eml2	0.0037831	0.0313971	1.59086	up
Mrto4	0.00714637	0.034832	1.51395	up
Rab23	0.0155816	0.0440492	1.47938	up
Anapc2	0.0124947	0.0412477	1.43716	up
Myo1g	0.000267761	0.0213233	2.08543	up
Tsks	0.00183396	0.0296493	1.83602	up
Ccdc40	0.000802958	0.0281258	2.12033	up
Hsf1	0.00693162	0.0345475	1.51163	up
Ctgf	0.00652528	0.0341546	1.98042	up
Homer3	0.0160505	0.0444553	1.58837	up
Sh3bp1	0.00427197	0.0317602	1.57522	up
Wipf3	0.00287564	0.0310628	1.54577	up
Oaz1	0.00435235	0.0318855	1.51938	up
Mag	0.00214117	0.0304213	1.6082	up
Plekhj1	0.000988287	0.0281258	1.54877	up
Cklf	0.00549183	0.0333903	2.46778	up
Ifi47	0.00201507	0.0299167	1.75655	up
Pcsk7	0.00834766	0.0359711	1.49137	up
Nphs1	0.0104745	0.0386578	1.53606	up
Acbd3	0.0136913	0.042408	1.4199	up
Vipr2	0.00119397	0.0288168	1.85196	up
Gtf2h2	0.0117158	0.0401779	1.42333	up
Ubl3	0.00658254	0.0341546	1.46604	up
Rps15	0.00116549	0.0287736	1.61949	up
RGD1562618	0.0145289	0.0431116	1.43115	up
Nudt14	0.0160062	0.0443808	1.52655	up
Mknk2	0.0058338	0.0336047	1.5007	up
Mlph	0.00195942	0.0297922	2.24663	up
Satb1	0.00595907	0.0337311	1.50527	up
Lhb	0.0161899	0.0446879	1.73227	up
Mbd2	0.0068784	0.0344731	1.45797	up
Pigy	0.0129795	0.0417091	1.44244	up
Mcrs1	0.00655011	0.0341546	1.46705	up
Lzts2	0.0018408	0.0296493	1.73684	up
Sympk	0.0138732	0.042596	1.4769	up
Alkbh3	0.00445575	0.0320441	1.47837	up
Abhd11	0.0168592	0.0453658	1.4032	up
E4f1	0.0176812	0.0462223	1.42071	up
Tradd	0.0170834	0.0456321	1.57936	up
Pcca	0.0195612	0.0481959	1.32066	up
Brf2	0.00222114	0.0306525	1.51834	up
Cnot3	0.0131529	0.041847	1.40744	up
Tp73	2.48024e-05	0.0112459	2.13069	up
Cck	0.00500036	0.0329166	1.69322	up
Zfp7	0.0142139	0.0428666	1.841	up
Diras1	0.0166074	0.0450125	1.42345	up
Fxyd1	9.03864e-05	0.0203801	2.12578	up
Cd48	0.00141258	0.0296416	2.10177	up
Zbtb41	0.0109557	0.0392197	1.45078	up
Sox12	0.00662045	0.034164	1.63701	up
Rmdn1	0.0149761	0.0435368	1.39801	up
Ppp1r8	0.00728839	0.0349731	1.44347	up
Dr1	0.0185887	0.0472856	1.44961	up
Sdccag8	0.00246755	0.0309398	1.34234	up
Rfx2	0.00611586	0.0338902	1.65898	up
Tmem263	0.0113354	0.0397375	1.49454	up
Gpaa1	0.00333101	0.0311798	1.5787	up
Tpm3	0.0140122	0.0426817	1.42039	up
Zfp84	0.0198498	0.0483873	1.36609	up
Gabrg1	0.0145412	0.0431144	1.52502	up
Vps54	0.0209267	0.0496257	1.37324	up
Hspb1	0.000788519	0.0281258	2.22006	up
Kremen1	0.00212419	0.0303958	1.8158	up
Swap70	0.00144328	0.0296416	1.69473	up
Ciz1	0.00404935	0.0314731	1.59556	up
Rhcg	0.0019549	0.0297922	2.68542	up
Osgin1	0.000195558	0.0213233	2.30919	up
Gif	0.0111447	0.0395707	2.52772	up
Csrnp2	0.0203613	0.0489836	1.37881	up
Gatad2a	0.0101722	0.0383139	1.42698	up
Ccnl1	0.0171482	0.0457131	1.493	up
Ets2	0.00224478	0.0306768	1.40812	up
Rec114	0.00343787	0.0311798	1.5053	up
Rpl34	0.00296603	0.0310628	1.56275	up
Bin1	0.00607539	0.0338644	1.48381	up
Rnf19b	0.0191197	0.0477711	1.40995	up
Rasd2	0.00863873	0.0363526	1.56241	up
Vasn	0.00835725	0.0359837	1.50717	up
Cx3cr1	0.0105184	0.0387028	1.7052	up
Scaf1	0.00777235	0.0353511	1.53332	up
Mccc2	0.00754443	0.0350676	1.43173	up
Dync1i2	0.0144552	0.0430527	1.39361	up
Mrps23	0.00463456	0.03246	1.52712	up
Commd1	0.00184217	0.0296493	1.45532	up
Tbc1d7	0.00433462	0.0318855	1.45019	up
Scara3	0.0123308	0.041016	1.59162	up
Abcc6	0.0211692	0.0498908	1.61257	up
Mrps9	0.0189213	0.0475874	1.37989	up
Hace1	0.0174726	0.0460849	1.37016	up
RT1-CE10	0.00481552	0.0326669	1.85526	up
Zc3h11a	0.0202743	0.0488927	1.46274	up
Tekt1	0.000672204	0.0281258	1.95692	up
Acadm	0.00322232	0.0311798	1.57752	up
Nacc1	0.00762775	0.0351322	1.56871	up
Oas1b	0.0206722	0.0493625	1.63707	up
Kifc2	0.0169956	0.0455785	1.45228	up
Hba2	0.000172461	0.0211244	1.78445	up
Mon1b	0.00709561	0.034788	1.51252	up
Sirt7	0.00439956	0.0319553	1.55232	up
Celf2	0.016058	0.0444682	1.39601	up
Foxn3	0.00184611	0.0296493	1.62181	up
Rps13	0.0036872	0.0313971	1.56601	up
Plat	0.00271078	0.0309398	1.71356	up
Fbxo46	0.0028953	0.0310628	1.52763	up
Ndor1	0.0199914	0.0485466	1.42034	up
Fadd	0.00202434	0.0299167	1.67547	up
Rttn	0.00566467	0.0334194	1.36075	up
Nhp2l1	0.0156137	0.0440558	1.39078	up
Car2	0.0124061	0.0411211	1.37113	up
Camta2	0.0107115	0.0389138	1.47808	up
Tspan5	0.0143466	0.0429473	1.36015	up
Gpr6	0.00073105	0.0281258	2.09589	up
Arhgap17	0.0139198	0.04264	1.72756	up
Ndufs6	0.0106014	0.0387646	1.46429	up
Ncaph2	0.00572918	0.0334843	1.52905	up
Serpine2	0.0110896	0.0394958	1.5007	up
Eid1	0.014287	0.0429328	1.40126	up
Elovl1	0.00345786	0.0311798	1.51137	up
Aprt	0.000942819	0.0281258	1.65165	up
G0s2	0.00487956	0.0328978	1.53086	up
Spag6	0.00236416	0.0308193	1.68189	up
Igsf10	0.000672094	0.0281258	2.05458	up
Rapgef2	0.0192888	0.0479344	1.42734	up
Ppp2r3b	0.00165812	0.0296416	1.65026	up
Tmem183a	0.0211026	0.0498307	1.44676	up
Tyrobp	0.00201676	0.0299167	2.24394	up
Lipe	0.0024417	0.0309398	1.48548	up
Xkrx	0.00369365	0.0313971	2.81593	up
Med30	0.0144717	0.0430527	1.44053	up
Amt	0.00243509	0.0309398	1.49866	up
Pomgnt2	0.0166218	0.0450356	1.45273	up
Cenpm	0.00329224	0.0311798	1.52857	up
Drp2	0.0134593	0.0421162	1.59491	up
Angel1	0.0103967	0.0385527	1.39948	up
Tmem100	0.0130352	0.0417835	1.56956	up
Serpina3c	0.00955505	0.0374066	0.318752	down
Pfkfb1	0.0028498	0.0310628	3.34886	up
Cstf2t	0.00932999	0.0370171	1.42986	up
Ilvbl	0.00403281	0.0314571	1.60081	up
Myo18a	0.00591268	0.0337018	1.6149	up
H3f3b	0.00783233	0.035426	1.44343	up
Actr2	0.0154257	0.0439413	1.46515	up
Opn4	0.0120068	0.040591	1.71686	up
Idh1	0.0153999	0.0439002	1.46265	up
Yif1b	0.00326506	0.0311798	1.68712	up
Pomgnt1	0.00963238	0.0375139	1.44363	up
Slco2b1	0.0113695	0.0397893	1.61407	up
Tor4a	0.00342814	0.0311798	1.72182	up
Rpl13a	0.00285298	0.0310628	1.58814	up
Akap1	0.0133926	0.0421102	1.41234	up
Ppp1r16a	0.00511247	0.0330701	1.51454	up
Stard3	0.0083697	0.0359968	1.5204	up
Ubap1	0.0134233	0.0421162	1.40198	up
Laptm5	0.0024641	0.0309398	1.8308	up
Iqcf3	0.000684593	0.0281258	3.83106	up
Gpr87	0.0144363	0.0430447	2.37798	up
Bach1	0.00229145	0.0308193	1.70866	up
Cryab	0.00117124	0.0287873	1.67657	up
Lim2	0.0158188	0.0442565	0.407386	down
Sez6	0.00681326	0.0344215	1.61504	up
Ppm1f	0.00348351	0.0312015	1.60445	up
Ctps1	0.0202137	0.0488157	1.38101	up
Xylt2	0.00882457	0.0364444	1.52519	up
Acbd4	0.000983248	0.0281258	1.57117	up
Srsf7	0.00809013	0.0357341	1.50411	up
Gabpb1	0.0102819	0.0384662	1.42607	up
Akt1s1	0.00244783	0.0309398	1.66209	up
Zfp74	0.00174994	0.0296493	1.48446	up
Fdxr	0.00345785	0.0311798	1.64456	up
Mad1l1	0.0100344	0.0380005	1.39932	up
Pla2r1	0.0171679	0.0457381	2.16359	up
Aldh3a2	0.0207943	0.0495273	1.37159	up
Mrps30	0.016463	0.0448195	1.43535	up
Ttc21b	0.00266244	0.0309398	1.58523	up
Gmip	0.00544114	0.0333724	1.58867	up
Fzd7	0.00201217	0.0299167	2.44874	up
Rbm3	0.012827	0.0415154	1.51795	up
Cpne8	0.00470792	0.0325796	2.02207	up
Vps18	0.018424	0.0470778	1.44853	up
Arhgap9	0.00718854	0.0348717	1.85502	up
Gcn1l1	0.00871637	0.0363967	1.52162	up
Gal3st1	0.00617687	0.0339645	1.56516	up
Isg20l2	0.000490346	0.0251181	1.47988	up
Slc25a26	0.0158936	0.0443095	1.40374	up
Neu4	0.00331322	0.0311798	1.63121	up
Rnls	0.000316126	0.021705	1.58636	up
Nudt6	0.000311346	0.0214731	1.81679	up
Stx3	0.0107935	0.0390316	1.33964	up
Hist1h2bk	0.000406179	0.0236533	1.54115	up
Trim69	0.00015599	0.0204577	3.10502	up
Cacng8	0.00403135	0.0314571	1.53942	up
Mrpl40	0.0188601	0.0475728	1.4031	up
Olfml3	0.00641148	0.0341546	1.7054	up
Dab2ip	0.0116535	0.040071	1.56062	up
Mapkapk2	0.000578395	0.0270299	1.57413	up
Erbb3	0.0150891	0.043607	1.47185	up
RT1-T24-4	0.00179369	0.0296493	1.70872	up
Mrpl27	0.0107583	0.0389592	1.48154	up
Prkab1	0.000837939	0.0281258	1.64413	up
Ifitm2	0.000307247	0.0214731	2.18589	up
Rab11fip4	0.0159317	0.0443428	1.44409	up
Scarb2	0.0123946	0.0411211	1.52497	up
Uba7	4.88362e-06	0.0062311	2.15184	up
Plekhm2	0.00599343	0.033762	1.5506	up
Tuba3b	0.0155066	0.0439996	1.44303	up
Exosc5	0.00280502	0.031054	1.75494	up
Pinx1	0.0165922	0.0449872	1.46747	up
Fam107a	0.00656387	0.0341546	1.54578	up
Jakmip1	0.012666	0.0414645	1.38182	up
Exosc7	0.00834463	0.0359711	1.36051	up
Rsph9	0.0207766	0.0495036	1.50389	up
Tmub1	0.00464377	0.03246	1.55781	up
Ndufb8	0.0203665	0.048984	1.38522	up
Hmgn5b	0.000641585	0.0281258	1.60037	up
Mfsd6l	0.0211382	0.0498721	1.81523	up
Gabarap	0.0102108	0.0383368	1.45083	up
Apoe	0.000605564	0.0274088	1.77807	up
Sec22a	0.0124937	0.0412477	1.36565	up
Picalm	0.0180875	0.0466716	1.46536	up
S1pr1	0.017611	0.0462068	1.48412	up
Slc2a5	0.00180279	0.0296493	1.7801	up
Taok2	0.0116461	0.040071	1.44869	up
Map2k7	0.00498028	0.0329166	1.63747	up
Nkiras2	0.0134454	0.0421162	1.53094	up
LOC100302372	0.00912348	0.0367991	1.40579	up
Ghdc	0.00868083	0.0363943	1.5718	up
Trim8	0.00464103	0.03246	1.5368	up
Slx1b	0.00963391	0.0375139	1.44714	up
Gpank1	0.00267638	0.0309398	1.64426	up
Fam151b	0.0155526	0.0440159	1.52183	up
Rbm17	0.0163627	0.0447533	1.33291	up
Tmem14c	0.0133336	0.0420806	1.39944	up
Jph4	0.00370854	0.0313971	1.70265	up
Keap1	0.00123397	0.0291491	1.54636	up
Ube2h	0.012498	0.0412495	1.40376	up
Ddx39a	0.00236311	0.0308193	1.43528	up
Tor1aip1	0.00679926	0.0344195	1.55233	up
Lman2l	0.00535427	0.0332931	1.53328	up
Decr2	0.00367281	0.0313971	1.52805	up
Thap11	0.00588242	0.033682	1.48035	up
Amacr	0.00595787	0.0337311	1.4291	up
Foxc2	0.00730833	0.0349731	1.93716	up
Pgam2	0.00808634	0.0357341	1.51167	up
2018-03-02	0.00541133	0.0333501	1.55244	up
Nfkb2	0.00222799	0.0306525	1.7828	up
Ifngr1	0.0054762	0.0333903	1.60774	up
Tnrc6b	0.0211099	0.0498402	1.34193	up
Anapc13	0.0062143	0.0339999	1.49875	up
RT1-Ba	0.00205112	0.0299167	2.54902	up
Epc2	0.0207756	0.0495036	1.39113	up
Ttll9	0.00629763	0.0340317	1.52504	up
Ppp1r15a	0.00601643	0.033762	1.56161	up
Mta2	0.00381617	0.0313971	1.45736	up
Cir1	0.00766156	0.0351547	1.33104	up
Ninj1	0.00115018	0.0286291	1.61622	up
Nanos3	0.00245702	0.0309398	1.86847	up
Thoc6	0.00715935	0.0348328	1.53233	up
Park7	0.00731897	0.0349731	1.42277	up
Galr2	0.0036926	0.0313971	1.47087	up
Hs6st2	0.00575238	0.0335395	1.5599	up
Pah	0.00115381	0.0286291	2.00728	up
Pear1	0.0171424	0.0457101	1.74555	up
Tbc1d8	0.0159772	0.0443711	1.42893	up
Zbed3	0.0128583	0.0415421	1.42378	up
Olfml2b	0.000544291	0.026456	1.90289	up
Prr19	0.00611749	0.0338902	1.91843	up
Col23a1	0.00128086	0.0293143	1.94205	up
Rbp1	0.017899	0.0464021	1.45341	up
Taf1c	0.0060778	0.0338644	1.54446	up
Oas1k	0.000305715	0.0214731	2.8634	up
Mrps17	0.0130511	0.0417835	1.44476	up
Fcgrt	0.00529776	0.0332566	1.73535	up
Mcee	0.0034455	0.0311798	1.56543	up
Kctd18	0.0198773	0.0484191	1.43688	up
Bid	0.00398101	0.0314571	1.55197	up
Magoh	0.0161121	0.0445373	1.49796	up
Colgalt1	0.0187618	0.0474892	1.45192	up
RGD1561102	0.0149464	0.0435102	0.581411	down
Adam15	0.0137419	0.0424494	1.52883	up
Dpp7	0.00449981	0.0320765	1.58815	up
Ifi27l2b	0.00495865	0.0329166	1.49218	up
Gng10	0.0113952	0.0398166	1.43252	up
Mul1	0.00631912	0.0340317	1.47948	up
Nrip1	0.0075701	0.0351123	1.5214	up
Rprml	0.000858671	0.0281258	1.59841	up
Vkorc1	0.00616992	0.0339645	1.52403	up
Ndufa8	0.0165203	0.0448903	1.38607	up
Grm3	0.00556488	0.0334194	1.46511	up
[truncated: 4,514 more rows]
