# Supplementary material for: Identification of target genes in neuroinflammation and neurodegeneration after traumatic brain injury in rats
Source: PeerJ. 2019 Dec 19;7:e8324. doi: 10.7717/peerj.8324 (PMC6925952; doi:10.7717/peerj.8324)
Supplement: Supplemental Information 1 [file peerj-07-8324-s001.zip › Supplemental file 1/Go_KEGG_analysis/pathway analysis.xlsx]

## Sheet: GO-BP
goID	goDescription	goType	geneRatio	bgRatio	pvalue	padj	qvalue	enrichScore	overlapGeneList	overlapGeneCount
GO:0048518	positive regulation of biological process	biological process	2195/5707	5505/17363	1.81448e-40	1.6216e-36	1.23098e-36	1.21309	Olig2/Pus1/Smn1/Eif2b2/Nkap/Sp1/Arid5a/Rfxap/Cdk19/Pnkp/Aplnr/Grb14/Plcl2/Cdh2/Nr4a1/Adora1/Sparc/Folr2/S100a1/Il17ra/Kat5/Ptprz1/Cd84/Syk/Gtpbp1/Ank3/Mecp2/Exoc4/Cdkn1b/Mtdh/Nphp4/Stc1/Tacr2/Edn3/Tab2/Cd244/Epas1/Eaf2/Lmo2/Wdr61/Extl3/Plce1/Tab1/Bcas3/Bst2/Gpr4/Nhp2/Dyrk1b/Cd248/Coq7/Fgfr2/Nlrp3/Nov/Rasl11a/Guf1/Arhgef2/Nlgn2/Cspg4/Rpl23/Erbb2/Arsb/Nfia/Fam129a/Bag6/Clec7a/Cldn5/Dhx58/Trip6/Xrcc…	2195
GO:0048522	positive regulation of cellular process	biological process	2006/5707	4967/17363	4.03474e-40	1.80292e-36	1.36863e-36	1.22872	Olig2/Pus1/Smn1/Eif2b2/Nkap/Sp1/Arid5a/Rfxap/Cdk19/Pnkp/Aplnr/Grb14/Cdh2/Nr4a1/Adora1/Sparc/Folr2/Il17ra/Kat5/Ptprz1/Cd84/Syk/Gtpbp1/Ank3/Mecp2/Exoc4/Cdkn1b/Mtdh/Nphp4/Tacr2/Edn3/Tab2/Cd244/Epas1/Eaf2/Lmo2/Wdr61/Extl3/Plce1/Tab1/Bcas3/Bst2/Gpr4/Dyrk1b/Cd248/Coq7/Fgfr2/Nlrp3/Nov/Rasl11a/Guf1/Arhgef2/Nlgn2/Cspg4/Rpl23/Erbb2/Arsb/Nfia/Fam129a/Bag6/Cldn5/Dhx58/Trip6/Xrcc6/Traf7/Prelid1/Camk1/Stat3/Tr…	2006
GO:0071840	cellular component organization or biogenesis	biological process	2299/5707	5827/17363	4.41785e-39	1.31608e-35	9.99054e-36	1.20036	Mtss1l/Smn1/Eif2b2/Jmjd6/Nkap/Dact3/Kcnj10/Arid5a/Pnkp/Use1/Cdh2/Pcdhga3/Phactr1/Sparc/Emp1/Kat5/Lamp2/Ptprz1/Krt19/Rpa2/Syk/Ank3/Mecp2/Exoc4/Cdkn1b/Mtdh/Nphp4/Stc1/Sncaip/Edn3/Epas1/Eaf2/Wdr61/Extl3/Bcas3/Bst2/Atg16l2/Nhp2/Dhx30/Gna13/Coq7/Map7/Dydc2/Fgfr2/Rhoj/Nlrp3/Nov/Emc6/Tor1aip2/Arhgef2/Nlgn2/Mx1/Pygo2/Cspg4/Rpl10a/Rpl23/Erbb2/Arsb/Nfia/Rab20/Prpf18/Bag6/Tmem127/Ntn3/Epn2/Cldn5/Xrcc6/Ift27…	2299
GO:0034641	cellular nitrogen compound metabolic process	biological process	2256/5707	5736/17363	7.3616e-37	1.64477e-33	1.24857e-33	1.19659	Olig2/Pus1/Smn1/Eif2b2/Lrch4/Atf7/Mcm3/Npr2/Gtf2h3/Jmjd6/Nkap/Sp1/Arid5a/Rfxap/Pnkp/Zfp777/Nr4a1/Dctd/S100a1/RGD1566386/Kat5/Lamp2/Tbx4/Trnau1ap/Cd84/Rpa2/Igsf1/Syk/Gtpbp1/Gng7/Mecp2/Cdkn1b/Mtdh/Epas1/Eaf2/Naga/Lmo2/Wdr61/Aox2/Rpl36a/Zbtb5/Mtg2/Bcas3/Chka/Mrpl52/Nhp2/Dhx30/Pank4/Dyrk1b/Ctns/H6pd/Coq7/Mocs2/Dydc2/Aspg/Zfp213/Fgfr2/Nlrp3/Rasl11a/Guf1/Carhsp1/Arhgef2/Rpl10a/Eefsec/Rad9b/Rpl23/Erbb2/…	2256
GO:0016043	cellular component organization	biological process	2226/5707	5653/17363	1.36431e-36	2.43858e-33	1.85116e-33	1.19802	Mtss1l/Smn1/Eif2b2/Jmjd6/Nkap/Dact3/Kcnj10/Arid5a/Pnkp/Use1/Cdh2/Pcdhga3/Phactr1/Sparc/Emp1/Kat5/Lamp2/Ptprz1/Krt19/Rpa2/Syk/Ank3/Mecp2/Cdkn1b/Mtdh/Nphp4/Stc1/Sncaip/Edn3/Epas1/Eaf2/Wdr61/Extl3/Bcas3/Bst2/Atg16l2/Dhx30/Gna13/Coq7/Map7/Dydc2/Fgfr2/Rhoj/Nlrp3/Nov/Emc6/Tor1aip2/Arhgef2/Nlgn2/Mx1/Pygo2/Cspg4/Rpl23/Erbb2/Arsb/Nfia/Rab20/Prpf18/Bag6/Tmem127/Ntn3/Epn2/Cldn5/Xrcc6/Ift27/Prelid1/Camk1/Ndr…	2226
GO:1901564	organonitrogen compound metabolic process	biological process	2407/5707	6210/17363	8.46111e-35	1.26028e-31	9.56699e-32	1.17924	Eif2b2/Klhdc8b/Npr2/Gtf2h3/RGD1309808/Jmjd6/Fgl2/Wsb1/Arid5a/Cdk19/Pnkp/Aplnr/Plcl2/Cdh2/Nr4a1/Mtmr14/Dctd/Adora1/Psmb4/Kat5/Lamp2/Trnau1ap/Cttnbp2nl/Ptprz1/Cd84/Dse/Syk/Gtpbp1/Gng7/B3galnt2/Serpina3n/Mecp2/Cdkn1b/Scpep1/Dcaf11/Ropn1l/Sncaip/Edn3/Tab2/Epas1/Naga/Wdr61/Aox2/Rpl36a/Mtg2/Extl3/Plce1/Tab1/Bst2/Chka/Mrpl52/Nhp2/Pank4/Dyrk1b/Ctns/H6pd/Coq7/Map7/Mocs2/Dydc2/Aspg/Fgfr2/Psmb3/Nlrp3/Guf1/P…	2407
GO:0010467	gene expression	biological process	1893/5707	4735/17363	6.72856e-34	8.59045e-31	6.52114e-31	1.21632	Olig2/Pus1/Smn1/Eif2b2/Lrch4/Atf7/Gtf2h3/Jmjd6/Nkap/Sp1/Arid5a/Rfxap/Zfp777/Nr4a1/S100a1/RGD1566386/Kat5/Tbx4/Trnau1ap/Cd84/Igsf1/Syk/Gtpbp1/Ank3/Mecp2/Cdkn1b/Mtdh/Edn3/Epas1/Eaf2/Lmo2/Wdr61/Rpl36a/Zbtb5/Mtg2/Bcas3/Mrpl52/Nhp2/Dhx30/Dyrk1b/Coq7/Dydc2/Zfp213/Fgfr2/Nlrp3/Nov/Rasl11a/Guf1/Carhsp1/Arhgef2/Rpl10a/Eefsec/Rpl23/Erbb2/Nfia/Fam129a/Eif5b/Prpf18/Elac2/Xrcc6/Traf7/Zfp799/LOC100362783/Camk1/…	1893
GO:0044267	cellular protein metabolic process	biological process	1844/5707	4628/17363	9.47632e-32	1.05862e-28	8.03617e-29	1.21223	Eif2b2/Klhdc8b/Npr2/Gtf2h3/Jmjd6/Wsb1/Arid5a/Cdk19/Pnkp/Aplnr/Plcl2/Cdh2/Nr4a1/Mtmr14/Adora1/Psmb4/Kat5/Lamp2/Trnau1ap/Cttnbp2nl/Ptprz1/Cd84/Syk/B3galnt2/Serpina3n/Mecp2/Cdkn1b/Scpep1/Dcaf11/Ropn1l/Edn3/Tab2/Wdr61/Rpl36a/Mtg2/Extl3/Plce1/Tab1/Bst2/Mrpl52/Nhp2/Dyrk1b/Mocs2/Dydc2/Fgfr2/Psmb3/Nlrp3/Guf1/Arhgef2/Pygo2/Cspg4/Rpl10a/Eefsec/Rpl23/Erbb2/Dolpp1/Fam129a/Eif5b/Prpf18/Bag6/Pdk2/Xrcc6/Traf7/P…	1844
GO:0044249	cellular biosynthetic process	biological process	2035/5707	5178/17363	1.12088e-31	1.11303e-28	8.4492e-29	1.19569	Olig2/Pus1/Smn1/Eif2b2/Lrch4/Atf7/Mcm3/Npr2/Gtf2h3/Jmjd6/Nkap/Sp1/Arid5a/Rfxap/Pnkp/Zfp777/Nr4a1/Dctd/S100a1/RGD1566386/Kat5/Tbx4/Trnau1ap/Cd84/Dse/Rpa2/Igsf1/Syk/Gng7/B3galnt2/Mecp2/Cdkn1b/Mtdh/Cd244/Epas1/Eaf2/Lmo2/Wdr61/Rpl36a/Zbtb5/Mtg2/Extl3/Bcas3/Chka/Mrpl52/Nhp2/Pank4/Dyrk1b/Ctns/Coq7/Mocs2/Dydc2/Cyp39a1/Hsd17b1/Zfp213/Fgfr2/Nlrp3/Rasl11a/Guf1/Pycr2/Carhsp1/Arhgef2/Rpl10a/Eefsec/Rpl23/Erbb…	2035
GO:0048519	negative regulation of biological process	biological process	1944/5707	4926/17363	4.84141e-31	4.32677e-28	3.28452e-28	1.20066	Olig2/Lrch4/Atf7/Npr2/Nkap/Dact3/Arid5a/Pnkp/Aplnr/Grb14/Plcl2/Cdh2/Nr4a1/Adora1/Sparc/Psmb4/S100a1/RGD1566386/Kat5/Lamp2/Cttnbp2nl/Ptprz1/Cd84/Rpa2/Gtpbp1/Ank3/Serpina3n/Mecp2/Cdkn1b/Mtdh/Nphp4/Stc1/Tacr2/Edn3/Epas1/Eaf2/Lmo2/Wdr61/Zbtb5/Bcas3/Bst2/Gpr4/Ctns/Coq7/Dydc2/Fgfr2/Nlrp3/Nov/Aoah/Carhsp1/Arhgef2/Cspg4/Rad9b/Rpl23/Erbb2/Nfia/Fam129a/Prpf18/Bag6/Tmem127/Kremen2/Dhx58/Trip6/Xrcc6/Traf7/Pr…	1944
GO:0032502	developmental process	biological process	2286/5707	5920/17363	5.90386e-31	4.79662e-28	3.64118e-28	1.17482	Olig2/Smn1/Eif2b2/Npr2/Jmjd6/Nkap/Dact3/Sp1/Kcnj10/Arid5a/Aplnr/Grb14/Plcl2/Cdh2/Nr4a1/Arl11/Sparc/S100a1/Tbx4/Ptprz1/Krt19/Syk/Ank3/Mecp2/Exoc4/Cdkn1b/Bsg/Mtdh/Nphp4/Ropn1l/Stc1/Edn3/Tab2/Epas1/Eaf2/Lmo2/Wdr61/Plce1/Tab1/Bcas3/Acp6/Gpr4/Dyrk1b/Ctns/Cd248/Gna13/Coq7/Map7/Hsd17b1/Fgfr2/Rhoj/Nlrp3/Rmdn3/Nov/Arhgef2/Nlgn2/Pygo2/Cspg4/Erbb2/Arsb/Nfia/Bag6/Kremen2/Serinc5/Ntn3/Epn2/Cldn5/Xrcc6/Ift27/P…	2286
GO:0009058	biosynthetic process	biological process	2084/5707	5333/17363	7.11369e-31	5.29792e-28	4.02173e-28	1.18889	Olig2/Pus1/Smn1/Eif2b2/Lrch4/Atf7/Mcm3/Npr2/Gtf2h3/Jmjd6/Nkap/Sp1/Arid5a/Rfxap/Pnkp/Zfp777/Nr4a1/Dctd/S100a1/RGD1566386/Kat5/Tbx4/Trnau1ap/Cd84/Dse/Pygl/Rpa2/Igsf1/Syk/Gng7/B3galnt2/Mecp2/Cdkn1b/Mtdh/Cd244/Epas1/Eaf2/Lmo2/Wdr61/Rpl36a/Zbtb5/Mtg2/Extl3/Bcas3/Chka/Mrpl52/Nhp2/Pank4/Dyrk1b/Ctns/Coq7/Mocs2/Dydc2/Cyp39a1/Hsd17b1/Zfp213/Fgfr2/Nlrp3/Rasl11a/Guf1/Pycr2/Carhsp1/Arhgef2/Rpl10a/Eefsec/Rpl23…	2084
GO:0031323	regulation of cellular metabolic process	biological process	2141/5707	5506/17363	1.98997e-30	1.36803e-27	1.03849e-27	1.18303	Olig2/Pus1/Smn1/Lrch4/Atf7/Gtf2h3/Jmjd6/Nkap/Sp1/Arid5a/Rfxap/Pnkp/Aplnr/Plcl2/Zfp777/Cdh2/Nr4a1/Phactr1/Adora1/S100a1/RGD1566386/Kat5/Tbx4/Trnau1ap/Ptprz1/Cd84/Rpa2/Igsf1/Syk/Gtpbp1/Gng7/Serpina3n/Mecp2/Cdkn1b/Mtdh/Ropn1l/Edn3/Tab2/Cd244/Epas1/Eaf2/Lmo2/Wdr61/Zbtb5/Mtg2/Plce1/Tab1/Bcas3/Bst2/Dyrk1b/Ctns/Coq7/Dydc2/Zfp213/Fgfr2/Nlrp3/Rasl11a/Guf1/Carhsp1/Arhgef2/Pygo2/Cspg4/Eefsec/Rpl23/Erbb2/Nfi…	2141
GO:1901576	organic substance biosynthetic process	biological process	2049/5707	5249/17363	7.7423e-30	4.94236e-27	3.75182e-27	1.18763	Olig2/Pus1/Smn1/Eif2b2/Lrch4/Atf7/Mcm3/Npr2/Gtf2h3/Jmjd6/Nkap/Sp1/Arid5a/Rfxap/Pnkp/Zfp777/Nr4a1/Dctd/S100a1/RGD1566386/Kat5/Tbx4/Trnau1ap/Cd84/Dse/Pygl/Rpa2/Igsf1/Syk/Gng7/B3galnt2/Mecp2/Cdkn1b/Mtdh/Cd244/Epas1/Eaf2/Lmo2/Wdr61/Rpl36a/Zbtb5/Mtg2/Extl3/Bcas3/Chka/Mrpl52/Nhp2/Pank4/Dyrk1b/Coq7/Mocs2/Dydc2/Cyp39a1/Hsd17b1/Zfp213/Fgfr2/Nlrp3/Rasl11a/Guf1/Pycr2/Carhsp1/Arhgef2/Rpl10a/Eefsec/Rpl23/Erbb…	2049
GO:0080090	regulation of primary metabolic process	biological process	2085/5707	5354/17363	8.4357e-30	5.02599e-27	3.81531e-27	1.1848	Olig2/Pus1/Smn1/Lrch4/Atf7/Gtf2h3/Jmjd6/Nkap/Sp1/Arid5a/Rfxap/Pnkp/Aplnr/Plcl2/Zfp777/Cdh2/Nr4a1/Adora1/S100a1/RGD1566386/Kat5/Tbx4/Trnau1ap/Ptprz1/Cd84/Rpa2/Igsf1/Syk/Gtpbp1/Gng7/Serpina3n/Mecp2/Cdkn1b/Mtdh/Ropn1l/Edn3/Tab2/Cd244/Epas1/Eaf2/Lmo2/Wdr61/Zbtb5/Mtg2/Plce1/Tab1/Bcas3/Bst2/Dyrk1b/Coq7/Dydc2/Zfp213/Fgfr2/Nlrp3/Rasl11a/Guf1/Carhsp1/Arhgef2/Pygo2/Cspg4/Eefsec/Rpl23/Erbb2/Nfia/Fam129a/Eif…	2085
GO:0019222	regulation of metabolic process	biological process	2253/5707	5846/17363	1.17036e-29	6.53719e-27	4.96248e-27	1.17252	Olig2/Pus1/Smn1/Lrch4/Atf7/Gtf2h3/Jmjd6/Nkap/Sp1/Arid5a/Rfxap/Pnkp/Aplnr/Plcl2/Zfp777/Cdh2/Nr4a1/Phactr1/Adora1/S100a1/RGD1566386/Kat5/Tbx4/Trnau1ap/Ptprz1/Cd84/Rpa2/Igsf1/Syk/Gtpbp1/Gng7/Ank3/Serpina3n/Mecp2/Cdkn1b/Mtdh/Ropn1l/Edn3/Tab2/Cd244/Epas1/Eaf2/Lmo2/Wdr61/Zbtb5/Mtg2/Plce1/Tab1/Bcas3/Bst2/Dyrk1b/Ctns/Coq7/Dydc2/Zfp213/Fgfr2/Nlrp3/Nov/Rasl11a/Guf1/Carhsp1/Arhgef2/Pygo2/Cspg4/Eefsec/Rpl23/…	2253
GO:0019538	protein metabolic process	biological process	2059/5707	5289/17363	3.43594e-29	1.80629e-26	1.37118e-26	1.1844	Eif2b2/Klhdc8b/Npr2/Gtf2h3/RGD1309808/Jmjd6/Fgl2/Wsb1/Arid5a/Cdk19/Pnkp/Aplnr/Plcl2/Cdh2/Nr4a1/Mtmr14/Adora1/Psmb4/Kat5/Lamp2/Trnau1ap/Cttnbp2nl/Ptprz1/Cd84/Dse/Syk/B3galnt2/Serpina3n/Mecp2/Cdkn1b/Scpep1/Dcaf11/Ropn1l/Edn3/Tab2/Wdr61/Rpl36a/Mtg2/Extl3/Plce1/Tab1/Bst2/Mrpl52/Nhp2/Dyrk1b/Mocs2/Dydc2/Fgfr2/Psmb3/Nlrp3/Guf1/Nrip3/Arhgef2/Nlgn2/Pygo2/Cspg4/Rpl10a/Eefsec/Rpl23/Erbb2/Dolpp1/Fam129a/Eif5…	2059
GO:0016070	RNA metabolic process	biological process	1578/5707	3919/17363	1.00873e-28	5.00833e-26	3.80189e-26	1.22504	Olig2/Pus1/Smn1/Lrch4/Atf7/Gtf2h3/Jmjd6/Nkap/Sp1/Arid5a/Rfxap/Zfp777/Nr4a1/S100a1/RGD1566386/Kat5/Tbx4/Cd84/Igsf1/Syk/Gtpbp1/Mecp2/Cdkn1b/Mtdh/Epas1/Eaf2/Lmo2/Wdr61/Zbtb5/Bcas3/Nhp2/Dhx30/Dyrk1b/Coq7/Dydc2/Zfp213/Fgfr2/Nlrp3/Rasl11a/Carhsp1/Arhgef2/Rpl10a/Rpl23/Erbb2/Nfia/Prpf18/Elac2/Xrcc6/Traf7/Zfp799/LOC100362783/Camk1/Stat3/Trim27/Tfpt/Cbx2/Stag1/Pkig/Sugp1/Syf2/Ubtf/Ebna1bp2/Pnrc1/Calr/Rps27…	1578
GO:0048583	regulation of response to stimulus	biological process	1426/5707	3502/17363	5.10536e-28	2.4014e-25	1.82294e-25	1.23885	Dact3/Arid5a/Cdk19/Aplnr/Grb14/Plcl2/Cdh2/Adora1/Psmb4/Il17ra/Cd84/Rpa2/Syk/Mecp2/Exoc4/Mtdh/Nphp4/Stc1/Edn3/Tab2/Plce1/Tab1/Bst2/Gpr4/Fgfr2/Nlrp3/Nov/Aoah/Arhgef2/Nlgn2/Cspg4/Rpl23/Erbb2/Bag6/Tmem127/Clec7a/Dhx58/Trip6/Xrcc6/Traf7/Prelid1/Stat3/Trim27/Cyp7b1/Vrk3/Cd37/Pdcd5/Calr/Cd300a/Ubd/Tlr3/Tank/Brap/Nfe2l2/Eya4/Tnfaip8l2/Lemd2/Bok/Optn/Crlf1/Rnf216/Ezr/H2afy/Efna1/Retnlg/Sox10/Rrs1/Klf4/Chg…	1426
GO:0048523	negative regulation of cellular process	biological process	1778/5707	4500/17363	5.77028e-28	2.57845e-25	1.95734e-25	1.20209	Olig2/Lrch4/Atf7/Npr2/Nkap/Dact3/Arid5a/Pnkp/Aplnr/Grb14/Plcl2/Cdh2/Nr4a1/Adora1/Sparc/S100a1/RGD1566386/Kat5/Lamp2/Ptprz1/Cd84/Rpa2/Ank3/Serpina3n/Mecp2/Cdkn1b/Mtdh/Nphp4/Stc1/Tacr2/Edn3/Epas1/Eaf2/Lmo2/Wdr61/Zbtb5/Bcas3/Bst2/Ctns/Coq7/Dydc2/Fgfr2/Nlrp3/Nov/Arhgef2/Cspg4/Rad9b/Rpl23/Erbb2/Nfia/Fam129a/Prpf18/Bag6/Tmem127/Dhx58/Trip6/Xrcc6/Traf7/Prelid1/Ndrg1/Stat3/Trim27/Cyp7b1/Cbx2/Tm4sf20/Vrk3…	1778
GO:0051171	regulation of nitrogen compound metabolic process	biological process	2030/5707	5228/17363	7.39304e-28	3.14626e-25	2.38838e-25	1.18135	Olig2/Pus1/Smn1/Lrch4/Atf7/Gtf2h3/Jmjd6/Nkap/Sp1/Arid5a/Rfxap/Pnkp/Aplnr/Plcl2/Zfp777/Cdh2/Nr4a1/Adora1/S100a1/RGD1566386/Kat5/Tbx4/Trnau1ap/Ptprz1/Cd84/Rpa2/Igsf1/Syk/Gtpbp1/Gng7/Serpina3n/Mecp2/Cdkn1b/Mtdh/Ropn1l/Edn3/Tab2/Epas1/Eaf2/Lmo2/Wdr61/Zbtb5/Mtg2/Plce1/Tab1/Bcas3/Bst2/Dyrk1b/Coq7/Dydc2/Zfp213/Fgfr2/Nlrp3/Rasl11a/Guf1/Carhsp1/Arhgef2/Pygo2/Cspg4/Eefsec/Rpl23/Erbb2/Nfia/Fam129a/Eif5b/Prp…	2030
GO:0046483	heterocycle metabolic process	biological process	1998/5707	5137/17363	9.29681e-28	3.77662e-25	2.86689e-25	1.18332	Olig2/Pus1/Smn1/Lrch4/Atf7/Mcm3/Npr2/Gtf2h3/Jmjd6/Nkap/Sp1/Arid5a/Rfxap/Pnkp/Zfp777/Nr4a1/Dctd/S100a1/RGD1566386/Kat5/Tbx4/Cd84/Rpa2/Igsf1/Syk/Gtpbp1/Gng7/Mecp2/Cdkn1b/Mtdh/Epas1/Eaf2/Lmo2/Wdr61/Aox2/Zbtb5/Bcas3/Nhp2/Dhx30/Pank4/Dyrk1b/Ctns/H6pd/Coq7/Mocs2/Dydc2/Zfp213/Fgfr2/Nlrp3/Rasl11a/Pycr2/Carhsp1/Arhgef2/Rpl10a/Rad9b/Rpl23/Erbb2/Nfia/Prpf18/Elac2/Xrcc6/Traf7/Zfp799/LOC100362783/Camk1/Stat3/…	1998
GO:0006139	nucleobase-containing compound metabolic process	biological process	1948/5707	4996/17363	1.50484e-27	5.84727e-25	4.43875e-25	1.18627	Olig2/Pus1/Smn1/Lrch4/Atf7/Mcm3/Npr2/Gtf2h3/Jmjd6/Nkap/Sp1/Arid5a/Rfxap/Pnkp/Zfp777/Nr4a1/Dctd/S100a1/RGD1566386/Kat5/Tbx4/Cd84/Rpa2/Igsf1/Syk/Gtpbp1/Gng7/Mecp2/Cdkn1b/Mtdh/Epas1/Eaf2/Lmo2/Wdr61/Aox2/Zbtb5/Bcas3/Nhp2/Dhx30/Pank4/Dyrk1b/Ctns/H6pd/Coq7/Mocs2/Dydc2/Zfp213/Fgfr2/Nlrp3/Rasl11a/Carhsp1/Arhgef2/Rpl10a/Rad9b/Rpl23/Erbb2/Nfia/Prpf18/Elac2/Xrcc6/Traf7/Zfp799/LOC100362783/Camk1/Stat3/Trim27…	1948
GO:0090304	nucleic acid metabolic process	biological process	1742/5707	4405/17363	1.74958e-27	6.51499e-25	4.94562e-25	1.20315	Olig2/Pus1/Smn1/Lrch4/Atf7/Mcm3/Gtf2h3/Jmjd6/Nkap/Sp1/Arid5a/Rfxap/Pnkp/Zfp777/Nr4a1/S100a1/RGD1566386/Kat5/Tbx4/Cd84/Rpa2/Igsf1/Syk/Gtpbp1/Mecp2/Cdkn1b/Mtdh/Epas1/Eaf2/Lmo2/Wdr61/Zbtb5/Bcas3/Nhp2/Dhx30/Dyrk1b/Coq7/Dydc2/Zfp213/Fgfr2/Nlrp3/Rasl11a/Carhsp1/Arhgef2/Rpl10a/Rad9b/Rpl23/Erbb2/Nfia/Prpf18/Elac2/Xrcc6/Traf7/Zfp799/LOC100362783/Camk1/Stat3/Trim27/Tfpt/Cbx2/Pola2/Stag1/Pkig/Sugp1/Syf2/Ubt…	1742
GO:0006725	cellular aromatic compound metabolic process	biological process	2013/5707	5189/17363	2.84439e-27	1.01681e-24	7.71878e-25	1.18026	Olig2/Pus1/Smn1/Lrch4/Atf7/Mcm3/Npr2/Gtf2h3/Jmjd6/Nkap/Sp1/Arid5a/Rfxap/Pnkp/Zfp777/Nr4a1/Dctd/S100a1/RGD1566386/Kat5/Tbx4/Cd84/Rpa2/Igsf1/Syk/Gtpbp1/Gng7/Mecp2/Cdkn1b/Mtdh/Sncaip/Epas1/Eaf2/Lmo2/Wdr61/Aox2/Zbtb5/Bcas3/Nhp2/Dhx30/Pank4/Dyrk1b/Ctns/H6pd/Coq7/Mocs2/Dydc2/Zfp213/Fgfr2/Nlrp3/Rasl11a/Carhsp1/Arhgef2/Rpl10a/Rad9b/Rpl23/Erbb2/Nfia/Prpf18/Elac2/Xrcc6/Traf7/Zfp799/LOC100362783/Camk1/Stat3…	2013
GO:1901360	organic cyclic compound metabolic process	biological process	2074/5707	5370/17363	4.66376e-27	1.60308e-24	1.21692e-24	1.17504	Olig2/Pus1/Smn1/Lrch4/Atf7/Mcm3/Npr2/Gtf2h3/Jmjd6/Nkap/Sp1/Arid5a/Rfxap/Pnkp/Zfp777/Nr4a1/Dctd/S100a1/RGD1566386/Kat5/Tbx4/Cd84/Rpa2/Igsf1/Syk/Gtpbp1/Gng7/Mecp2/Cdkn1b/Mtdh/Sncaip/Epas1/Eaf2/Lmo2/Wdr61/Aox2/Zbtb5/Bcas3/Nhp2/Dhx30/Pank4/Dyrk1b/Ctns/H6pd/Coq7/Mocs2/Dydc2/Cyp39a1/Hsd17b1/Zfp213/Fgfr2/Nlrp3/Rasl11a/Pycr2/Carhsp1/Arhgef2/Rpl10a/Rad9b/Rpl23/Erbb2/Nfia/Prpf18/Elac2/Xrcc6/Traf7/Zfp799/LO…	2074
GO:0006950	response to stress	biological process	1409/5707	3471/17363	6.52102e-27	2.15846e-24	1.63852e-24	1.23502	Eif2b2/Gtf2h3/Kcnj10/Cdk19/Pnkp/Adora1/Sparc/Psmb4/Il17ra/Kat5/Lamp2/Rpa2/Syk/Gng7/Serpina3n/Mecp2/Cdkn1b/Stc1/Epas1/Bst2/Gpr4/Gna13/Coq7/Map7/Fgfr2/Nlrp3/Nov/Aoah/Pycr2/Arhgef2/Mx1/Cspg4/Rad9b/Erbb2/Fam129a/Bag6/Serinc5/Clec7a/Gp1bb/Pdk2/Dhx58/Xrcc6/Ndrg1/Stat3/Trim27/Tfpt/Cd37/Syf2/Acot2/Calr/Cd300a/Pdlim1/Ubd/Tlr3/Tank/Nlrp1a/Nfe2l2/Eya4/Rps25/Tnfaip8l2/Bok/Mr1/Mdc1/Pld1/Optn/Rnf216/Ttc5/Ezr/H…	1409
GO:0031325	positive regulation of cellular metabolic process	biological process	1255/5707	3044/17363	9.67025e-27	3.08654e-24	2.34304e-24	1.25434	Pus1/Smn1/Sp1/Arid5a/Rfxap/Pnkp/Aplnr/Cdh2/Nr4a1/Adora1/Kat5/Ptprz1/Cd84/Syk/Gtpbp1/Mecp2/Cdkn1b/Mtdh/Edn3/Tab2/Cd244/Epas1/Eaf2/Lmo2/Wdr61/Plce1/Tab1/Bcas3/Dyrk1b/Coq7/Fgfr2/Nlrp3/Rasl11a/Guf1/Arhgef2/Cspg4/Rpl23/Erbb2/Nfia/Fam129a/Bag6/Xrcc6/Traf7/Prelid1/Camk1/Stat3/Vrk3/Stag1/Ubtf/Pdcd5/Calr/Cd300a/Tlr3/Tank/Nlrp1a/Nfe2l2/Eya4/Bok/Pbx3/Zbtb17/Optn/Crlf1/Ttc5/Ezr/Efna1/Elf2/En2/Sox10/Naca/Klf4…	1255
GO:0048856	anatomical structure development	biological process	2120/5707	5517/17363	2.415e-26	7.44236e-24	5.64961e-24	1.16909	Olig2/Smn1/Eif2b2/Npr2/Jmjd6/Nkap/Dact3/Sp1/Kcnj10/Arid5a/Aplnr/Grb14/Plcl2/Cdh2/Nr4a1/Arl11/Sparc/S100a1/Tbx4/Ptprz1/Krt19/Syk/Ank3/Mecp2/Exoc4/Cdkn1b/Bsg/Mtdh/Nphp4/Ropn1l/Stc1/Edn3/Tab2/Epas1/Eaf2/Lmo2/Wdr61/Plce1/Tab1/Bcas3/Acp6/Gpr4/Dyrk1b/Ctns/Cd248/Gna13/Coq7/Map7/Hsd17b1/Fgfr2/Rhoj/Nlrp3/Nov/Arhgef2/Nlgn2/Pygo2/Cspg4/Erbb2/Arsb/Nfia/Bag6/Kremen2/Serinc5/Ntn3/Epn2/Cldn5/Xrcc6/Ift27/Prelid1…	2120
GO:0009893	positive regulation of metabolic process	biological process	1327/5707	3253/17363	3.73435e-26	1.11246e-23	8.44487e-24	1.24109	Pus1/Smn1/Sp1/Arid5a/Rfxap/Pnkp/Aplnr/Cdh2/Nr4a1/Adora1/Kat5/Ptprz1/Cd84/Syk/Gtpbp1/Ank3/Mecp2/Cdkn1b/Mtdh/Edn3/Tab2/Cd244/Epas1/Eaf2/Lmo2/Wdr61/Plce1/Tab1/Bcas3/Dyrk1b/Coq7/Fgfr2/Nlrp3/Rasl11a/Guf1/Arhgef2/Cspg4/Rpl23/Erbb2/Nfia/Fam129a/Bag6/Xrcc6/Traf7/Prelid1/Camk1/Stat3/Vrk3/Stag1/Ubtf/Pdcd5/Calr/Cd300a/Tlr3/Tank/Nlrp1a/Nfe2l2/Eya4/Bok/Pbx3/Zbtb17/Optn/Crlf1/Ttc5/Ezr/H2afy/Efna1/Elf2/En2/Sox1…	1327
GO:0051173	positive regulation of nitrogen compound metabolic process	biological process	1206/5707	2920/17363	6.39182e-26	1.8427e-23	1.39882e-23	1.25655	Pus1/Smn1/Sp1/Arid5a/Rfxap/Pnkp/Aplnr/Cdh2/Nr4a1/Adora1/Kat5/Ptprz1/Cd84/Syk/Gtpbp1/Mecp2/Cdkn1b/Edn3/Tab2/Epas1/Eaf2/Lmo2/Wdr61/Plce1/Tab1/Bcas3/Dyrk1b/Coq7/Fgfr2/Nlrp3/Rasl11a/Guf1/Arhgef2/Cspg4/Rpl23/Erbb2/Nfia/Fam129a/Bag6/Xrcc6/Traf7/Prelid1/Camk1/Stat3/Vrk3/Stag1/Ubtf/Pdcd5/Calr/Cd300a/Tlr3/Tank/Nlrp1a/Nfe2l2/Eya4/Bok/Pbx3/Zbtb17/Crlf1/Ttc5/Ezr/Efna1/Elf2/En2/Sox10/Naca/Klf4/Chga/St5/Cebpa/…	1206
GO:0048731	system development	biological process	1826/5707	4682/17363	2.19384e-25	6.12699e-23	4.65109e-23	1.18655	Olig2/Smn1/Eif2b2/Npr2/Jmjd6/Nkap/Dact3/Sp1/Kcnj10/Arid5a/Aplnr/Plcl2/Cdh2/Nr4a1/Arl11/Sparc/S100a1/Tbx4/Ptprz1/Krt19/Syk/Ank3/Mecp2/Exoc4/Cdkn1b/Bsg/Mtdh/Nphp4/Stc1/Edn3/Tab2/Epas1/Eaf2/Lmo2/Wdr61/Plce1/Tab1/Acp6/Gpr4/Dyrk1b/Ctns/Cd248/Gna13/Coq7/Map7/Hsd17b1/Fgfr2/Rhoj/Nlrp3/Nov/Arhgef2/Nlgn2/Pygo2/Cspg4/Erbb2/Arsb/Nfia/Bag6/Serinc5/Ntn3/Epn2/Cldn5/Xrcc6/Ift27/Prelid1/Camk1/Ndrg1/Stat3/Mex3c/Cy…	1826
GO:0009059	macromolecule biosynthetic process	biological process	1712/5707	4358/17363	3.43614e-25	9.3057e-23	7.0641e-23	1.19518	Olig2/Pus1/Smn1/Eif2b2/Lrch4/Atf7/Mcm3/Gtf2h3/Jmjd6/Nkap/Sp1/Arid5a/Rfxap/Pnkp/Zfp777/Nr4a1/S100a1/RGD1566386/Kat5/Tbx4/Trnau1ap/Cd84/Dse/Rpa2/Igsf1/Syk/B3galnt2/Mecp2/Cdkn1b/Mtdh/Epas1/Eaf2/Lmo2/Wdr61/Rpl36a/Zbtb5/Mtg2/Extl3/Bcas3/Mrpl52/Nhp2/Dyrk1b/Coq7/Dydc2/Zfp213/Fgfr2/Nlrp3/Rasl11a/Guf1/Carhsp1/Arhgef2/Rpl10a/Eefsec/Rpl23/Erbb2/Nfia/Dolpp1/Fam129a/Eif5b/Xrcc6/Traf7/Zfp799/LOC100362783/Camk1…	1712
GO:0060255	regulation of macromolecule metabolic process	biological process	2067/5707	5385/17363	3.96053e-25	1.04104e-22	7.90268e-23	1.16781	Olig2/Pus1/Smn1/Lrch4/Atf7/Gtf2h3/Jmjd6/Nkap/Sp1/Arid5a/Rfxap/Pnkp/Aplnr/Plcl2/Zfp777/Cdh2/Nr4a1/Adora1/S100a1/RGD1566386/Kat5/Tbx4/Trnau1ap/Ptprz1/Cd84/Rpa2/Igsf1/Syk/Gtpbp1/Ank3/Serpina3n/Mecp2/Cdkn1b/Mtdh/Ropn1l/Edn3/Tab2/Epas1/Eaf2/Lmo2/Wdr61/Zbtb5/Mtg2/Plce1/Tab1/Bcas3/Bst2/Dyrk1b/Coq7/Dydc2/Zfp213/Fgfr2/Nlrp3/Nov/Rasl11a/Guf1/Carhsp1/Arhgef2/Pygo2/Cspg4/Eefsec/Rpl23/Erbb2/Nfia/Fam129a/Eif5b…	2067
GO:0051179	localization	biological process	2147/5707	5620/17363	4.70185e-25	1.20058e-22	9.11381e-23	1.16228	RGD1309808/Jmjd6/Nkap/Dact3/Kcnj10/Arid5a/Aplnr/Use1/Cdh2/Pcdhga3/Nr4a1/Phactr1/Adora1/Sparc/Folr2/S100a1/Il17ra/Lamp2/Cttnbp2nl/Ptprz1/Cd84/Rpa2/Syk/Ank3/Mecp2/Exoc4/Cdkn1b/Bsg/Nphp4/Ropn1l/Stc1/Tacr2/Sncaip/Edn3/Cd244/Kcnk16/Bcas3/Bst2/Fxyd5/Nhp2/Ctns/Cd248/Gna13/Map7/Fgfr2/Nlrp3/Nov/Tor1aip2/Slc47a1/Arhgef2/Nlgn2/Neurl1b/Cspg4/Erbb2/Arsb/Slc15a2/Rab20/Prpf18/Bag6/Serinc5/Clec7a/Epn2/Trip6/Ift2…	2147
GO:0051128	regulation of cellular component organization	biological process	1005/5707	2380/17363	4.94701e-25	1.2281e-22	9.32266e-23	1.28471	Smn1/Eif2b2/Nkap/Dact3/Arid5a/Pnkp/Cdh2/Sparc/Lamp2/Ptprz1/Syk/Mecp2/Cdkn1b/Nphp4/Sncaip/Edn3/Eaf2/Wdr61/Extl3/Bcas3/Bst2/Gna13/Fgfr2/Rhoj/Nov/Arhgef2/Nlgn2/Pygo2/Cspg4/Erbb2/Arsb/Rab20/Epn2/Prelid1/Camk1/Trim27/Vrk3/Stag1/Pdcd5/Calr/Cd300a/Ston1/Nfe2l2/Bok/Zbtb17/Pld1/Optn/Ezr/H2afy/Mertk/Efna1/Klf4/Dmd/Cebpa/Serpinf2/Axl/Gprc5b/Ckap2/Tfip11/Tbr1/Ddr2/Nabp2/Ldlrap1/Nme2/Ago4/Asic2/Prkch/Trim32/R…	1005
GO:0007275	multicellular organism development	biological process	1954/5707	5062/17363	7.86866e-25	1.9006e-22	1.44277e-22	1.17441	Olig2/Smn1/Eif2b2/Npr2/Jmjd6/Nkap/Dact3/Sp1/Kcnj10/Arid5a/Aplnr/Plcl2/Cdh2/Nr4a1/Arl11/Sparc/S100a1/Tbx4/Ptprz1/Krt19/Syk/Ank3/Mecp2/Exoc4/Cdkn1b/Bsg/Mtdh/Nphp4/Stc1/Edn3/Tab2/Epas1/Eaf2/Lmo2/Wdr61/Plce1/Tab1/Bcas3/Acp6/Gpr4/Dyrk1b/Ctns/Cd248/Gna13/Coq7/Map7/Hsd17b1/Fgfr2/Rhoj/Nlrp3/Nov/Arhgef2/Nlgn2/Pygo2/Cspg4/Erbb2/Arsb/Nfia/Bag6/Kremen2/Serinc5/Ntn3/Epn2/Cldn5/Xrcc6/Ift27/Prelid1/Camk1/Ndrg1/…	1954
GO:0034645	cellular macromolecule biosynthetic process	biological process	1664/5707	4230/17363	1.19052e-24	2.79992e-22	2.12546e-22	1.19682	Olig2/Pus1/Smn1/Eif2b2/Lrch4/Atf7/Mcm3/Gtf2h3/Jmjd6/Nkap/Sp1/Arid5a/Rfxap/Pnkp/Zfp777/Nr4a1/S100a1/RGD1566386/Kat5/Tbx4/Trnau1ap/Cd84/Dse/Rpa2/Igsf1/Syk/B3galnt2/Mecp2/Cdkn1b/Mtdh/Epas1/Eaf2/Lmo2/Wdr61/Rpl36a/Zbtb5/Mtg2/Extl3/Bcas3/Mrpl52/Nhp2/Dyrk1b/Coq7/Dydc2/Zfp213/Fgfr2/Nlrp3/Rasl11a/Guf1/Carhsp1/Arhgef2/Rpl10a/Eefsec/Rpl23/Erbb2/Nfia/Dolpp1/Fam129a/Eif5b/Xrcc6/Traf7/Zfp799/LOC100362783/Camk1…	1664
GO:0048869	cellular developmental process	biological process	1599/5707	4051/17363	2.85713e-24	6.54722e-22	4.9701e-22	1.20089	Olig2/Smn1/Eif2b2/Npr2/Jmjd6/Nkap/Dact3/Sp1/Kcnj10/Arid5a/Grb14/Plcl2/Cdh2/Nr4a1/Arl11/Sparc/Ptprz1/Krt19/Syk/Ank3/Mecp2/Exoc4/Cdkn1b/Nphp4/Ropn1l/Stc1/Edn3/Epas1/Lmo2/Wdr61/Acp6/Gpr4/Dyrk1b/Gna13/Coq7/Map7/Fgfr2/Rhoj/Nlrp3/Rmdn3/Nov/Arhgef2/Nlgn2/Pygo2/Cspg4/Erbb2/Arsb/Bag6/Ntn3/Cldn5/Xrcc6/Ift27/Prelid1/Camk1/Ndrg1/Stat3/Mex3c/Vrk3/Dagla/Plec/Calr/Ubd/Dnase2/Uchl3/Nfe2l2/Eya4/Rxfp1/Lemd2/Bok/Pb…	1599
GO:0010604	positive regulation of macromolecule metabolic process	biological process	1226/5707	3002/17363	3.99791e-24	8.93234e-22	6.78067e-22	1.2425	Pus1/Smn1/Sp1/Arid5a/Rfxap/Pnkp/Aplnr/Cdh2/Nr4a1/Adora1/Kat5/Ptprz1/Cd84/Syk/Gtpbp1/Ank3/Mecp2/Cdkn1b/Edn3/Tab2/Epas1/Eaf2/Lmo2/Wdr61/Plce1/Tab1/Bcas3/Dyrk1b/Coq7/Fgfr2/Nlrp3/Rasl11a/Guf1/Arhgef2/Cspg4/Rpl23/Erbb2/Nfia/Fam129a/Bag6/Xrcc6/Traf7/Prelid1/Camk1/Stat3/Vrk3/Stag1/Ubtf/Pdcd5/Calr/Cd300a/Tlr3/Tank/Nlrp1a/Nfe2l2/Eya4/Bok/Pbx3/Zbtb17/Optn/Crlf1/Ttc5/Ezr/H2afy/Efna1/Elf2/En2/Sox10/Naca/Klf4…	1226
GO:0070887	cellular response to chemical stimulus	biological process	1176/5707	2873/17363	1.84605e-23	4.02395e-21	3.05464e-21	1.24534	Mtss1l/Npr2/Sp1/Arid5a/Cdk19/Grb14/Nr4a1/Sparc/Il17ra/Kat5/Cd84/Syk/Ank3/Serpina3n/Mecp2/Cdkn1b/Mtdh/Stc1/Edn3/Epas1/Lmo2/Tab1/Bcas3/Coq7/Hsd17b1/Fgfr2/Nlrp3/Nov/Pycr2/Arhgef2/Rpl23/Erbb2/Bag6/Cldn5/Pdk2/Traf7/Ndrg1/Stat3/Cyp7b1/Chrm3/Paqr9/Rpl8/Ubtf/Pdcd5/Calr/Gstt1/Tlr3/Tank/Uchl3/Nfe2l2/Jup/Lemd2/Bok/Optn/Ezr/Retnlg/Sox10/Klf4/Chga/Il17rd/Dmd/Cebpa/Casp12/Axl/Arntl/Smarcc1/Fgfbp1/Rara/Vav1/Rpl…	1176
GO:0043412	macromolecule modification	biological process	1473/5707	3713/17363	4.36337e-23	9.28462e-21	7.0481e-21	1.20697	Pus1/Klhdc8b/Npr2/Gtf2h3/Jmjd6/Wsb1/Arid5a/Cdk19/Pnkp/Aplnr/Plcl2/Cdh2/Mtmr14/Adora1/Kat5/Cttnbp2nl/Ptprz1/Cd84/Syk/B3galnt2/Mecp2/Cdkn1b/Dcaf11/Ropn1l/Edn3/Tab2/Wdr61/Extl3/Plce1/Tab1/Nhp2/Dyrk1b/Dydc2/Fgfr2/Arhgef2/Pygo2/Cspg4/Rpl23/Erbb2/Dolpp1/Fam129a/Bag6/Pdk2/Xrcc6/Traf7/Camk1/Phkg1/Trim27/Mtmr1/Vrk3/Mttp/Pkig/Extl1/B4galt7/Cd300a/Ubd/Gstt1/Tlr3/Tank/Uchl3/Brap/Nfe2l2/Eya4/Lemd2/Ppib/Crlf1/…	1473
GO:0033036	macromolecule localization	biological process	1118/5707	2720/17363	6.16123e-23	1.28053e-20	9.72071e-21	1.25052	RGD1309808/Nkap/Dact3/Arid5a/Cdh2/Adora1/Il17ra/Lamp2/Cd84/Rpa2/Syk/Ank3/Mecp2/Exoc4/Bsg/Tacr2/Cd244/Bcas3/Nhp2/Map7/Nlrp3/Nov/Tor1aip2/Nlgn2/Neurl1b/Erbb2/Slc15a2/Prpf18/Bag6/Trip6/Ift27/Traf7/Prelid1/Camk1/Stat3/Trim27/Pola2/Mttp/Pkig/Pdcd5/Calr/Tlr3/Nlrp1a/Dnlz/Jup/Lemd2/Ncoa4/Zbtb17/Optn/Apobr/Ezr/H2afy/Vps37d/Mpp5/Timm13/Rrs1/Stx8/Arf5/Dmd/Abcd1/Arntl/Exoc8/Nabp2/Ldlrap1/Irf3/Prpf19/Midn/Asi…	1118
GO:0023051	regulation of signaling	biological process	1265/5707	3139/17363	2.48839e-22	5.05427e-20	3.83677e-20	1.22607	Dact3/Kcnj10/Aplnr/Grb14/Plcl2/Cdh2/Adora1/Cd84/Rnf39/Syk/Mecp2/Exoc4/Mtdh/Nphp4/Stc1/Tacr2/Sncaip/Edn3/Tab2/Plce1/Tab1/Bst2/Gpr4/Fgfr2/Nlrp3/Nov/Arhgef2/Nlgn2/Cspg4/Rpl23/Erbb2/Tmem127/Dhx58/Trip6/Traf7/Prelid1/Stat3/Cyp7b1/Vrk3/Pdcd5/Calr/Cd300a/Ubd/Tlr3/Tank/Brap/Nfe2l2/Eya4/Lemd2/Bok/Optn/Crlf1/Ezr/Efna1/Retnlg/Sox10/Rrs1/Klf4/Chga/St5/Dmd/Serpinf2/Axl/Gprc5b/Arntl/Rfng/Fgfbp1/Pea15/Rara/Vav1…	1265
GO:0010646	regulation of cell communication	biological process	1255/5707	3115/17363	4.41782e-22	8.77379e-20	6.66032e-20	1.22575	Dact3/Kcnj10/Aplnr/Grb14/Plcl2/Cdh2/Adora1/Cd84/Rnf39/Syk/Ank3/Mecp2/Exoc4/Mtdh/Nphp4/Stc1/Tacr2/Sncaip/Edn3/Tab2/Plce1/Tab1/Bst2/Gpr4/Fgfr2/Nlrp3/Nov/Arhgef2/Nlgn2/Cspg4/Rpl23/Erbb2/Tmem127/Dhx58/Trip6/Traf7/Prelid1/Stat3/Cyp7b1/Vrk3/Pdcd5/Calr/Cd300a/Ubd/Tlr3/Tank/Brap/Nfe2l2/Eya4/Lemd2/Bok/Optn/Crlf1/Ezr/Efna1/Retnlg/Sox10/Rrs1/Klf4/Chga/St5/Dmd/Serpinf2/Axl/Gprc5b/Arntl/Rfng/Fgfbp1/Pea15/Rara…	1255
GO:0044271	cellular nitrogen compound biosynthetic process	biological process	1649/5707	4235/17363	5.71958e-22	1.11121e-19	8.43539e-20	1.18463	Olig2/Pus1/Smn1/Eif2b2/Lrch4/Atf7/Npr2/Gtf2h3/Jmjd6/Nkap/Sp1/Arid5a/Rfxap/Pnkp/Zfp777/Nr4a1/Dctd/S100a1/RGD1566386/Kat5/Tbx4/Trnau1ap/Cd84/Igsf1/Syk/Gng7/Mecp2/Cdkn1b/Mtdh/Epas1/Eaf2/Lmo2/Wdr61/Rpl36a/Zbtb5/Mtg2/Bcas3/Mrpl52/Nhp2/Pank4/Dyrk1b/Coq7/Dydc2/Zfp213/Fgfr2/Nlrp3/Rasl11a/Guf1/Carhsp1/Arhgef2/Rpl10a/Eefsec/Rpl23/Erbb2/Nfia/Fam129a/Eif5b/Xrcc6/Traf7/Zfp799/LOC100362783/Camk1/Stat3/Trim27/T…	1649
GO:0006464	cellular protein modification process	biological process	1397/5707	3518/17363	6.71888e-22	1.25097e-19	9.49631e-20	1.20814	Klhdc8b/Npr2/Gtf2h3/Jmjd6/Wsb1/Arid5a/Cdk19/Pnkp/Aplnr/Plcl2/Cdh2/Mtmr14/Adora1/Kat5/Cttnbp2nl/Ptprz1/Cd84/Syk/B3galnt2/Mecp2/Cdkn1b/Dcaf11/Ropn1l/Edn3/Tab2/Wdr61/Extl3/Plce1/Tab1/Dyrk1b/Dydc2/Fgfr2/Arhgef2/Pygo2/Cspg4/Rpl23/Erbb2/Dolpp1/Fam129a/Bag6/Pdk2/Xrcc6/Traf7/Camk1/Phkg1/Trim27/Mtmr1/Vrk3/Mttp/Pkig/Extl1/B4galt7/Cd300a/Ubd/Tlr3/Tank/Uchl3/Brap/Nfe2l2/Eya4/Lemd2/Ppib/Crlf1/Rnf216/Fam220a/E…	1397
GO:0036211	protein modification process	biological process	1397/5707	3518/17363	6.71888e-22	1.25097e-19	9.49631e-20	1.20814	Klhdc8b/Npr2/Gtf2h3/Jmjd6/Wsb1/Arid5a/Cdk19/Pnkp/Aplnr/Plcl2/Cdh2/Mtmr14/Adora1/Kat5/Cttnbp2nl/Ptprz1/Cd84/Syk/B3galnt2/Mecp2/Cdkn1b/Dcaf11/Ropn1l/Edn3/Tab2/Wdr61/Extl3/Plce1/Tab1/Dyrk1b/Dydc2/Fgfr2/Arhgef2/Pygo2/Cspg4/Rpl23/Erbb2/Dolpp1/Fam129a/Bag6/Pdk2/Xrcc6/Traf7/Camk1/Phkg1/Trim27/Mtmr1/Vrk3/Mttp/Pkig/Extl1/B4galt7/Cd300a/Ubd/Tlr3/Tank/Uchl3/Brap/Nfe2l2/Eya4/Lemd2/Ppib/Crlf1/Rnf216/Fam220a/E…	1397
GO:0030154	cell differentiation	biological process	1524/5707	3879/17363	6.94669e-22	1.26699e-19	9.61792e-20	1.19531	Olig2/Smn1/Eif2b2/Npr2/Jmjd6/Nkap/Dact3/Sp1/Kcnj10/Arid5a/Grb14/Plcl2/Cdh2/Nr4a1/Arl11/Ptprz1/Krt19/Syk/Ank3/Mecp2/Exoc4/Cdkn1b/Nphp4/Ropn1l/Stc1/Edn3/Epas1/Lmo2/Wdr61/Acp6/Gpr4/Dyrk1b/Gna13/Coq7/Map7/Fgfr2/Nlrp3/Rmdn3/Nov/Arhgef2/Nlgn2/Pygo2/Cspg4/Erbb2/Arsb/Bag6/Ntn3/Cldn5/Xrcc6/Ift27/Prelid1/Camk1/Ndrg1/Stat3/Mex3c/Dagla/Plec/Calr/Ubd/Dnase2/Uchl3/Nfe2l2/Eya4/Rxfp1/Lemd2/Bok/Pbx3/Ezr/H2afy/Mer…	1524
GO:0008219	cell death	biological process	843/5707	1988/17363	2.10556e-21	3.76348e-19	2.85691e-19	1.29011	Cdk19/Nr4a1/Adora1/Emp1/Kat5/Ptprz1/Pygl/Mecp2/Cdkn1b/Mtdh/Sncaip/Eaf2/Cd248/Nlrp3/Rmdn3/Nov/Erbb2/Bag6/Pdk2/Traf7/Prelid1/Stat3/Tfpt/Nme3/Pdcd5/Ubd/Smpd2/Tlr3/Nlrp1a/Dnase2/Nfe2l2/Eya4/Tnfaip8l2/Bok/Optn/Crlf1/Mertk/Efna1/En2/Sox10/Naca/Klf4/Chga/Casp12/Axl/Pea15/Rara/Irf3/Pdxk/Nme2/Pik3ca/Ago4/Asic2/Zmynd11/Prkch/Aimp2/Trim32/Uri1/Smarca4/Cited2/Sgk2/Zc3h12a/E2f1/Kdm4a/P4hb/Tmem123/Tmem259/Cbs/…	843
GO:0008104	protein localization	biological process	1002/5707	2425/17363	3.15488e-21	5.52846e-19	4.19674e-19	1.25711	Nkap/Dact3/Arid5a/Cdh2/Adora1/Il17ra/Lamp2/Cd84/Rpa2/Syk/Ank3/Mecp2/Exoc4/Bsg/Tacr2/Cd244/Bcas3/Map7/Nlrp3/Nov/Tor1aip2/Nlgn2/Neurl1b/Erbb2/Slc15a2/Bag6/Trip6/Ift27/Traf7/Camk1/Stat3/Trim27/Pola2/Mttp/Pkig/Pdcd5/Calr/Tlr3/Nlrp1a/Dnlz/Jup/Lemd2/Ncoa4/Zbtb17/Optn/Ezr/H2afy/Vps37d/Mpp5/Timm13/Rrs1/Stx8/Arf5/Dmd/Arntl/Exoc8/Nabp2/Ldlrap1/Irf3/Prpf19/Midn/Asic2/Tctn1/Sprn/Pkd2/Arrdc1/Zc3h12a/Trpa1/Ap2…	1002
GO:0044248	cellular catabolic process	biological process	756/5707	1759/17363	5.82727e-21	1.00151e-18	7.60258e-19	1.30759	Psmb4/Kat5/Lamp2/Pygl/Gtpbp1/Scpep1/Mtdh/Naga/Aox2/Atg16l2/Aspg/Psmb3/Emc6/Carhsp1/Rpl23/Arsb/Prpf18/Bag6/Akr1a1/Ctsd/Dagla/Pnrc1/Acot2/Ubd/Dnase2/Uchl3/Nfe2l2/Bok/Zbtb17/Pld1/Optn/Stbd1/Rnf216/Pccb/Blvra/Ezr/Acaa1a/Efna1/Abcd1/Arntl/Smarcc1/Csad/Nt5e/Tysnd1/Nudt1/Pcbp4/Prpf19/Ago4/Aox1/Trim32/Aldh3b1/Usp43/Enpep/Arrdc1/Zc3h12a/Snapin/Nudt15/Usp25/Csnk1d/Clpx/Tbc1d25/E2f1/Pdxp/Kdm4a/Acad10/Znrf2/…	756
GO:0009966	regulation of signal transduction	biological process	1127/5707	2776/17363	6.43537e-21	1.08515e-18	8.23752e-19	1.23515	Dact3/Aplnr/Grb14/Plcl2/Cdh2/Adora1/Cd84/Syk/Exoc4/Mtdh/Nphp4/Stc1/Edn3/Tab2/Plce1/Tab1/Bst2/Gpr4/Fgfr2/Nlrp3/Nov/Arhgef2/Nlgn2/Cspg4/Rpl23/Erbb2/Tmem127/Dhx58/Trip6/Traf7/Prelid1/Stat3/Cyp7b1/Vrk3/Pdcd5/Calr/Cd300a/Ubd/Tlr3/Tank/Brap/Nfe2l2/Eya4/Lemd2/Bok/Optn/Crlf1/Ezr/Efna1/Retnlg/Sox10/Rrs1/Klf4/Chga/St5/Dmd/Serpinf2/Axl/Gprc5b/Arntl/Rfng/Fgfbp1/Pea15/Rara/Vav1/Ldlrap1/Irf3/Pcbp4/Ndrg2/Zmynd1…	1127
GO:0009056	catabolic process	biological process	865/5707	2056/17363	8.55699e-21	1.41618e-18	1.07504e-18	1.28	Plcl2/Adora1/Psmb4/Kat5/Lamp2/Pygl/Gtpbp1/Cdkn1b/Scpep1/Mtdh/Naga/Aox2/Plce1/Atg16l2/Cyp39a1/Aspg/Psmb3/Emc6/Carhsp1/Rpl23/Arsb/Prpf18/Bag6/Stat3/Akr1a1/Ctsd/Dagla/Pnrc1/Acot2/Ubd/Ctse/Dnase2/Uchl3/Nfe2l2/Bok/Zbtb17/Pld1/Optn/Stbd1/Rnf216/Pccb/Blvra/Ezr/Acaa1a/Efna1/Abcd1/Arntl/Smarcc1/Csad/Nt5e/Tysnd1/Gapdhs/Nudt1/Pcbp4/Prpf19/Ago4/Aox1/Trim32/Aldh3b1/Usp43/Enpep/Arrdc1/Zc3h12a/Snapin/Nudt15/Usp…	865
GO:0048584	positive regulation of response to stimulus	biological process	815/5707	1921/17363	9.69785e-21	1.57581e-18	1.19622e-18	1.29076	Arid5a/Cdk19/Grb14/Plcl2/Cdh2/Adora1/Il17ra/Cd84/Syk/Exoc4/Mtdh/Edn3/Tab2/Plce1/Tab1/Bst2/Gpr4/Fgfr2/Nlrp3/Nov/Nlgn2/Cspg4/Rpl23/Erbb2/Bag6/Clec7a/Dhx58/Trip6/Xrcc6/Traf7/Stat3/Pdcd5/Calr/Cd300a/Ubd/Tlr3/Nfe2l2/Eya4/Bok/Optn/Crlf1/Ezr/H2afy/Efna1/Chga/St5/Serpinf2/Axl/Gprc5b/Arntl/Rfng/Fgfbp1/Pea15/Rara/Vav1/Ldlrap1/Irf3/Prkch/Trim32/Smarca4/Cited2/Cr1l/Pkd2/Mier1/Zc3h12a/Trpa1/Csnk1d/Oprm1/Tmem2…	815
GO:0006396	RNA processing	biological process	365/5707	747/17363	1.65666e-20	2.64385e-18	2.00698e-18	1.48658	Pus1/Smn1/Jmjd6/Mecp2/Nhp2/Dhx30/Rpl10a/Prpf18/Elac2/Sugp1/Syf2/Ebna1bp2/Rps27/Scaf4/Fip1l1/Sf3b5/Rrs1/Larp6/Tfip11/Pcbp4/Prpf19/Ago4/Phf5a/Cpsf6/Zc3h12a/Trub2/Ddx41/Tsen54/Lsm6/Trmt10a/Cdk5rap1/Rbm10/Wtap/Rrp15/Yrdc/Khsrp/Dazap1/Hnrnpl/Rpl14/Cstf2/Mrpl44/Ncbp2/Abt1/Zcrb1/Gtpbp3/Rbfox3/Ctu2/Magohb/Zfp64/Trpt1/Utp3/Aar2/Rsrc1/Carm1/Rbfox1/Rnf20/Rps19/Zc3h7b/Alkbh5/Adarb1/Cdc73/Snrpb/Hnrnpm/Ythdc1/…	365
GO:0032879	regulation of localization	biological process	1094/5707	2692/17363	2.01453e-20	3.15857e-18	2.39772e-18	1.2364	Nkap/Dact3/Kcnj10/Arid5a/Aplnr/Use1/Cdh2/Adora1/Sparc/S100a1/Il17ra/Cttnbp2nl/Ptprz1/Cd84/Syk/Ank3/Mecp2/Exoc4/Cdkn1b/Stc1/Tacr2/Sncaip/Edn3/Cd244/Bcas3/Bst2/Fxyd5/Nhp2/Gna13/Nlrp3/Nov/Nlgn2/Erbb2/Arsb/Rab20/Epn2/Trip6/Traf7/Prelid1/Camk1/Stat3/Trim27/Pkig/Pdcd5/Calr/Cd300a/Tlr3/Nlrp1a/Ston1/Nfe2l2/Jup/Bok/Zbtb17/Pld1/Ezr/H2afy/Mertk/Efna1/Klf4/Chga/Stx8/Dmd/Axl/Arntl/Pea15/Clic1/Tbr1/Ddr2/Ldlrap…	1094
GO:0010941	regulation of cell death	biological process	724/5707	1681/17363	2.44612e-20	3.76913e-18	2.86121e-18	1.31035	Cdk19/Nr4a1/Adora1/Ptprz1/Mecp2/Cdkn1b/Mtdh/Cd248/Fgfr2/Nlrp3/Nov/Erbb2/Bag6/Traf7/Prelid1/Stat3/Tfpt/Nme3/Pdcd5/Ubd/Tlr3/Nlrp1a/Nfe2l2/Eya4/Tnfaip8l2/Bok/Optn/Crlf1/Mertk/Efna1/En2/Sox10/Naca/Klf4/Chga/Casp12/Axl/Pea15/Rara/Pdxk/Nme2/Pik3ca/Ago4/Asic2/Zmynd11/Prkch/Aimp2/Trim32/Uri1/Smarca4/Cited2/Sgk2/Zc3h12a/E2f1/Kdm4a/P4hb/Tmem259/Cbs/Vnn1/Map4k4/Ube2m/Hcls1/Grin1/Traf1/Adamtsl4/Ntrk2/Cd38/Rb…	724
GO:0071705	nitrogen compound transport	biological process	861/5707	2056/17363	5.18453e-20	7.85324e-18	5.96151e-18	1.27408	Nkap/Dact3/Kcnj10/Arid5a/Adora1/Folr2/Il17ra/Lamp2/Cd84/Syk/Ank3/Mecp2/Exoc4/Tacr2/Edn3/Cd244/Bcas3/Ctns/Nlrp3/Nov/Nlgn2/Neurl1b/Erbb2/Slc15a2/Serinc5/Trip6/Ift27/Camk1/Stat3/Trim27/Pola2/Mttp/Pkig/Pdcd5/Calr/Cd300a/Tlr3/Nlrp1a/Dnlz/Jup/Ncoa4/Zbtb17/Optn/Ezr/Vps37d/Timm13/Rrs1/Chga/Stx8/Arf5/Arntl/Exoc8/Irf3/Midn/Sprn/Pkd2/Arrdc1/Zc3h12a/Trpa1/Ap2s1/Snapin/Stam/Kalrn/Tbc1d25/Oprm1/Mbp/Pacs1/Grpel…	861
GO:0035556	intracellular signal transduction	biological process	988/5707	2408/17363	8.67053e-20	1.29148e-17	9.80379e-18	1.2483	Npr2/Wsb1/Aplnr/Grb14/Plcl2/Cdh2/Adora1/Arl11/Kat5/Cd84/Syk/Exoc4/Mtdh/Edn3/Tab2/Plce1/Tab1/Bst2/Gpr4/Gna13/Fgfr2/Rhoj/Nlrp3/Nov/Carhsp1/Arhgef2/Cspg4/Rpl23/Erbb2/Bag6/Tmem127/Pdk2/Dhx58/Trip6/Traf7/Camk1/Ndrg1/Stat3/Phkg1/Vrk3/Calr/Cd300a/Ubd/Smpd2/Tlr3/Tank/Brap/Nfe2l2/Rxfp1/Lemd2/Bok/Pld1/Optn/Crlf1/Ezr/Mertk/Efna1/Rrs1/Klf4/Chga/Arf5/St5/Dmd/Casp12/Serpinf2/Axl/Gprc5b/Arntl/Rara/Vav1/Irf3/Cam…	988
GO:0010468	regulation of gene expression	biological process	1487/5707	3814/17363	1.13226e-19	1.65885e-17	1.25926e-17	1.18617	Olig2/Pus1/Smn1/Lrch4/Atf7/Gtf2h3/Jmjd6/Nkap/Sp1/Arid5a/Rfxap/Zfp777/Nr4a1/S100a1/RGD1566386/Kat5/Tbx4/Trnau1ap/Cd84/Igsf1/Syk/Gtpbp1/Ank3/Mecp2/Cdkn1b/Mtdh/Edn3/Epas1/Eaf2/Lmo2/Wdr61/Zbtb5/Mtg2/Bcas3/Dyrk1b/Coq7/Dydc2/Zfp213/Fgfr2/Nlrp3/Nov/Rasl11a/Guf1/Carhsp1/Arhgef2/Eefsec/Rpl23/Erbb2/Nfia/Fam129a/Eif5b/Prpf18/Xrcc6/Traf7/Zfp799/LOC100362783/Camk1/Stat3/Trim27/Tfpt/Cbx2/Stag1/Pkig/Ubtf/Pdcd5/…	1487
GO:0071310	cellular response to organic substance	biological process	970/5707	2364/17363	2.04757e-19	2.95147e-17	2.24051e-17	1.24836	Mtss1l/Npr2/Sp1/Arid5a/Cdk19/Grb14/Nr4a1/Sparc/Il17ra/Kat5/Cd84/Syk/Serpina3n/Mecp2/Cdkn1b/Mtdh/Stc1/Epas1/Lmo2/Tab1/Fgfr2/Nlrp3/Arhgef2/Rpl23/Erbb2/Bag6/Cldn5/Pdk2/Traf7/Stat3/Cyp7b1/Paqr9/Rpl8/Ubtf/Pdcd5/Calr/Tlr3/Tank/Uchl3/Nfe2l2/Jup/Lemd2/Bok/Optn/Ezr/Sox10/Klf4/Il17rd/Dmd/Cebpa/Casp12/Axl/Arntl/Smarcc1/Fgfbp1/Rara/Rpl9/Irf3/Nme2/Pik3ca/Ago4/Trim32/Uri1/Smarca4/Cited2/MGC108823/Pkd2/Rpl4/Zc3…	970
GO:0051641	cellular localization	biological process	1027/5707	2528/17363	5.02307e-19	7.12558e-17	5.40914e-17	1.23598	Nkap/Dact3/Kcnj10/Aplnr/Use1/Cdh2/Pcdhga3/Adora1/Lamp2/Cd84/Rpa2/Syk/Ank3/Mecp2/Exoc4/Bsg/Tacr2/Sncaip/Edn3/Bcas3/Map7/Fgfr2/Nlrp3/Nov/Tor1aip2/Arhgef2/Nlgn2/Neurl1b/Erbb2/Prpf18/Bag6/Trip6/Ift27/Camk1/Stat3/Trim27/Pola2/Pkig/Pdcd5/Calr/Cd300a/Tlr3/Dnlz/Jup/Lemd2/Bok/Ncoa4/Zbtb17/Optn/Stbd1/Ppib/Ezr/H2afy/Mpp5/Timm13/Rrs1/Chga/Stx8/Dmd/Arntl/Exoc8/Nabp2/Ldlrap1/Prpf19/Tctn1/Spire1/Sprn/Pkd2/Zc3h1…	1027
GO:0044085	cellular component biogenesis	biological process	1149/5707	2869/17363	5.36116e-19	7.48636e-17	5.68301e-17	1.21845	Mtss1l/Smn1/Kcnj10/Cdh2/Pcdhga3/Phactr1/Emp1/Lamp2/Krt19/Ank3/Mecp2/Exoc4/Cdkn1b/Mtdh/Nphp4/Sncaip/Bcas3/Atg16l2/Nhp2/Dhx30/Nlrp3/Emc6/Arhgef2/Nlgn2/Mx1/Rpl10a/Rab20/Prpf18/Bag6/Cldn5/Xrcc6/Trim27/Stag1/Mttp/Ctsd/Ebna1bp2/Plec/Calr/Rps27/Ubd/Nlrp1a/Jup/Rps25/Bok/Pld1/Optn/Pdcl/Ezr/H2afy/Mpp5/Rrs1/Chga/Dmd/Cebpa/Surf6/Serpinf2/Exoc8/Tysnd1/Tfip11/Hscb/Nme2/Tubb5/Prpf19/Ago4/Asic2/Ndufaf3/Prkch/Tct…	1149
GO:0051246	regulation of protein metabolic process	biological process	1058/5707	2615/17363	5.60264e-19	7.7032e-17	5.84761e-17	1.23092	Arid5a/Pnkp/Aplnr/Plcl2/Cdh2/Nr4a1/Adora1/Kat5/Trnau1ap/Ptprz1/Cd84/Syk/Serpina3n/Mecp2/Cdkn1b/Ropn1l/Edn3/Tab2/Wdr61/Mtg2/Plce1/Tab1/Bst2/Fgfr2/Nlrp3/Guf1/Arhgef2/Pygo2/Cspg4/Eefsec/Rpl23/Erbb2/Fam129a/Eif5b/Prpf18/Bag6/Xrcc6/Traf7/Prelid1/Camk1/Stat3/Trim27/Tm4sf20/Vrk3/Pkig/Pm20d2/Pdcd5/Calr/Cd300a/Tlr3/Tank/Nlrp1a/Lemd2/Bok/Crlf1/Ezr/H2afy/Efna1/Klf4/Larp6/St5/Dmd/Casp12/Serpinf2/Gprc5b/Arntl…	1058
GO:0006793	phosphorus metabolic process	biological process	1213/5707	3050/17363	6.24602e-19	8.45768e-17	6.42035e-17	1.20998	Npr2/Gtf2h3/Cdk19/Pnkp/Aplnr/Plcl2/Cdh2/Mtmr14/Dctd/Phactr1/Adora1/Cttnbp2nl/Ptprz1/Cd84/Pygl/Syk/Gtpbp1/Gng7/Mecp2/Cdkn1b/Ropn1l/Edn3/Tab2/Cd244/Plce1/Tab1/Acp6/Chka/Pank4/Dyrk1b/Ctns/H6pd/Coq7/Mocs2/Aspg/Fgfr2/Arhgef2/Cspg4/Erbb2/Fam129a/Serinc5/Pdk2/Xrcc6/Traf7/Camk1/Stat3/Phkg1/Trim27/Nme3/Mtmr1/Vrk3/Pkig/Nt5dc1/Acot2/Cd300a/Tlr3/Brap/Eya4/Lemd2/Fggy/Chchd10/Pld1/Crlf1/Fam220a/Ezr/H2afy/Mertk…	1213
GO:0015031	protein transport	biological process	723/5707	1700/17363	1.14979e-18	1.53368e-16	1.16424e-16	1.29392	Nkap/Dact3/Arid5a/Adora1/Il17ra/Lamp2/Cd84/Syk/Ank3/Exoc4/Tacr2/Cd244/Bcas3/Nlrp3/Nov/Nlgn2/Neurl1b/Erbb2/Slc15a2/Trip6/Ift27/Camk1/Stat3/Trim27/Pola2/Mttp/Pkig/Pdcd5/Calr/Tlr3/Nlrp1a/Dnlz/Jup/Ncoa4/Zbtb17/Optn/Ezr/Vps37d/Timm13/Rrs1/Stx8/Arf5/Arntl/Exoc8/Irf3/Midn/Sprn/Pkd2/Arrdc1/Zc3h12a/Trpa1/Ap2s1/Snapin/Stam/Tbc1d25/Oprm1/Mbp/Pacs1/Grpel2/Stx5/Tbc1d2/Map4k4/Hcls1/Gripap1/Phax/Cd38/Exoc5/Gora…	723
GO:0009892	negative regulation of metabolic process	biological process	1089/5707	2707/17363	1.20803e-18	1.58768e-16	1.20523e-16	1.22393	Olig2/Lrch4/Atf7/Nkap/Arid5a/Pnkp/Nr4a1/Adora1/S100a1/RGD1566386/Kat5/Gtpbp1/Serpina3n/Mecp2/Cdkn1b/Mtdh/Epas1/Zbtb5/Bst2/Ctns/Coq7/Dydc2/Fgfr2/Carhsp1/Rpl23/Nfia/Fam129a/Prpf18/Bag6/Xrcc6/Traf7/Stat3/Trim27/Cbx2/Tm4sf20/Vrk3/Pkig/Ubtf/Pnrc1/Calr/Cd300a/Zbtb42/Lemd2/Optn/Fam220a/Ezr/H2afy/Efna1/Giot1/Elf2/Sox10/Naca/Klf4/Dmd/Cebpa/Serpinf2/Arntl/Smarcc1/Rara/Lrrfip1/Mypop/Irf3/Pcbp4/Ndrg2/Midn/Ag…	1089
GO:0023056	positive regulation of signaling	biological process	683/5707	1593/17363	1.29384e-18	1.6758e-16	1.27213e-16	1.30443	Grb14/Cdh2/Adora1/Cd84/Syk/Mecp2/Exoc4/Mtdh/Tacr2/Edn3/Tab2/Plce1/Tab1/Bst2/Gpr4/Fgfr2/Nov/Nlgn2/Cspg4/Rpl23/Erbb2/Dhx58/Trip6/Traf7/Stat3/Pdcd5/Calr/Cd300a/Ubd/Tlr3/Bok/Crlf1/Efna1/Chga/St5/Serpinf2/Axl/Gprc5b/Arntl/Rfng/Fgfbp1/Pea15/Rara/Ldlrap1/Irf3/Prkch/Trim32/Smarca4/Cited2/Pkd2/Mier1/Zc3h12a/Trpa1/Csnk1d/Kalrn/Oprm1/Map4k4/Hcls1/Grin1/Nr2c1/Iqgap3/Ntrk2/Cd38/Nod1/Ncoa2/Socs1/Smarcb1/Adamts…	683
GO:0045184	establishment of protein localization	biological process	759/5707	1799/17363	1.51252e-18	1.93106e-16	1.46589e-16	1.28359	Nkap/Dact3/Arid5a/Adora1/Il17ra/Lamp2/Cd84/Syk/Ank3/Exoc4/Tacr2/Cd244/Bcas3/Nlrp3/Nov/Nlgn2/Neurl1b/Erbb2/Slc15a2/Bag6/Trip6/Ift27/Camk1/Stat3/Trim27/Pola2/Mttp/Pkig/Pdcd5/Calr/Tlr3/Nlrp1a/Dnlz/Jup/Ncoa4/Zbtb17/Optn/Ezr/H2afy/Vps37d/Timm13/Rrs1/Stx8/Arf5/Arntl/Exoc8/Nabp2/Irf3/Midn/Sprn/Pkd2/Arrdc1/Zc3h12a/Trpa1/Ap2s1/Snapin/Stam/Tbc1d25/Oprm1/Mbp/Pacs1/Grpel2/Stx5/Tbc1d2/Map4k4/Hcls1/Gripap1/Pha…	759
GO:0010647	positive regulation of cell communication	biological process	680/5707	1586/17363	1.56108e-18	1.96498e-16	1.49165e-16	1.30444	Grb14/Cdh2/Adora1/Cd84/Syk/Ank3/Mecp2/Exoc4/Mtdh/Tacr2/Edn3/Tab2/Plce1/Tab1/Bst2/Gpr4/Fgfr2/Nov/Nlgn2/Cspg4/Rpl23/Erbb2/Dhx58/Trip6/Traf7/Stat3/Pdcd5/Calr/Cd300a/Ubd/Tlr3/Bok/Crlf1/Efna1/Chga/St5/Serpinf2/Axl/Gprc5b/Arntl/Rfng/Fgfbp1/Pea15/Rara/Ldlrap1/Irf3/Prkch/Trim32/Smarca4/Cited2/Pkd2/Mier1/Zc3h12a/Trpa1/Csnk1d/Kalrn/Oprm1/Map4k4/Hcls1/Grin1/Nr2c1/Iqgap3/Ntrk2/Cd38/Nod1/Ncoa2/Socs1/Smarcb1/A…	680
GO:0051239	regulation of multicellular organismal process	biological process	1136/5707	2843/17363	2.18879e-18	2.71683e-16	2.06239e-16	1.21568	Olig2/Smn1/Eif2b2/Npr2/Nkap/Dact3/Kcnj10/Arid5a/Aplnr/Grb14/Cdh2/Adora1/Sparc/S100a1/Il17ra/Kat5/Ptprz1/Cd84/Syk/Mecp2/Cdkn1b/Mtdh/Stc1/Tacr2/Edn3/Cd244/Epas1/Eaf2/Lmo2/Wdr61/Mtg2/Bcas3/Bst2/Gpr4/Fgfr2/Nlrp3/Nov/Arhgef2/Nlgn2/Pygo2/Cspg4/Erbb2/Arsb/Kremen2/Cldn5/Dhx58/Xrcc6/Prelid1/Camk1/Stat3/Trim27/Chrm3/Calr/Tlr3/Nlrp1a/Nfe2l2/Jup/Pbx3/Optn/Gfra4/Ppib/Rnf216/Ezr/H2afy/Mertk/Efna1/Ptgds/Sox10/N…	1136
GO:0006796	phosphate-containing compound metabolic process	biological process	1185/5707	2983/17363	2.94535e-18	3.60583e-16	2.73724e-16	1.2086	Npr2/Gtf2h3/Cdk19/Pnkp/Aplnr/Plcl2/Cdh2/Mtmr14/Dctd/Phactr1/Adora1/Cttnbp2nl/Ptprz1/Cd84/Pygl/Syk/Gtpbp1/Gng7/Mecp2/Cdkn1b/Ropn1l/Edn3/Tab2/Cd244/Plce1/Tab1/Acp6/Chka/Pank4/Dyrk1b/Ctns/H6pd/Coq7/Mocs2/Aspg/Fgfr2/Arhgef2/Cspg4/Erbb2/Fam129a/Serinc5/Pdk2/Xrcc6/Traf7/Camk1/Stat3/Phkg1/Trim27/Nme3/Mtmr1/Vrk3/Pkig/Nt5dc1/Cd300a/Tlr3/Brap/Eya4/Lemd2/Fggy/Chchd10/Pld1/Crlf1/Fam220a/Ezr/H2afy/Mertk/Efna1…	1185
GO:0012501	programmed cell death	biological process	767/5707	1826/17363	3.62314e-18	4.37567e-16	3.32164e-16	1.27794	Cdk19/Nr4a1/Adora1/Kat5/Pygl/Mecp2/Cdkn1b/Mtdh/Eaf2/Cd248/Nlrp3/Rmdn3/Erbb2/Bag6/Pdk2/Traf7/Prelid1/Stat3/Tfpt/Nme3/Pdcd5/Ubd/Smpd2/Tlr3/Nlrp1a/Dnase2/Nfe2l2/Eya4/Tnfaip8l2/Bok/Optn/Crlf1/Mertk/Efna1/En2/Sox10/Naca/Klf4/Casp12/Axl/Pea15/Rara/Irf3/Pdxk/Nme2/Pik3ca/Ago4/Asic2/Zmynd11/Prkch/Aimp2/Trim32/Uri1/Smarca4/Cited2/Sgk2/Zc3h12a/E2f1/P4hb/Cbs/Vnn1/Map4k4/Ube2m/Hcls1/Grin1/Itgb3bp/Traf1/Adamts…	767
GO:0051252	regulation of RNA metabolic process	biological process	1267/5707	3220/17363	5.83367e-18	6.9514e-16	5.27691e-16	1.19712	Olig2/Pus1/Smn1/Lrch4/Atf7/Gtf2h3/Jmjd6/Nkap/Sp1/Arid5a/Rfxap/Zfp777/Nr4a1/S100a1/RGD1566386/Kat5/Tbx4/Cd84/Igsf1/Syk/Gtpbp1/Mecp2/Cdkn1b/Mtdh/Epas1/Eaf2/Lmo2/Wdr61/Zbtb5/Bcas3/Dyrk1b/Coq7/Dydc2/Zfp213/Fgfr2/Nlrp3/Rasl11a/Carhsp1/Arhgef2/Rpl23/Erbb2/Nfia/Xrcc6/Traf7/Zfp799/LOC100362783/Camk1/Stat3/Trim27/Tfpt/Cbx2/Stag1/Pkig/Ubtf/Pnrc1/Calr/Pdlim1/Zbtb42/Tlr3/Zfp563/Nfe2l2/Eya4/Jup/Lemd2/Bmyc/Pbx…	1267
GO:0071702	organic substance transport	biological process	988/5707	2437/17363	5.95796e-18	7.00609e-16	5.31843e-16	1.23344	RGD1309808/Nkap/Dact3/Kcnj10/Arid5a/Adora1/Folr2/Il17ra/Lamp2/Cd84/Syk/Ank3/Mecp2/Exoc4/Tacr2/Edn3/Cd244/Bcas3/Ctns/Nlrp3/Nov/Slc47a1/Nlgn2/Neurl1b/Erbb2/Slc15a2/Serinc5/Trip6/Ift27/Prelid1/Camk1/Stat3/Trim27/Pola2/Mttp/Pkig/Pdcd5/Calr/Cd300a/Tlr3/Nlrp1a/Dnlz/Nfe2l2/Jup/Ncoa4/Zbtb17/Optn/Apobr/Ezr/Vps37d/Timm13/Rrs1/Chga/Stx8/Arf5/Abcd1/Arntl/Exoc8/Pea15/Ldlrap1/Irf3/Midn/Sprn/Pkd2/Arrdc1/Zc3h12a…	988
GO:1901575	organic substance catabolic process	biological process	726/5707	1719/17363	7.30849e-18	8.4826e-16	6.43927e-16	1.28492	Plcl2/Adora1/Psmb4/Kat5/Lamp2/Pygl/Gtpbp1/Cdkn1b/Scpep1/Naga/Aox2/Plce1/Cyp39a1/Aspg/Psmb3/Carhsp1/Rpl23/Prpf18/Bag6/Stat3/Akr1a1/Ctsd/Dagla/Pnrc1/Acot2/Ubd/Ctse/Dnase2/Uchl3/Nfe2l2/Pld1/Stbd1/Rnf216/Pccb/Blvra/Ezr/Acaa1a/Efna1/Abcd1/Arntl/Smarcc1/Csad/Nt5e/Tysnd1/Gapdhs/Nudt1/Pcbp4/Prpf19/Ago4/Aox1/Trim32/Aldh3b1/Usp43/Enpep/Arrdc1/Zc3h12a/Nudt15/Usp25/Csnk1d/Clpx/E2f1/Pdxp/Acad10/Znrf2/Stx5/Tme…	726
GO:0006915	apoptotic process	biological process	752/5707	1790/17363	7.90123e-18	9.05299e-16	6.87226e-16	1.27815	Cdk19/Nr4a1/Adora1/Kat5/Mecp2/Cdkn1b/Mtdh/Eaf2/Cd248/Nlrp3/Rmdn3/Erbb2/Bag6/Pdk2/Traf7/Prelid1/Stat3/Tfpt/Nme3/Pdcd5/Ubd/Smpd2/Tlr3/Nlrp1a/Dnase2/Nfe2l2/Eya4/Tnfaip8l2/Bok/Optn/Crlf1/Mertk/Efna1/En2/Sox10/Naca/Klf4/Casp12/Axl/Pea15/Rara/Pdxk/Nme2/Pik3ca/Ago4/Asic2/Zmynd11/Prkch/Aimp2/Trim32/Uri1/Smarca4/Cited2/Sgk2/Zc3h12a/E2f1/P4hb/Cbs/Vnn1/Map4k4/Ube2m/Hcls1/Grin1/Itgb3bp/Traf1/Adamtsl4/Ntrk2/C…	752
GO:0006996	organelle organization	biological process	1347/5707	3451/17363	9.2494e-18	1.04635e-15	7.94302e-16	1.18752	Smn1/Jmjd6/Nkap/Arid5a/Pnkp/Use1/Cdh2/Pcdhga3/Phactr1/Kat5/Krt19/Rpa2/Mecp2/Cdkn1b/Edn3/Epas1/Wdr61/Bcas3/Bst2/Atg16l2/Dhx30/Coq7/Map7/Dydc2/Fgfr2/Rhoj/Emc6/Tor1aip2/Arhgef2/Nlgn2/Mx1/Pygo2/Rab20/Bag6/Tmem127/Xrcc6/Ift27/Prelid1/Stat3/Trim27/Stag1/Ctsd/Ubtf/Pdcd5/Plec/Calr/Rps27/Dnlz/Eya4/Rps25/Lemd2/Bok/Zbtb17/Chchd10/Optn/Ezr/H2afy/Timm13/Scmh1/Rrs1/Chga/Stx8/Cebpa/Abcd1/Serpinf2/Smarcc1/Exoc8/…	1347
GO:0042886	amide transport	biological process	743/5707	1767/17363	1.00119e-17	1.11846e-15	8.49037e-16	1.27929	Nkap/Dact3/Arid5a/Adora1/Folr2/Il17ra/Lamp2/Cd84/Syk/Ank3/Exoc4/Tacr2/Edn3/Cd244/Bcas3/Nlrp3/Nov/Nlgn2/Neurl1b/Erbb2/Slc15a2/Trip6/Ift27/Camk1/Stat3/Trim27/Pola2/Mttp/Pkig/Pdcd5/Calr/Tlr3/Nlrp1a/Dnlz/Jup/Ncoa4/Zbtb17/Optn/Ezr/Vps37d/Timm13/Rrs1/Stx8/Arf5/Arntl/Exoc8/Irf3/Midn/Sprn/Pkd2/Arrdc1/Zc3h12a/Trpa1/Ap2s1/Snapin/Stam/Kalrn/Tbc1d25/Oprm1/Mbp/Pacs1/Grpel2/Stx5/Tbc1d2/Map4k4/Hcls1/Gripap1/Pha…	743
GO:0019219	regulation of nucleobase-containing compound metabolic process	biological process	1396/5707	3593/17363	1.21004e-17	1.33508e-15	1.01348e-15	1.18208	Olig2/Pus1/Smn1/Lrch4/Atf7/Gtf2h3/Jmjd6/Nkap/Sp1/Arid5a/Rfxap/Pnkp/Zfp777/Nr4a1/S100a1/RGD1566386/Kat5/Tbx4/Cd84/Rpa2/Igsf1/Syk/Gtpbp1/Gng7/Mecp2/Cdkn1b/Mtdh/Epas1/Eaf2/Lmo2/Wdr61/Zbtb5/Bcas3/Dyrk1b/Coq7/Dydc2/Zfp213/Fgfr2/Nlrp3/Rasl11a/Carhsp1/Arhgef2/Rpl23/Erbb2/Nfia/Xrcc6/Traf7/Zfp799/LOC100362783/Camk1/Stat3/Trim27/Tfpt/Cbx2/Stag1/Pkig/Ubtf/Pnrc1/Calr/Pdlim1/Zbtb42/Tlr3/Zfp563/Nfe2l2/Eya4/Jup…	1396
GO:0015833	peptide transport	biological process	735/5707	1747/17363	1.32734e-17	1.44664e-15	1.09816e-15	1.28	Nkap/Dact3/Arid5a/Adora1/Il17ra/Lamp2/Cd84/Syk/Ank3/Exoc4/Tacr2/Edn3/Cd244/Bcas3/Nlrp3/Nov/Nlgn2/Neurl1b/Erbb2/Slc15a2/Trip6/Ift27/Camk1/Stat3/Trim27/Pola2/Mttp/Pkig/Pdcd5/Calr/Tlr3/Nlrp1a/Dnlz/Jup/Ncoa4/Zbtb17/Optn/Ezr/Vps37d/Timm13/Rrs1/Stx8/Arf5/Arntl/Exoc8/Irf3/Midn/Sprn/Pkd2/Arrdc1/Zc3h12a/Trpa1/Ap2s1/Snapin/Stam/Kalrn/Tbc1d25/Oprm1/Mbp/Pacs1/Grpel2/Stx5/Tbc1d2/Map4k4/Hcls1/Gripap1/Phax/Cd38…	735
GO:0032268	regulation of cellular protein metabolic process	biological process	987/5707	2441/17363	1.54303e-17	1.66145e-15	1.26123e-15	1.23017	Arid5a/Pnkp/Aplnr/Plcl2/Cdh2/Nr4a1/Adora1/Kat5/Trnau1ap/Ptprz1/Cd84/Syk/Serpina3n/Mecp2/Cdkn1b/Ropn1l/Edn3/Tab2/Wdr61/Mtg2/Plce1/Tab1/Bst2/Fgfr2/Nlrp3/Guf1/Arhgef2/Pygo2/Cspg4/Eefsec/Rpl23/Erbb2/Fam129a/Eif5b/Prpf18/Bag6/Xrcc6/Traf7/Prelid1/Camk1/Stat3/Trim27/Tm4sf20/Vrk3/Pkig/Pm20d2/Pdcd5/Calr/Cd300a/Tlr3/Tank/Nlrp1a/Lemd2/Bok/Crlf1/Ezr/H2afy/Efna1/Klf4/Larp6/St5/Dmd/Casp12/Serpinf2/Gprc5b/Smarc…	987
GO:0010605	negative regulation of macromolecule metabolic process	biological process	991/5707	2453/17363	1.74141e-17	1.85273e-15	1.40644e-15	1.22912	Olig2/Lrch4/Atf7/Nkap/Arid5a/Pnkp/Nr4a1/S100a1/RGD1566386/Kat5/Gtpbp1/Serpina3n/Mecp2/Cdkn1b/Mtdh/Epas1/Zbtb5/Bst2/Coq7/Dydc2/Fgfr2/Carhsp1/Rpl23/Nfia/Fam129a/Prpf18/Bag6/Xrcc6/Traf7/Stat3/Trim27/Cbx2/Tm4sf20/Vrk3/Pkig/Ubtf/Pnrc1/Calr/Cd300a/Zbtb42/Lemd2/Optn/Fam220a/Ezr/H2afy/Efna1/Giot1/Elf2/Sox10/Naca/Klf4/Dmd/Cebpa/Serpinf2/Arntl/Smarcc1/Rara/Lrrfip1/Mypop/Irf3/Pcbp4/Ndrg2/Ago4/Zmynd11/Runx1t…	991
GO:0043933	macromolecular complex subunit organization	biological process	781/5707	1874/17363	1.77211e-17	1.86322e-15	1.4144e-15	1.26794	Smn1/Kcnj10/Cdh2/Pcdhga3/Lamp2/Mecp2/Cdkn1b/Dhx30/Nlrp3/Arhgef2/Mx1/Rpl23/Prpf18/Xrcc6/Trim27/Mttp/Calr/Rps27/Nlrp1a/Jup/Rps25/Bok/Optn/Pdcl/H2afy/Rrs1/Dmd/Cebpa/Serpinf2/Smarcc1/Exoc8/Ckap2/Tysnd1/Tfip11/Ddr2/Hscb/Nme2/Prpf19/Ago4/Ndufaf3/Dnaaf3/Aimp2/Spire1/Smarca4/Cpsf6/Pkd2/Gtf3c5/Zc3h12a/Trpa1/Snapin/Swi5/Col1a2/Csnk1d/Tbc1d25/Pdxp/Rpl38/Nde1/Stmn4/Hcls1/Grin1/Itgb3bp/Gpx4/Tmod1/Kctd10/Ppp1r…	781
GO:0048513	animal organ development	biological process	1391/5707	3583/17363	1.99981e-17	2.07818e-15	1.57757e-15	1.18113	Olig2/Eif2b2/Npr2/Jmjd6/Nkap/Dact3/Sp1/Arid5a/Aplnr/Plcl2/Cdh2/Nr4a1/Arl11/Sparc/S100a1/Tbx4/Ptprz1/Krt19/Syk/Mecp2/Exoc4/Cdkn1b/Bsg/Nphp4/Stc1/Edn3/Tab2/Epas1/Eaf2/Lmo2/Wdr61/Plce1/Tab1/Acp6/Gpr4/Dyrk1b/Ctns/Cd248/Map7/Hsd17b1/Fgfr2/Rhoj/Nlrp3/Nov/Nlgn2/Pygo2/Erbb2/Nfia/Bag6/Epn2/Xrcc6/Ift27/Prelid1/Stat3/Mex3c/Cyp7b1/Tfpt/Syf2/Calr/Ubd/Zbtb42/Tlr3/Dnase2/Uchl3/Nfe2l2/Eya4/Jup/Rxfp1/Lemd2/Bok/Pb…	1391
GO:0009889	regulation of biosynthetic process	biological process	1459/5707	3778/17363	2.09306e-17	2.15007e-15	1.63215e-15	1.17493	Olig2/Pus1/Lrch4/Atf7/Gtf2h3/Jmjd6/Nkap/Sp1/Arid5a/Rfxap/Pnkp/Zfp777/Nr4a1/S100a1/RGD1566386/Kat5/Tbx4/Trnau1ap/Cd84/Igsf1/Syk/Gng7/Mecp2/Cdkn1b/Mtdh/Cd244/Epas1/Eaf2/Lmo2/Wdr61/Zbtb5/Mtg2/Bcas3/Dyrk1b/Ctns/Coq7/Dydc2/Zfp213/Fgfr2/Nlrp3/Rasl11a/Guf1/Carhsp1/Arhgef2/Eefsec/Rpl23/Erbb2/Nfia/Fam129a/Eif5b/Pdk2/Xrcc6/Traf7/Zfp799/LOC100362783/Camk1/Stat3/Trim27/Tfpt/Cbx2/Stag1/Pkig/Ubtf/Pnrc1/Calr/Pd…	1459
GO:0009967	positive regulation of signal transduction	biological process	603/5707	1397/17363	3.44139e-17	3.49496e-15	2.65308e-15	1.31322	Grb14/Cdh2/Adora1/Cd84/Syk/Exoc4/Mtdh/Edn3/Tab2/Plce1/Tab1/Bst2/Gpr4/Fgfr2/Nov/Nlgn2/Cspg4/Rpl23/Erbb2/Dhx58/Trip6/Traf7/Stat3/Pdcd5/Calr/Cd300a/Ubd/Tlr3/Bok/Crlf1/Efna1/Chga/St5/Serpinf2/Axl/Gprc5b/Arntl/Rfng/Fgfbp1/Pea15/Rara/Ldlrap1/Irf3/Prkch/Trim32/Smarca4/Cited2/Pkd2/Mier1/Zc3h12a/Csnk1d/Oprm1/Map4k4/Hcls1/Grin1/Nr2c1/Iqgap3/Ntrk2/Nod1/Ncoa2/Socs1/Smarcb1/Adamts3/Igf1/Lamtor2/Trim39/Ptp4a3/…	603
GO:0010033	response to organic substance	biological process	1298/5707	3325/17363	4.63286e-17	4.65212e-15	3.53149e-15	1.18768	Mtss1l/Eif2b2/Npr2/Sp1/Kcnj10/Arid5a/Cdk19/Grb14/Nr4a1/Sparc/Il17ra/Kat5/Cd84/Syk/Serpina3n/Mecp2/Cdkn1b/Bsg/Mtdh/Stc1/Epas1/Lmo2/Tab1/Bst2/Chka/H6pd/Map7/Fgfr2/Nlrp3/Arhgef2/Rpl10a/Rpl23/Erbb2/Arsb/Nfia/Bag6/Cldn5/Pdk2/Traf7/Stat3/Cyp7b1/Chrm3/Paqr9/Rpl8/Ubtf/Pdcd5/Acot2/Gss/Calr/Ubd/Gstt1/Tlr3/Tank/Nlrp1a/Uchl3/Nfe2l2/Jup/Lemd2/Bok/Ncoa4/Pld1/Optn/Ezr/Acaa1a/Ptgds/Sox10/Klf4/Il17rd/Dmd/Cebpa/Ca…	1298
GO:0043067	regulation of programmed cell death	biological process	653/5707	1533/17363	4.82554e-17	4.79176e-15	3.6375e-15	1.29595	Cdk19/Nr4a1/Adora1/Mecp2/Cdkn1b/Mtdh/Cd248/Fgfr2/Nlrp3/Erbb2/Bag6/Traf7/Prelid1/Stat3/Tfpt/Nme3/Pdcd5/Ubd/Tlr3/Nlrp1a/Nfe2l2/Eya4/Tnfaip8l2/Bok/Optn/Crlf1/Mertk/Efna1/En2/Sox10/Naca/Klf4/Casp12/Axl/Pea15/Rara/Pdxk/Nme2/Pik3ca/Ago4/Asic2/Zmynd11/Prkch/Trim32/Uri1/Smarca4/Cited2/Sgk2/Zc3h12a/E2f1/P4hb/Cbs/Vnn1/Map4k4/Ube2m/Hcls1/Grin1/Traf1/Adamtsl4/Ntrk2/Cd38/Rbm10/Nod1/Cntfr/Tmem161a/Faim/Ifi27/A…	653
GO:0050793	regulation of developmental process	biological process	986/5707	2448/17363	5.94735e-17	5.84082e-15	4.43385e-15	1.22541	Olig2/Smn1/Eif2b2/Npr2/Nkap/Dact3/Aplnr/Grb14/Cdh2/Sparc/Ptprz1/Syk/Mecp2/Cdkn1b/Mtdh/Edn3/Epas1/Eaf2/Lmo2/Wdr61/Gpr4/Gna13/Fgfr2/Rhoj/Nlrp3/Nov/Arhgef2/Nlgn2/Pygo2/Cspg4/Erbb2/Arsb/Cldn5/Xrcc6/Prelid1/Camk1/Stat3/Mex3c/Vrk3/Calr/Uchl3/Nfe2l2/Ppib/Ezr/H2afy/Efna1/Sox10/Naca/Klf4/Dmd/Zadh2/Cebpa/Serpinf2/Axl/Gprc5b/Arntl/Rara/Clic1/Tbr1/Ddr2/Nme2/Pik3ca/Prpf19/Ago4/Asic2/Prkch/Trim32/Runx1t1/Cers2…	986
GO:0031326	regulation of cellular biosynthetic process	biological process	1433/5707	3717/17363	9.73825e-17	9.45986e-15	7.18112e-15	1.17293	Olig2/Pus1/Lrch4/Atf7/Gtf2h3/Jmjd6/Nkap/Sp1/Arid5a/Rfxap/Pnkp/Zfp777/Nr4a1/S100a1/RGD1566386/Kat5/Tbx4/Trnau1ap/Cd84/Igsf1/Syk/Gng7/Mecp2/Cdkn1b/Mtdh/Cd244/Epas1/Eaf2/Lmo2/Wdr61/Zbtb5/Mtg2/Bcas3/Dyrk1b/Ctns/Coq7/Dydc2/Zfp213/Fgfr2/Nlrp3/Rasl11a/Guf1/Carhsp1/Arhgef2/Eefsec/Rpl23/Erbb2/Nfia/Fam129a/Eif5b/Pdk2/Xrcc6/Traf7/Zfp799/LOC100362783/Camk1/Stat3/Trim27/Tfpt/Cbx2/Stag1/Pkig/Ubtf/Pnrc1/Calr/Pd…	1433
GO:0042981	regulation of apoptotic process	biological process	644/5707	1514/17363	1.18553e-16	1.13925e-14	8.64825e-15	1.29413	Cdk19/Nr4a1/Adora1/Mecp2/Cdkn1b/Mtdh/Cd248/Fgfr2/Nlrp3/Erbb2/Bag6/Traf7/Prelid1/Stat3/Tfpt/Nme3/Pdcd5/Ubd/Tlr3/Nlrp1a/Nfe2l2/Eya4/Tnfaip8l2/Bok/Optn/Crlf1/Mertk/Efna1/En2/Sox10/Naca/Klf4/Casp12/Axl/Pea15/Rara/Pdxk/Nme2/Pik3ca/Ago4/Asic2/Zmynd11/Prkch/Trim32/Uri1/Smarca4/Cited2/Sgk2/Zc3h12a/E2f1/P4hb/Cbs/Vnn1/Map4k4/Ube2m/Hcls1/Grin1/Traf1/Adamtsl4/Ntrk2/Cd38/Rbm10/Nod1/Cntfr/Tmem161a/Faim/Ifi27/A…	644
GO:0002376	immune system process	biological process	866/5707	2121/17363	1.374e-16	1.30633e-14	9.91653e-15	1.24221	Jmjd6/Nkap/Sp1/Arid5a/Plcl2/Adora1/Arl11/Psmb4/Il17ra/Ptprz1/Cd84/Syk/Serpina3n/Edn3/Cd244/Epas1/Lmo2/Wdr61/Bst2/Acp6/Cd248/Fgfr2/Nlrp3/Nov/Arhgef2/Mx1/Erbb2/Bag6/Serinc5/Clec7a/Dhx58/RGD1565355/Xrcc6/Prelid1/Ndrg1/Stat3/Trim27/Cyp7b1/Cd37/Calr/Cd300a/Ubd/Ctse/Tlr3/Nlrp1a/Dnase2/Nfe2l2/Tnfaip8l2/Mr1/Rnf216/Ezr/Mertk/Retnlg/Oasl2/Rrs1/Klf4/Chga/Cebpa/Axl/Gprc5b/Rara/Vav1/Irf3/Nme2/Pik3ca/Zmynd11/P…	866
GO:0051247	positive regulation of protein metabolic process	biological process	661/5707	1562/17363	1.70251e-16	1.60161e-14	1.21581e-14	1.28747	Arid5a/Aplnr/Cdh2/Adora1/Kat5/Ptprz1/Cd84/Syk/Mecp2/Cdkn1b/Edn3/Tab2/Wdr61/Plce1/Tab1/Fgfr2/Nlrp3/Guf1/Arhgef2/Cspg4/Erbb2/Fam129a/Bag6/Xrcc6/Traf7/Prelid1/Camk1/Stat3/Vrk3/Pdcd5/Cd300a/Tlr3/Tank/Nlrp1a/Bok/Crlf1/Ezr/Efna1/Klf4/St5/Casp12/Serpinf2/Gprc5b/Rara/Ddr2/Camkk1/Pik3ca/Aimp2/Trim32/RGD735065/Pkd2/Zc3h12a/Csnk1d/Clpx/Oprm1/Mbp/Stx5/Tmem259/Map4k4/Hcls1/Cdk5rap1/Iqgap3/Ntrk2/Nod1/Ppp2r5a/J…	661
GO:0010556	regulation of macromolecule biosynthetic process	biological process	1362/5707	3520/17363	1.98532e-16	1.84821e-14	1.403e-14	1.1772	Olig2/Pus1/Lrch4/Atf7/Gtf2h3/Jmjd6/Nkap/Sp1/Arid5a/Rfxap/Pnkp/Zfp777/Nr4a1/S100a1/RGD1566386/Kat5/Tbx4/Trnau1ap/Cd84/Igsf1/Syk/Mecp2/Cdkn1b/Mtdh/Epas1/Eaf2/Lmo2/Wdr61/Zbtb5/Mtg2/Bcas3/Dyrk1b/Coq7/Dydc2/Zfp213/Fgfr2/Nlrp3/Rasl11a/Guf1/Carhsp1/Arhgef2/Eefsec/Rpl23/Erbb2/Nfia/Fam129a/Eif5b/Xrcc6/Traf7/Zfp799/LOC100362783/Camk1/Stat3/Trim27/Tfpt/Cbx2/Stag1/Pkig/Ubtf/Pnrc1/Calr/Pdlim1/Zbtb42/Tlr3/Zfp5…	1362
GO:0010629	negative regulation of gene expression	biological process	679/5707	1612/17363	2.11258e-16	1.9464e-14	1.47754e-14	1.28151	Olig2/Lrch4/Atf7/Nkap/Arid5a/S100a1/RGD1566386/Kat5/Gtpbp1/Mecp2/Cdkn1b/Mtdh/Epas1/Zbtb5/Coq7/Dydc2/Fgfr2/Carhsp1/Rpl23/Nfia/Prpf18/Xrcc6/Traf7/Stat3/Trim27/Cbx2/Pkig/Ubtf/Pnrc1/Calr/Zbtb42/Fam220a/Ezr/H2afy/Efna1/Giot1/Elf2/Sox10/Naca/Klf4/Cebpa/Serpinf2/Arntl/Rara/Lrrfip1/Mypop/Irf3/Pcbp4/Ago4/Zmynd11/Runx1t1/Uri1/Smarca4/Cited2/Cr1l/Hexim2/Mier1/Zc3h12a/E2f1/Zfp263/Kdm4a/Hcls1/Taf3/Rbbp8/Mbd1/…	679
GO:0051234	establishment of localization	biological process	1670/5707	4408/17363	2.14861e-16	1.95941e-14	1.48741e-14	1.15263	RGD1309808/Jmjd6/Nkap/Dact3/Kcnj10/Arid5a/Aplnr/Use1/Cdh2/Pcdhga3/Adora1/Folr2/S100a1/Il17ra/Lamp2/Cttnbp2nl/Cd84/Syk/Ank3/Mecp2/Exoc4/Cdkn1b/Stc1/Tacr2/Sncaip/Edn3/Cd244/Kcnk16/Bcas3/Bst2/Fxyd5/Ctns/Fgfr2/Nlrp3/Nov/Slc47a1/Arhgef2/Nlgn2/Neurl1b/Erbb2/Slc15a2/Rab20/Bag6/Serinc5/Clec7a/Epn2/Trip6/Ift27/Prelid1/Camk1/Stat3/Trim27/Chrm3/Pola2/Mttp/Pkig/Mitd1/Pdcd5/Calr/Cd300a/Tlr3/Nlrp1a/Ston1/Dnlz/…	1670
GO:0065008	regulation of biological quality	biological process	1347/5707	3478/17363	2.1926e-16	1.97932e-14	1.50253e-14	1.1783	Eif2b2/Prlhr/Jmjd6/Sp1/Kcnj10/Pnkp/Aplnr/Cdh2/Adora1/Lamp2/Pygl/Rpa2/Rnf39/Syk/Ank3/Mecp2/Scpep1/Nphp4/Stc1/Tacr2/Sncaip/Edn3/Epas1/Kcnk16/Lmo2/Bco1/Gpr4/Ctns/Gna13/Map7/Hsd17b1/Rhoj/Rmdn3/Nov/Carhsp1/Nlgn2/Rpl23/Rab20/Bag6/Gp1bb/Pdk2/Trip6/Xrcc6/Prelid1/Camk1/Stat3/Mex3c/Trim27/Chrm3/Vrk3/Mttp/Dagla/Calr/Dnase2/Dnlz/Nfe2l2/Jup/Bok/Ncoa4/Fggy/Ppib/Ezr/Mertk/Efna1/Chga/Dmd/Cebpa/Serpinf2/Axl/Gprc5…	1347
GO:0022607	cellular component assembly	biological process	1055/5707	2652/17363	2.55299e-16	2.2816e-14	1.732e-14	1.21031	Mtss1l/Smn1/Kcnj10/Cdh2/Pcdhga3/Phactr1/Emp1/Lamp2/Krt19/Ank3/Mecp2/Cdkn1b/Mtdh/Nphp4/Sncaip/Bcas3/Atg16l2/Dhx30/Nlrp3/Emc6/Arhgef2/Nlgn2/Mx1/Rab20/Prpf18/Bag6/Cldn5/Xrcc6/Trim27/Stag1/Mttp/Ctsd/Plec/Calr/Rps27/Ubd/Nlrp1a/Jup/Rps25/Bok/Pld1/Optn/Pdcl/Ezr/H2afy/Mpp5/Rrs1/Dmd/Cebpa/Serpinf2/Exoc8/Tysnd1/Tfip11/Hscb/Nme2/Tubb5/Prpf19/Ago4/Asic2/Ndufaf3/Prkch/Tctn1/Dnaaf3/Aimp2/Spire1/Sclt1/Cpsf6/Pkd…	1055
GO:0065009	regulation of molecular function	biological process	1206/5707	3079/17363	2.87896e-16	2.54746e-14	1.93381e-14	1.19167	Mtss1l/Eif2b2/Pnkp/Plcl2/Nr4a1/Phactr1/Adora1/S100a1/Cttnbp2nl/Cd84/Syk/Gng7/Ank3/Serpina3n/Mecp2/Cdkn1b/Mtdh/Stc1/Edn3/Tab2/Plce1/Tab1/Bcas3/Bst2/Fxyd5/Gna13/Fgfr2/Nlrp3/Nov/Tor1aip2/Arhgef2/Nlgn2/Pygo2/Cspg4/Rpl23/Erbb2/Serinc5/Xrcc6/Traf7/Prelid1/Camk1/Stat3/Trim27/Vrk3/Pkig/Mitd1/Pdcd5/Cd300a/Tlr3/Tank/Nlrp1a/Jup/Bok/Chchd10/Crlf1/Pde6d/Fam220a/H2afy/Efna1/Retnlg/Klf4/Stx8/Larp6/St5/Dmd/Casp1…	1206
GO:0032270	positive regulation of cellular protein metabolic process	biological process	623/5707	1464/17363	3.63127e-16	3.18163e-14	2.41523e-14	1.29468	Arid5a/Aplnr/Cdh2/Adora1/Kat5/Ptprz1/Cd84/Syk/Mecp2/Cdkn1b/Edn3/Tab2/Wdr61/Plce1/Tab1/Fgfr2/Nlrp3/Guf1/Arhgef2/Cspg4/Erbb2/Fam129a/Bag6/Xrcc6/Traf7/Prelid1/Camk1/Stat3/Vrk3/Pdcd5/Cd300a/Tlr3/Tank/Nlrp1a/Bok/Crlf1/Ezr/Efna1/Klf4/St5/Casp12/Serpinf2/Gprc5b/Rara/Ddr2/Camkk1/Pik3ca/Aimp2/Trim32/RGD735065/Pkd2/Zc3h12a/Csnk1d/Clpx/Oprm1/Mbp/Tmem259/Map4k4/Hcls1/Cdk5rap1/Iqgap3/Ntrk2/Nod1/Ppp2r5a/Jdp2/I…	623
GO:0031324	negative regulation of cellular metabolic process	biological process	993/5707	2484/17363	5.36955e-16	4.659e-14	3.53672e-14	1.21623	Olig2/Lrch4/Atf7/Nkap/Arid5a/Pnkp/Nr4a1/S100a1/RGD1566386/Kat5/Serpina3n/Mecp2/Cdkn1b/Mtdh/Epas1/Zbtb5/Bst2/Ctns/Coq7/Dydc2/Fgfr2/Rpl23/Nfia/Fam129a/Prpf18/Bag6/Xrcc6/Traf7/Stat3/Trim27/Cbx2/Tm4sf20/Vrk3/Pkig/Ubtf/Calr/Cd300a/Zbtb42/Lemd2/Optn/Fam220a/Ezr/H2afy/Efna1/Giot1/Elf2/Sox10/Naca/Klf4/Dmd/Cebpa/Serpinf2/Arntl/Smarcc1/Rara/Lrrfip1/Mypop/Irf3/Pcbp4/Ndrg2/Midn/Ago4/Zmynd11/Runx1t1/Uri1/Smar…	993
GO:0016310	phosphorylation	biological process	873/5707	2151/17363	6.22691e-16	5.35095e-14	4.06198e-14	1.23478	Npr2/Gtf2h3/Cdk19/Pnkp/Aplnr/Plcl2/Cdh2/Phactr1/Adora1/Ptprz1/Cd84/Syk/Mecp2/Cdkn1b/Ropn1l/Edn3/Tab2/Plce1/Tab1/Chka/Pank4/Dyrk1b/Coq7/Fgfr2/Arhgef2/Cspg4/Erbb2/Fam129a/Pdk2/Xrcc6/Traf7/Camk1/Stat3/Phkg1/Trim27/Nme3/Vrk3/Pkig/Cd300a/Tlr3/Brap/Lemd2/Fggy/Chchd10/Crlf1/Ezr/H2afy/Mertk/Efna1/Chkb/Klf4/St5/Dmd/Serpinf2/Axl/Gprc5b/Rara/Gapdhs/Ddr2/Camkk1/Pdxk/Nme2/Pik3ca/Ndrg2/Cdk18/Midn/Zmynd11/Prkch…	873
GO:0045595	regulation of cell differentiation	biological process	729/5707	1755/17363	6.42537e-16	5.46891e-14	4.15153e-14	1.26377	Olig2/Smn1/Eif2b2/Npr2/Nkap/Dact3/Grb14/Cdh2/Ptprz1/Syk/Mecp2/Cdkn1b/Edn3/Lmo2/Wdr61/Fgfr2/Nlrp3/Nov/Arhgef2/Nlgn2/Cspg4/Erbb2/Arsb/Cldn5/Xrcc6/Prelid1/Camk1/Stat3/Mex3c/Calr/Uchl3/Nfe2l2/H2afy/Efna1/Sox10/Naca/Klf4/Dmd/Zadh2/Cebpa/Serpinf2/Axl/Gprc5b/Arntl/Rara/Clic1/Tbr1/Ddr2/Nme2/Prpf19/Prkch/Trim32/Runx1t1/Cers2/Smarca4/Pofut2/Rpl4/Zc3h12a/Ntm/Snapin/Kalrn/E2f1/Oprm1/Mbp/Kdm4a/Vnn1/Map4k4/Hcl…	729
GO:0070727	cellular macromolecule localization	biological process	693/5707	1657/17363	6.54285e-16	5.51636e-14	4.18755e-14	1.27241	Nkap/Dact3/Cdh2/Adora1/Lamp2/Rpa2/Syk/Ank3/Exoc4/Bsg/Bcas3/Map7/Nlrp3/Nov/Tor1aip2/Nlgn2/Neurl1b/Erbb2/Prpf18/Bag6/Trip6/Ift27/Camk1/Stat3/Pola2/Pkig/Pdcd5/Calr/Tlr3/Dnlz/Jup/Lemd2/Ncoa4/Zbtb17/Optn/Ezr/H2afy/Mpp5/Timm13/Rrs1/Stx8/Dmd/Arntl/Exoc8/Nabp2/Ldlrap1/Prpf19/Tctn1/Sprn/Pkd2/Zc3h12a/Ap2s1/Snapin/Stam/Csnk1d/Kalrn/Tbc1d25/Pacs1/Grpel2/Stx5/Tbc1d2/Hcls1/Taf3/Gripap1/Ppp1r9b/Ppp2r5a/Exoc5/Ra…	693
GO:2000112	regulation of cellular macromolecule biosynthetic process	biological process	1319/5707	3409/17363	7.65382e-16	6.39273e-14	4.85281e-14	1.17716	Olig2/Pus1/Lrch4/Atf7/Gtf2h3/Jmjd6/Nkap/Sp1/Arid5a/Rfxap/Pnkp/Zfp777/Nr4a1/S100a1/RGD1566386/Kat5/Tbx4/Trnau1ap/Cd84/Igsf1/Syk/Mecp2/Cdkn1b/Mtdh/Epas1/Eaf2/Lmo2/Wdr61/Zbtb5/Mtg2/Bcas3/Dyrk1b/Coq7/Dydc2/Zfp213/Fgfr2/Nlrp3/Rasl11a/Guf1/Carhsp1/Arhgef2/Eefsec/Rpl23/Erbb2/Nfia/Fam129a/Eif5b/Xrcc6/Traf7/Zfp799/LOC100362783/Camk1/Stat3/Trim27/Tfpt/Cbx2/Stag1/Pkig/Ubtf/Pnrc1/Calr/Pdlim1/Zbtb42/Tlr3/Zfp5…	1319
GO:0006810	transport	biological process	1623/5707	4285/17363	8.51011e-16	7.04212e-14	5.34578e-14	1.15235	RGD1309808/Jmjd6/Nkap/Dact3/Kcnj10/Arid5a/Aplnr/Use1/Cdh2/Pcdhga3/Adora1/Folr2/S100a1/Il17ra/Lamp2/Cttnbp2nl/Cd84/Syk/Ank3/Mecp2/Exoc4/Cdkn1b/Stc1/Tacr2/Sncaip/Edn3/Cd244/Kcnk16/Bcas3/Bst2/Fxyd5/Ctns/Fgfr2/Nlrp3/Nov/Slc47a1/Nlgn2/Neurl1b/Erbb2/Slc15a2/Rab20/Bag6/Serinc5/Clec7a/Epn2/Trip6/Ift27/Prelid1/Camk1/Stat3/Trim27/Chrm3/Pola2/Mttp/Pkig/Mitd1/Pdcd5/Calr/Cd300a/Tlr3/Nlrp1a/Ston1/Dnlz/Nfe2l2/J…	1623
GO:0046907	intracellular transport	biological process	672/5707	1602/17363	9.0932e-16	7.45559e-14	5.65965e-14	1.27621	Nkap/Dact3/Use1/Pcdhga3/Adora1/Lamp2/Cd84/Syk/Ank3/Mecp2/Exoc4/Bcas3/Fgfr2/Nlrp3/Nov/Nlgn2/Erbb2/Trip6/Ift27/Camk1/Stat3/Trim27/Pola2/Pkig/Pdcd5/Calr/Cd300a/Tlr3/Dnlz/Jup/Bok/Ncoa4/Zbtb17/Optn/Stbd1/Ppib/Ezr/Timm13/Rrs1/Chga/Stx8/Arntl/Ldlrap1/Spire1/Sprn/Pkd2/Zc3h12a/Ap2s1/Snapin/Stam/Tbc1d25/Pacs1/Grpel2/Stx5/Tbc1d2/Nde1/Hcls1/Myh10/Gripap1/Phax/Gab2/Ranbp6/Ifi27/Plekha8/Trappc6a/Igf1/Ptpn5/Tme…	672
GO:0007399	nervous system development	biological process	963/5707	2405/17363	1.01614e-15	8.25565e-14	6.26699e-14	1.21823	Olig2/Smn1/Eif2b2/Kcnj10/Cdh2/S100a1/Ptprz1/Ank3/Mecp2/Exoc4/Nphp4/Edn3/Ctns/Coq7/Fgfr2/Arhgef2/Nlgn2/Pygo2/Cspg4/Erbb2/Arsb/Nfia/Bag6/Serinc5/Ntn3/Cldn5/Xrcc6/Ift27/Camk1/Ndrg1/Stat3/Dagla/Calr/Nfe2l2/Lemd2/Bok/Pbx3/Efna1/Mpp5/En2/Sox10/Klf4/Dmd/Axl/Gprc5b/Arntl/Mboat7/Rfng/Nt5e/Rara/Tbr1/Fabp7/Nme2/Prpf19/Ndrg2/Asic2/Prkch/Tctn1/Trim32/Cers2/Spire1/Smarca4/Cited2/Sclt1/Pkd2/Rpl4/Zc3h12a/Ntm/Sna…	963
GO:0044093	positive regulation of molecular function	biological process	711/5707	1709/17363	1.04362e-15	8.40254e-14	6.37849e-14	1.26574	Mtss1l/Eif2b2/Pnkp/Plcl2/Adora1/S100a1/Cd84/Syk/Ank3/Cdkn1b/Mtdh/Edn3/Tab2/Plce1/Tab1/Bcas3/Gna13/Fgfr2/Nlrp3/Tor1aip2/Arhgef2/Pygo2/Cspg4/Erbb2/Serinc5/Xrcc6/Traf7/Prelid1/Camk1/Stat3/Trim27/Vrk3/Pdcd5/Cd300a/Tlr3/Tank/Nlrp1a/Jup/Bok/Fam220a/Efna1/Klf4/Larp6/St5/Dmd/Casp12/Gprc5b/Rfng/Rara/Vav1/Lrrfip1/Ddr2/Hscb/Camkk1/Rasgrp3/Asic2/Prkch/Aimp2/Trim32/RGD735065/Smarca4/Pkd2/Sgk2/Kalrn/Clpx/Tbc1d…	711
GO:0016071	mRNA metabolic process	biological process	266/5707	541/17363	1.18171e-15	9.42944e-14	7.15803e-14	1.4959	Pus1/Smn1/Jmjd6/Sp1/Gtpbp1/Lmo2/Carhsp1/Prpf18/Stat3/Sugp1/Syf2/Pnrc1/Scaf4/Fip1l1/Sf3b5/Tfip11/Pcbp4/Prpf19/Ago4/Phf5a/Cpsf6/Zc3h12a/Ddx41/E2f1/Lsm6/Rbm10/Wtap/Khsrp/Dazap1/Hnrnpl/Polr2i/Cstf2/Sox17/Ncbp2/Zcrb1/Rbfox3/Magohb/Zfp64/Aar2/Rsrc1/Carm1/Rbfox1/Rnf20/Alkbh5/Znrd1/Adarb1/Cdc73/Snrpb/Hnrnpm/Ythdc1/Supv3l1/Dxo/Sf1/Rbm42/Rbm4b/Eif4a3/Cpsf4/Celf6/Ddit3/Apobec1/Supt4h1/Dhx34/Hnrnpr/Upf2/Usb1…	266
GO:0006351	transcription, DNA-templated	biological process	1203/5707	3083/17363	1.26987e-15	1.00432e-13	7.62396e-14	1.18716	Olig2/Pus1/Smn1/Lrch4/Atf7/Gtf2h3/Jmjd6/Nkap/Sp1/Arid5a/Rfxap/Zfp777/Nr4a1/S100a1/RGD1566386/Kat5/Tbx4/Cd84/Igsf1/Syk/Mecp2/Cdkn1b/Mtdh/Epas1/Eaf2/Lmo2/Wdr61/Zbtb5/Bcas3/Dyrk1b/Coq7/Dydc2/Zfp213/Fgfr2/Nlrp3/Rasl11a/Carhsp1/Arhgef2/Rpl23/Erbb2/Nfia/Xrcc6/Traf7/Zfp799/LOC100362783/Camk1/Stat3/Trim27/Tfpt/Cbx2/Stag1/Pkig/Ubtf/Pnrc1/Calr/Pdlim1/Zbtb42/Tlr3/Zfp563/Nfe2l2/Eya4/Jup/Lemd2/Bmyc/Pbx3/Zbtb1…	1203
GO:0097659	nucleic acid-templated transcription	biological process	1211/5707	3106/17363	1.31163e-15	1.02825e-13	7.80558e-14	1.1862	Olig2/Pus1/Smn1/Lrch4/Atf7/Gtf2h3/Jmjd6/Nkap/Sp1/Arid5a/Rfxap/Zfp777/Nr4a1/S100a1/RGD1566386/Kat5/Tbx4/Cd84/Igsf1/Syk/Mecp2/Cdkn1b/Mtdh/Epas1/Eaf2/Lmo2/Wdr61/Zbtb5/Bcas3/Dyrk1b/Coq7/Dydc2/Zfp213/Fgfr2/Nlrp3/Rasl11a/Carhsp1/Arhgef2/Rpl23/Erbb2/Nfia/Xrcc6/Traf7/Zfp799/LOC100362783/Camk1/Stat3/Trim27/Tfpt/Cbx2/Stag1/Pkig/Ubtf/Pnrc1/Calr/Pdlim1/Zbtb42/Tlr3/Zfp563/Nfe2l2/Eya4/Jup/Lemd2/Bmyc/Pbx3/Zbtb1…	1211
GO:0010942	positive regulation of cell death	biological process	323/5707	685/17363	1.76409e-15	1.37093e-13	1.04069e-13	1.43459	Cdk19/Nr4a1/Ptprz1/Cdkn1b/Cd248/Nlrp3/Traf7/Prelid1/Tfpt/Pdcd5/Ubd/Tlr3/Nlrp1a/Bok/Optn/Casp12/Pea15/Aimp2/Zc3h12a/E2f1/Ube2m/Grin1/Adamtsl4/Rbm10/Nod1/Ifi27/Ptpn5/Bcl6/Trim39/Camk2b/Atf6/Nqo1/Nr3c1/Mmp2/Ceacam1/Tlr4/Bcl2l11/Ptprc/Stk3/Trim35/Gadd45b/Itgb1/Inhba/Parp1/Clu/Tcf7l2/Hip1r/Bcl10/Map3k10/Cd24/Casp4/Tnfsf12/Msx1/Alox12/Casp6/Apopt1/Cyp1b1/Siva1/Bcl2l1/Pdgfrb/Phb/Foxp1/Txnip/Sh3glb1/Ctnn…	323
GO:0034613	cellular protein localization	biological process	686/5707	1646/17363	2.32775e-15	1.79337e-13	1.36137e-13	1.26798	Nkap/Dact3/Cdh2/Adora1/Lamp2/Rpa2/Syk/Ank3/Exoc4/Bsg/Bcas3/Map7/Nlrp3/Nov/Tor1aip2/Nlgn2/Neurl1b/Erbb2/Bag6/Trip6/Ift27/Camk1/Stat3/Pola2/Pkig/Pdcd5/Calr/Tlr3/Dnlz/Jup/Lemd2/Ncoa4/Zbtb17/Optn/Ezr/H2afy/Mpp5/Timm13/Rrs1/Stx8/Dmd/Arntl/Exoc8/Nabp2/Ldlrap1/Prpf19/Tctn1/Sprn/Pkd2/Zc3h12a/Ap2s1/Snapin/Stam/Csnk1d/Kalrn/Tbc1d25/Pacs1/Grpel2/Stx5/Tbc1d2/Hcls1/Taf3/Gripap1/Ppp1r9b/Ppp2r5a/Exoc5/Ranbp6/If…	686
GO:0018130	heterocycle biosynthetic process	biological process	1382/5707	3603/17363	3.43553e-15	2.62422e-13	1.99208e-13	1.16697	Olig2/Pus1/Smn1/Lrch4/Atf7/Npr2/Gtf2h3/Jmjd6/Nkap/Sp1/Arid5a/Rfxap/Pnkp/Zfp777/Nr4a1/Dctd/S100a1/RGD1566386/Kat5/Tbx4/Cd84/Igsf1/Syk/Gng7/Mecp2/Cdkn1b/Mtdh/Epas1/Eaf2/Lmo2/Wdr61/Zbtb5/Bcas3/Pank4/Dyrk1b/Coq7/Mocs2/Dydc2/Zfp213/Fgfr2/Nlrp3/Rasl11a/Pycr2/Carhsp1/Arhgef2/Rpl23/Erbb2/Nfia/Xrcc6/Traf7/Zfp799/LOC100362783/Camk1/Stat3/Trim27/Tfpt/Cbx2/Pola2/Nme3/Stag1/Pkig/Ubtf/Pnrc1/Calr/Pdlim1/Zbtb42/…	1382
GO:0065003	macromolecular complex assembly	biological process	696/5707	1676/17363	3.55424e-15	2.69188e-13	2.04345e-13	1.26343	Smn1/Kcnj10/Cdh2/Pcdhga3/Lamp2/Mecp2/Cdkn1b/Dhx30/Nlrp3/Arhgef2/Mx1/Prpf18/Xrcc6/Trim27/Mttp/Calr/Rps27/Nlrp1a/Jup/Rps25/Bok/Optn/Pdcl/H2afy/Rrs1/Dmd/Cebpa/Exoc8/Tysnd1/Tfip11/Hscb/Nme2/Prpf19/Ago4/Ndufaf3/Dnaaf3/Aimp2/Spire1/Cpsf6/Pkd2/Gtf3c5/Zc3h12a/Trpa1/Swi5/Col1a2/Csnk1d/Rpl38/Nde1/Hcls1/Grin1/Itgb3bp/Gpx4/Tmod1/Kctd10/Arfip2/Sh3pxd2a/Cdc42ep4/Aif1/Cubn/Piezo1/Pex14/Ceacam1/Ppp5c/Evl/Spidr/I…	696
GO:0042063	gliogenesis	biological process	171/5707	316/17363	3.5936e-15	2.69882e-13	2.04872e-13	1.64636	Olig2/Eif2b2/Kcnj10/Cdh2/Ptprz1/Mecp2/Exoc4/Cspg4/Erbb2/Ndrg1/Stat3/Bok/Mpp5/Sox10/Dmd/Mboat7/Prpf19/Prkch/Cers2/Smarca4/Kdm4a/Mbd1/Ntrk2/Igf1/Abcc8/Kcnq3/Tlr4/Il33/Atf5/Dll1/Dbi/Sox11/Tlr2/Clu/Tcf7l2/Zfp365/Ptpn11/Hdac11/Tf/Sun1/Hexb/Ufl1/Gpr183/Creb1/Med12/Cd9/Ldlr/Pou3f2/Idh2/Mag/Tp73/Bin1/Serpine2/Dab2ip/Erbb3/Apoe/Prmt5/Csf1/Il6st/Sox6/Cdkn2b/Adora2a/Mt3/Foxg1/Pparg/Dag1/Cntf/Gpr157/Ager/Srs…	171
GO:2000026	regulation of multicellular organismal development	biological process	780/5707	1907/17363	3.90256e-15	2.90643e-13	2.20631e-13	1.2444	Olig2/Smn1/Eif2b2/Nkap/Dact3/Aplnr/Cdh2/Sparc/Ptprz1/Syk/Mecp2/Cdkn1b/Mtdh/Epas1/Eaf2/Lmo2/Wdr61/Gpr4/Fgfr2/Nlrp3/Arhgef2/Nlgn2/Pygo2/Cspg4/Erbb2/Arsb/Cldn5/Xrcc6/Prelid1/Camk1/Stat3/Calr/Nfe2l2/H2afy/Efna1/Sox10/Naca/Klf4/Dmd/Axl/Gprc5b/Arntl/Rara/Tbr1/Ddr2/Nme2/Prpf19/Asic2/Prkch/Trim32/Cers2/Cited2/Pofut2/Rpl4/Zc3h12a/Ntm/Snapin/Ofd1/Kalrn/Oprm1/Mbp/Kdm4a/Vnn1/Map4k4/Hcls1/Cdk5rap1/Grin1/Mbd1/…	780
GO:0006397	mRNA processing	biological process	192/5707	366/17363	4.61131e-15	3.40589e-13	2.58546e-13	1.59602	Smn1/Jmjd6/Prpf18/Sugp1/Syf2/Scaf4/Fip1l1/Sf3b5/Tfip11/Pcbp4/Prpf19/Phf5a/Cpsf6/Ddx41/Lsm6/Rbm10/Wtap/Khsrp/Dazap1/Hnrnpl/Cstf2/Ncbp2/Zcrb1/Rbfox3/Zfp64/Aar2/Rsrc1/Carm1/Rbfox1/Rnf20/Alkbh5/Adarb1/Cdc73/Snrpb/Hnrnpm/Ythdc1/Sf1/Rbm42/Rbm4b/Eif4a3/Cpsf4/Celf6/Apobec1/Supt4h1/Usb1/Lsm8/Mettl3/Supt5h/Ctr9/Hsf1/Sympk/Scaf1/Celf2/Nhp2l1/Cstf2t/Srsf7/Rbm17/Ddx39a/Cir1/Thoc6/Magoh/Prmt5/Supt6h/Rbm41/Sfpq…	192
GO:0051172	negative regulation of nitrogen compound metabolic process	biological process	927/5707	2317/17363	5.25636e-15	3.8505e-13	2.92297e-13	1.21722	Olig2/Lrch4/Atf7/Nkap/Arid5a/Pnkp/Nr4a1/S100a1/RGD1566386/Kat5/Serpina3n/Mecp2/Cdkn1b/Mtdh/Epas1/Zbtb5/Bst2/Coq7/Dydc2/Fgfr2/Rpl23/Nfia/Fam129a/Prpf18/Bag6/Xrcc6/Traf7/Stat3/Trim27/Cbx2/Tm4sf20/Vrk3/Pkig/Ubtf/Calr/Cd300a/Zbtb42/Lemd2/Fam220a/Ezr/H2afy/Efna1/Giot1/Elf2/Sox10/Naca/Klf4/Dmd/Cebpa/Serpinf2/Arntl/Smarcc1/Rara/Lrrfip1/Mypop/Irf3/Pcbp4/Ndrg2/Ago4/Zmynd11/Runx1t1/Uri1/Smarca4/Cited2/Cr1l…	927
GO:0032774	RNA biosynthetic process	biological process	1212/5707	3121/17363	5.32791e-15	3.87118e-13	2.93867e-13	1.18148	Olig2/Pus1/Smn1/Lrch4/Atf7/Gtf2h3/Jmjd6/Nkap/Sp1/Arid5a/Rfxap/Zfp777/Nr4a1/S100a1/RGD1566386/Kat5/Tbx4/Cd84/Igsf1/Syk/Mecp2/Cdkn1b/Mtdh/Epas1/Eaf2/Lmo2/Wdr61/Zbtb5/Bcas3/Dyrk1b/Coq7/Dydc2/Zfp213/Fgfr2/Nlrp3/Rasl11a/Carhsp1/Arhgef2/Rpl23/Erbb2/Nfia/Xrcc6/Traf7/Zfp799/LOC100362783/Camk1/Stat3/Trim27/Tfpt/Cbx2/Stag1/Pkig/Ubtf/Pnrc1/Calr/Pdlim1/Zbtb42/Tlr3/Zfp563/Nfe2l2/Eya4/Jup/Lemd2/Bmyc/Pbx3/Zbtb1…	1212
GO:1901566	organonitrogen compound biosynthetic process	biological process	695/5707	1676/17363	5.39934e-15	3.89144e-13	2.95405e-13	1.26162	Eif2b2/Npr2/Gtf2h3/Pnkp/Dctd/Trnau1ap/Dse/Syk/Gng7/B3galnt2/Mecp2/Epas1/Rpl36a/Mtg2/Extl3/Chka/Mrpl52/Nhp2/Pank4/Mocs2/Guf1/Pycr2/Rpl10a/Eefsec/Rpl23/Erbb2/Dolpp1/Fam129a/Eif5b/Stat3/Nme3/Mrpl3/Rpl8/Mttp/Extl1/B4galt7/Gss/Calr/Rps27/Smpd2/Tlr3/Nfe2l2/Chchd10/Pdcl/Chkb/Oasl2/Klf4/Larp6/Dmd/Cebpa/Rfng/Csad/Nt5e/Rara/Rpl9/Irf3/Pdxk/Nme2/Ago4/Aimp2/Cers2/Chpf/Pofut2/Rpl4/Zc3h12a/Oprm1/Psph/Rpl38/Cbs/…	695
GO:1903506	regulation of nucleic acid-templated transcription	biological process	1178/5707	3025/17363	5.75902e-15	4.11747e-13	3.12563e-13	1.18478	Olig2/Pus1/Lrch4/Atf7/Gtf2h3/Jmjd6/Nkap/Sp1/Arid5a/Rfxap/Zfp777/Nr4a1/S100a1/RGD1566386/Kat5/Tbx4/Cd84/Igsf1/Syk/Mecp2/Cdkn1b/Mtdh/Epas1/Eaf2/Lmo2/Wdr61/Zbtb5/Bcas3/Dyrk1b/Coq7/Dydc2/Zfp213/Fgfr2/Nlrp3/Rasl11a/Carhsp1/Arhgef2/Rpl23/Erbb2/Nfia/Xrcc6/Traf7/Zfp799/LOC100362783/Camk1/Stat3/Trim27/Tfpt/Cbx2/Stag1/Pkig/Ubtf/Pnrc1/Calr/Pdlim1/Zbtb42/Tlr3/Zfp563/Nfe2l2/Eya4/Jup/Lemd2/Bmyc/Pbx3/Zbtb17/Ttc…	1178
GO:0048585	negative regulation of response to stimulus	biological process	615/5707	1459/17363	5.81205e-15	4.1224e-13	3.12938e-13	1.28244	Dact3/Aplnr/Grb14/Plcl2/Cdh2/Adora1/Psmb4/Cd84/Mecp2/Nphp4/Bst2/Nlrp3/Nov/Aoah/Tmem127/Dhx58/Trip6/Prelid1/Trim27/Cyp7b1/Vrk3/Calr/Cd300a/Tank/Brap/Nfe2l2/Eya4/Tnfaip8l2/Lemd2/Bok/Optn/Ezr/H2afy/Efna1/Sox10/Klf4/Dmd/Serpinf2/Arntl/Rfng/Pea15/Nt5e/Irf3/Fabp7/Pcbp4/Ndrg2/Zmynd11/Trim32/Cers2/Uri1/Smarca4/Cr1l/Pkd2/Arrdc1/Zc3h12a/Usp25/Ofd1/Oprm1/Vnn1/Map4k4/Grin1/Tgif1/Kctd10/Tmem161a/Git1/Faim/Soc…	615
GO:0006355	regulation of transcription, DNA-templated	biological process	1169/5707	3000/17363	6.14479e-15	4.32409e-13	3.28248e-13	1.18552	Olig2/Pus1/Lrch4/Atf7/Gtf2h3/Jmjd6/Nkap/Sp1/Arid5a/Rfxap/Zfp777/Nr4a1/S100a1/RGD1566386/Kat5/Tbx4/Cd84/Igsf1/Syk/Mecp2/Cdkn1b/Mtdh/Epas1/Eaf2/Lmo2/Wdr61/Zbtb5/Bcas3/Dyrk1b/Coq7/Dydc2/Zfp213/Fgfr2/Nlrp3/Rasl11a/Carhsp1/Arhgef2/Rpl23/Erbb2/Nfia/Xrcc6/Traf7/Zfp799/LOC100362783/Camk1/Stat3/Trim27/Tfpt/Cbx2/Stag1/Pkig/Ubtf/Pnrc1/Calr/Pdlim1/Zbtb42/Tlr3/Zfp563/Nfe2l2/Eya4/Jup/Lemd2/Bmyc/Pbx3/Zbtb17/Ttc…	1169
GO:0008380	RNA splicing	biological process	175/5707	327/17363	6.79607e-15	4.71498e-13	3.57921e-13	1.6282	Smn1/Jmjd6/Prpf18/Sugp1/Syf2/Sf3b5/Tfip11/Pcbp4/Prpf19/Phf5a/Ddx41/Tsen54/Lsm6/Rbm10/Wtap/Khsrp/Dazap1/Hnrnpl/Ncbp2/Zcrb1/Rbfox3/Magohb/Zfp64/Trpt1/Aar2/Rsrc1/Carm1/Rbfox1/Snrpb/Hnrnpm/Ythdc1/Sf1/Rbm42/Rbm4b/Eif4a3/Celf6/Usb1/Lsm8/Mettl3/Scaf1/Celf2/Rps13/Nhp2l1/Srsf7/Rbm17/Ddx39a/Cir1/Thoc6/Magoh/Prmt5/Ahnak/Rbm41/Sfpq/Prpf6/Strap/Myod1/Tmbim6/Sap18/Gemin7/Pabpc1/Slu7/Srsf1/Clp1/Hnrnpa1/Snrnp35/…	175
GO:0010001	glial cell differentiation	biological process	134/5707	233/17363	6.80578e-15	4.71498e-13	3.57921e-13	1.74971	Olig2/Eif2b2/Kcnj10/Cdh2/Ptprz1/Mecp2/Exoc4/Erbb2/Ndrg1/Stat3/Bok/Mpp5/Sox10/Dmd/Prpf19/Smarca4/Kdm4a/Mbd1/Ntrk2/Igf1/Kcnq3/Tlr4/Atf5/Dll1/Sox11/Tlr2/Clu/Tcf7l2/Zfp365/Ptpn11/Hdac11/Med12/Cd9/Ldlr/Pou3f2/Mag/Tp73/Bin1/Serpine2/Erbb3/Apoe/Prmt5/Il6st/Sox6/Adora2a/Mt3/Pparg/Dag1/Cntf/Gpr157/Ager/Srsf1/Vtn/Sod1/Klf15/Gli3/Ror2/Bcl2/Lpar1/Gap43/Nab2/Notch1/Tal1/Lamb2/Bmp2/Ascl1/Mmp24/C1s/Bmp4/Cnp/Gpr…	134
GO:0051649	establishment of localization in cell	biological process	785/5707	1925/17363	7.12611e-15	4.89893e-13	3.71885e-13	1.24067	Nkap/Dact3/Kcnj10/Aplnr/Use1/Cdh2/Pcdhga3/Adora1/Lamp2/Cd84/Syk/Ank3/Mecp2/Exoc4/Tacr2/Sncaip/Edn3/Bcas3/Fgfr2/Nlrp3/Nov/Arhgef2/Nlgn2/Erbb2/Trip6/Ift27/Camk1/Stat3/Trim27/Pola2/Pkig/Pdcd5/Calr/Cd300a/Tlr3/Dnlz/Jup/Lemd2/Bok/Ncoa4/Zbtb17/Optn/Stbd1/Ppib/Ezr/Timm13/Rrs1/Chga/Stx8/Dmd/Arntl/Ldlrap1/Spire1/Sprn/Pkd2/Zc3h12a/Trpa1/Ap2s1/Snapin/Stam/Tbc1d25/Pacs1/Grpel2/Stx5/Tbc1d2/Map4k4/Nde1/Hcls1/G…	785
GO:1901362	organic cyclic compound biosynthetic process	biological process	1422/5707	3726/17363	8.0609e-15	5.49926e-13	4.17457e-13	1.16111	Olig2/Pus1/Smn1/Lrch4/Atf7/Npr2/Gtf2h3/Jmjd6/Nkap/Sp1/Arid5a/Rfxap/Pnkp/Zfp777/Nr4a1/Dctd/S100a1/RGD1566386/Kat5/Tbx4/Cd84/Igsf1/Syk/Gng7/Mecp2/Cdkn1b/Mtdh/Epas1/Eaf2/Lmo2/Wdr61/Zbtb5/Bcas3/Pank4/Dyrk1b/Coq7/Mocs2/Dydc2/Cyp39a1/Hsd17b1/Zfp213/Fgfr2/Nlrp3/Rasl11a/Pycr2/Carhsp1/Arhgef2/Rpl23/Erbb2/Nfia/Xrcc6/Traf7/Zfp799/LOC100362783/Camk1/Stat3/Trim27/Cyp7b1/Tfpt/Cbx2/Pola2/Nme3/Stag1/Pkig/Ubtf/Pn…	1422
GO:0033554	cellular response to stress	biological process	712/5707	1726/17363	9.14652e-15	6.19261e-13	4.7009e-13	1.25504	Gtf2h3/Pnkp/Kat5/Lamp2/Rpa2/Syk/Stc1/Epas1/Coq7/Pycr2/Rad9b/Fam129a/Bag6/Pdk2/Xrcc6/Ndrg1/Tfpt/Syf2/Calr/Tlr3/Tank/Nfe2l2/Eya4/Rps25/Bok/Mdc1/Optn/Ttc5/Ezr/Klf4/Casp12/Serpinf2/Axl/Arntl/Pea15/Nabp2/Nudt1/Nme2/Pcbp4/Prpf19/Zmynd11/Trim32/Aldh3b1/Cers2/Cited2/Pkd2/Zc3h12a/Trpa1/Nudt15/Usp25/Swi5/E2f1/P4hb/Tmem259/Cbs/Vnn1/Map4k4/Rbbp8/Scap/Gstm1/Nod1/Chst3/Tmem161a/Actr5/Smarcb1/Aif1/Stat6/Bcl6/Pg…	712
GO:0019438	aromatic compound biosynthetic process	biological process	1381/5707	3610/17363	9.87209e-15	6.6336e-13	5.03566e-13	1.16387	Olig2/Pus1/Smn1/Lrch4/Atf7/Npr2/Gtf2h3/Jmjd6/Nkap/Sp1/Arid5a/Rfxap/Pnkp/Zfp777/Nr4a1/Dctd/S100a1/RGD1566386/Kat5/Tbx4/Cd84/Igsf1/Syk/Gng7/Mecp2/Cdkn1b/Mtdh/Epas1/Eaf2/Lmo2/Wdr61/Zbtb5/Bcas3/Pank4/Dyrk1b/Coq7/Dydc2/Zfp213/Fgfr2/Nlrp3/Rasl11a/Carhsp1/Arhgef2/Rpl23/Erbb2/Nfia/Xrcc6/Traf7/Zfp799/LOC100362783/Camk1/Stat3/Trim27/Tfpt/Cbx2/Pola2/Nme3/Stag1/Pkig/Ubtf/Pnrc1/Calr/Pdlim1/Zbtb42/Tlr3/Zfp563/…	1381
GO:1902531	regulation of intracellular signal transduction	biological process	670/5707	1612/17363	1.03231e-14	6.88489e-13	5.22642e-13	1.26452	Aplnr/Cdh2/Adora1/Cd84/Syk/Exoc4/Mtdh/Edn3/Tab2/Plce1/Tab1/Bst2/Gpr4/Fgfr2/Nlrp3/Nov/Arhgef2/Cspg4/Rpl23/Erbb2/Tmem127/Dhx58/Trip6/Traf7/Vrk3/Calr/Cd300a/Ubd/Tlr3/Tank/Nfe2l2/Lemd2/Bok/Optn/Crlf1/Ezr/Efna1/Rrs1/Klf4/St5/Dmd/Serpinf2/Axl/Gprc5b/Arntl/Rara/Vav1/Irf3/Pcbp4/Ndrg2/Zmynd11/Trim32/Uri1/Pkd2/Mier1/Zc3h12a/Kalrn/Oprm1/P4hb/Cbs/Vnn1/Map4k4/Hcls1/Iqgap3/Ntrk2/Nod1/Tmem161a/Git1/Socs1/Igf1/P…	670
GO:2001141	regulation of RNA biosynthetic process	biological process	1179/5707	3033/17363	1.04027e-14	6.88661e-13	5.22773e-13	1.18266	Olig2/Pus1/Lrch4/Atf7/Gtf2h3/Jmjd6/Nkap/Sp1/Arid5a/Rfxap/Zfp777/Nr4a1/S100a1/RGD1566386/Kat5/Tbx4/Cd84/Igsf1/Syk/Mecp2/Cdkn1b/Mtdh/Epas1/Eaf2/Lmo2/Wdr61/Zbtb5/Bcas3/Dyrk1b/Coq7/Dydc2/Zfp213/Fgfr2/Nlrp3/Rasl11a/Carhsp1/Arhgef2/Rpl23/Erbb2/Nfia/Xrcc6/Traf7/Zfp799/LOC100362783/Camk1/Stat3/Trim27/Tfpt/Cbx2/Stag1/Pkig/Ubtf/Pnrc1/Calr/Pdlim1/Zbtb42/Tlr3/Zfp563/Nfe2l2/Eya4/Jup/Lemd2/Bmyc/Pbx3/Zbtb17/Ttc…	1179
GO:0034654	nucleobase-containing compound biosynthetic process	biological process	1356/5707	3539/17363	1.07482e-14	7.063e-13	5.36163e-13	1.16572	Olig2/Pus1/Smn1/Lrch4/Atf7/Npr2/Gtf2h3/Jmjd6/Nkap/Sp1/Arid5a/Rfxap/Pnkp/Zfp777/Nr4a1/Dctd/S100a1/RGD1566386/Kat5/Tbx4/Cd84/Igsf1/Syk/Gng7/Mecp2/Cdkn1b/Mtdh/Epas1/Eaf2/Lmo2/Wdr61/Zbtb5/Bcas3/Pank4/Dyrk1b/Coq7/Dydc2/Zfp213/Fgfr2/Nlrp3/Rasl11a/Carhsp1/Arhgef2/Rpl23/Erbb2/Nfia/Xrcc6/Traf7/Zfp799/LOC100362783/Camk1/Stat3/Trim27/Tfpt/Cbx2/Pola2/Nme3/Stag1/Pkig/Ubtf/Pnrc1/Calr/Pdlim1/Zbtb42/Tlr3/Zfp563/…	1356
GO:0008283	cell proliferation	biological process	809/5707	1995/17363	1.19137e-14	7.77173e-13	5.89964e-13	1.23374	Nkap/Plcl2/Cdh2/Nr4a1/Adora1/Sparc/Folr2/Ptprz1/Syk/Mecp2/Cdkn1b/Stc1/Edn3/Cd244/Eaf2/Cd248/Map7/Fgfr2/Nov/Nlgn2/Pygo2/Cspg4/Rpl23/Erbb2/Bag6/Tmem127/Xrcc6/Ndrg1/Stat3/Cyp7b1/Cd37/Syf2/B4galt7/Pdcd5/Dagla/Calr/Cd300a/Jup/Bok/Zbtb17/Optn/Crlf1/Ptgds/Sox10/Naca/Klf4/Dmd/Cebpa/Serpinf2/Fgfbp1/Rara/Ddr2/Fabp7/Pdxk/Nme2/Pik3ca/Prpf19/Ndrg2/Prkch/Aimp2/Trim32/RGD735065/Cers2/Smarca4/Cited2/Enpep/Pkd2/S…	809
GO:0010628	positive regulation of gene expression	biological process	756/5707	1850/17363	1.44183e-14	9.33743e-13	7.08818e-13	1.24327	Pus1/Smn1/Sp1/Arid5a/Rfxap/Nr4a1/Kat5/Ank3/Mecp2/Epas1/Eaf2/Lmo2/Wdr61/Bcas3/Dyrk1b/Coq7/Fgfr2/Nlrp3/Rasl11a/Guf1/Arhgef2/Rpl23/Erbb2/Nfia/Fam129a/Xrcc6/Camk1/Stat3/Stag1/Ubtf/Pdcd5/Calr/Tlr3/Nfe2l2/Pbx3/Zbtb17/Optn/Ttc5/Ezr/H2afy/Elf2/En2/Sox10/Naca/Klf4/Cebpa/Serpinf2/Arntl/Smarcc1/Ckap2/Rara/Tbr1/Irf3/Nme2/Prpf19/Phf5a/Smarca4/Cited2/Pkd2/Zc3h12a/Ddx41/E2f1/Kdm4a/Zbtb49/Hcls1/Cdk5rap1/Grin1/Iq…	756
GO:0031399	regulation of protein modification process	biological process	700/5707	1697/17363	1.62748e-14	1.04639e-12	7.94329e-13	1.25497	Arid5a/Pnkp/Aplnr/Plcl2/Cdh2/Adora1/Kat5/Ptprz1/Cd84/Syk/Mecp2/Cdkn1b/Ropn1l/Edn3/Tab2/Wdr61/Plce1/Tab1/Fgfr2/Arhgef2/Pygo2/Cspg4/Rpl23/Erbb2/Fam129a/Xrcc6/Traf7/Camk1/Trim27/Vrk3/Pkig/Cd300a/Tlr3/Tank/Lemd2/Crlf1/Ezr/H2afy/Efna1/Klf4/St5/Dmd/Serpinf2/Gprc5b/Rara/Ddr2/Camkk1/Pik3ca/Ndrg2/Zmynd11/Aimp2/RGD735065/Hexim2/Pkd2/Zc3h12a/Csnk1d/Oprm1/Kdm4a/Cbs/Map4k4/Hcls1/Cdk5rap1/Iqgap3/Ntrk2/Ppp1r9b/…	700
GO:0060341	regulation of cellular localization	biological process	424/5707	957/17363	2.22764e-14	1.42203e-12	1.07949e-12	1.34794	Nkap/Dact3/Aplnr/Use1/Cdh2/Cd84/Syk/Ank3/Mecp2/Tacr2/Sncaip/Edn3/Bcas3/Nlrp3/Nov/Nlgn2/Erbb2/Trip6/Camk1/Pkig/Pdcd5/Cd300a/Tlr3/Jup/Bok/Zbtb17/Ezr/H2afy/Stx8/Dmd/Ldlrap1/Pkd2/Zc3h12a/Trpa1/Kalrn/Map4k4/Hcls1/Grin1/Ntrk2/Ppp1r9b/Gab2/Ppp2r5a/Ifi27/Igf1/Nr1d1/Ptpn5/Tmem30a/Ogg1/Gata2/Necab2/Camk2b/Tmem173/Nfkbib/Nus1/Ceacam1/Spidr/Lamp1/B3gat3/Ncbp2/Tlr4/Emd/Bag3/Itgb1/Dbi/Pkdcc/Gcc2/Apc2/Adora3/Ed…	424
GO:0050790	regulation of catalytic activity	biological process	876/5707	2187/17363	2.61327e-14	1.65637e-12	1.25737e-12	1.21863	Mtss1l/Eif2b2/Pnkp/Nr4a1/Phactr1/Adora1/Syk/Gng7/Serpina3n/Cdkn1b/Edn3/Tab2/Plce1/Tab1/Bcas3/Bst2/Gna13/Fgfr2/Nlrp3/Tor1aip2/Arhgef2/Cspg4/Rpl23/Erbb2/Serinc5/Xrcc6/Traf7/Prelid1/Camk1/Stat3/Trim27/Vrk3/Pkig/Pdcd5/Cd300a/Tank/Nlrp1a/Bok/Chchd10/Pde6d/H2afy/Efna1/Klf4/St5/Casp12/Serpinf2/Gprc5b/Rara/Vav1/Ddr2/Hscb/Camkk1/Rasgrp3/Midn/Aimp2/RGD735065/Uri1/Hexim2/Pkd2/Kalrn/Clpx/Tbc1d25/Oprm1/Mbp/Gr…	876
GO:0009057	macromolecule catabolic process	biological process	481/5707	1110/17363	3.53007e-14	2.22171e-12	1.68653e-12	1.31838	Psmb4/Kat5/Lamp2/Pygl/Gtpbp1/Cdkn1b/Scpep1/Psmb3/Carhsp1/Rpl23/Prpf18/Bag6/Ctsd/Pnrc1/Ubd/Ctse/Dnase2/Uchl3/Nfe2l2/Stbd1/Rnf216/Ezr/Efna1/Arntl/Smarcc1/Pcbp4/Prpf19/Ago4/Trim32/Usp43/Arrdc1/Zc3h12a/Nudt15/Usp25/Csnk1d/Clpx/E2f1/Znrf2/Stx5/Tmem259/Psmb9/Kctd10/Rbm10/Ctsb/Nr1d1/Khsrp/Snf8/Otud5/Trim39/Ubqln4/Nhlrc1/Topors/Ctsl/Psmb6/Sox17/Klhl8/Ceacam1/Rgma/Ncbp2/Il33/Mus81/Psma4/Agap2/Magohb/Gpx1/…	481
GO:0009611	response to wounding	biological process	281/5707	591/17363	3.67894e-14	2.29921e-12	1.74536e-12	1.44656	Sparc/Syk/Gpr4/Gna13/Fgfr2/Nov/Erbb2/Gp1bb/Nfe2l2/Optn/Mertk/Naca/Klf4/Dmd/Serpinf2/Axl/Clic1/Pik3ca/Asic2/RGD735065/Cers2/Oprm1/Actg1/Myh10/Gstm1/Chst3/Ctsb/Aif1/Igf1/Phb2/Pip5k1c/Scarf1/Mmp2/Abcc8/Ceacam1/Rgma/Adra2c/Tpm1/Tlr4/Insl3/Mcam/Nmnat3/Gpx1/Clu/Prkcz/Ptk7/Myl9/Foxa2/Coro1b/Papss2/Alox12/Treml1/Serpind1/Cd81/Pf4/Dtnbp1/Inpp5f/Pros1/Max/Pdgfrb/Ctnna1/Ano6/Map2k2/Tor1a/Sdc2/Hopx/Cd9/Cpq/F…	281
GO:0022008	neurogenesis	biological process	696/5707	1692/17363	3.92568e-14	2.43637e-12	1.84949e-12	1.25149	Olig2/Smn1/Eif2b2/Kcnj10/Cdh2/Ptprz1/Ank3/Mecp2/Exoc4/Nphp4/Edn3/Coq7/Fgfr2/Arhgef2/Nlgn2/Cspg4/Erbb2/Arsb/Ntn3/Xrcc6/Ift27/Camk1/Ndrg1/Stat3/Dagla/Calr/Nfe2l2/Lemd2/Bok/Pbx3/Efna1/Mpp5/En2/Sox10/Klf4/Dmd/Axl/Gprc5b/Arntl/Mboat7/Rara/Tbr1/Fabp7/Nme2/Prpf19/Prkch/Tctn1/Trim32/Cers2/Spire1/Smarca4/Sclt1/Rpl4/Ntm/Snapin/Kalrn/Oprm1/Mbp/Kdm4a/Map4k4/Nde1/Stmn4/Cdk5rap1/Grin1/Mbd1/Tgif1/Myh10/Ntrk2/Pp…	696
GO:0007166	cell surface receptor signaling pathway	biological process	905/5707	2274/17363	5.63845e-14	3.47523e-12	2.6381e-12	1.21081	Npr2/Jmjd6/Nkap/Dact3/Grb14/Plcl2/Cdh2/Adora1/Il17ra/Cd84/Krt19/Syk/Gng7/Mecp2/Cdkn1b/Mtdh/Nphp4/Edn3/Wdr61/Tab1/Fgfr2/Nov/Nlgn2/Pygo2/Cspg4/Erbb2/Bag6/Kremen2/Epn2/Cldn5/Pdk2/RGD1565355/Ift27/Stat3/Cd37/Dagla/Cd300a/Tlr3/Eya4/Lemd2/Bok/Gfra4/Ezr/Efna1/Sox10/Klf4/Il17rd/Cebpa/Axl/Gprc5b/Arntl/Smarcc1/Rfng/Fgfbp1/Pea15/Vav1/Ddr2/Irf3/Nme2/Ndrg2/Zmynd11/Prkch/Tctn1/Trim32/Smarca4/Cited2/Arrdc1/Trpa…	905
GO:1901700	response to oxygen-containing compound	biological process	790/5707	1954/17363	5.84391e-14	3.57719e-12	2.7155e-12	1.23004	Eif2b2/Sp1/Arid5a/Cdk19/Grb14/Nr4a1/Sparc/Kat5/Cd84/Serpina3n/Mecp2/Cdkn1b/Bsg/Mtdh/Stc1/Epas1/H6pd/Map7/Fgfr2/Nlrp3/Arhgef2/Rpl10a/Rpl23/Erbb2/Cldn5/Pdk2/Stat3/Cyp7b1/Chrm3/Gss/Calr/Gstt1/Nlrp1a/Uchl3/Nfe2l2/Jup/Pld1/Optn/Ezr/Sox10/Klf4/Dmd/Cebpa/Casp12/Axl/Smarcc1/Rara/Irf3/Pdxk/Nme2/Pik3ca/Smarca4/Pkd2/Zc3h12a/Ntm/Trpa1/Nudt15/Col1a2/Kalrn/E2f1/Pdxp/Oprm1/Mbp/Psph/Prss8/Cbs/Map4k4/Rbbp8/Grin1/…	790
GO:0009891	positive regulation of biosynthetic process	biological process	768/5707	1895/17363	7.58563e-14	4.61175e-12	3.50085e-12	1.23302	Pus1/Sp1/Arid5a/Rfxap/Pnkp/Nr4a1/Kat5/Syk/Mecp2/Cd244/Epas1/Eaf2/Lmo2/Wdr61/Bcas3/Dyrk1b/Coq7/Fgfr2/Nlrp3/Rasl11a/Guf1/Arhgef2/Rpl23/Erbb2/Nfia/Fam129a/Xrcc6/Camk1/Stat3/Stag1/Ubtf/Calr/Tlr3/Nfe2l2/Pbx3/Zbtb17/Ttc5/Elf2/En2/Sox10/Naca/Klf4/Cebpa/Serpinf2/Arntl/Smarcc1/Ckap2/Nt5e/Rara/Tbr1/Irf3/Nme2/Phf5a/Smarca4/Cited2/Pkd2/Zc3h12a/Ddx41/E2f1/Oprm1/Hrh1/Zbtb49/Hcls1/Cdk5rap1/Grin1/Scap/Ntrk2/Cd38…	768
GO:0009719	response to endogenous stimulus	biological process	700/5707	1708/17363	8.13909e-14	4.9148e-12	3.7309e-12	1.24689	Mtss1l/Eif2b2/Sp1/Kcnj10/Grb14/Nr4a1/Sparc/Syk/Serpina3n/Mecp2/Cdkn1b/Bsg/Stc1/Lmo2/Tab1/Fgfr2/Arhgef2/Rpl23/Erbb2/Cldn5/Pdk2/Stat3/Cyp7b1/Paqr9/Rpl8/Pdcd5/Acot2/Calr/Uchl3/Nfe2l2/Jup/Lemd2/Ncoa4/Pld1/Optn/Ezr/Acaa1a/Ptgds/Sox10/Klf4/Cebpa/Arntl/Smarcc1/Fgfbp1/Rara/Rpl9/Pdxk/Nme2/Pik3ca/Uri1/Smarca4/Cited2/Pkd2/Rpl4/Trpa1/Ofd1/Col1a2/Csnk1d/E2f1/Pdxp/Oprm1/Mbp/Hrh1/Prss8/Hcls1/Nr2c1/Scap/Ntrk2/Cr…	700
GO:0051253	negative regulation of RNA metabolic process	biological process	532/5707	1252/17363	9.44967e-14	5.6679e-12	4.30259e-12	1.29278	Olig2/Lrch4/Atf7/Nkap/Arid5a/S100a1/RGD1566386/Kat5/Mecp2/Cdkn1b/Mtdh/Epas1/Zbtb5/Coq7/Dydc2/Fgfr2/Rpl23/Nfia/Xrcc6/Traf7/Trim27/Cbx2/Pkig/Ubtf/Calr/Zbtb42/Fam220a/Ezr/H2afy/Efna1/Giot1/Elf2/Sox10/Naca/Klf4/Cebpa/Arntl/Rara/Lrrfip1/Mypop/Irf3/Pcbp4/Zmynd11/Runx1t1/Uri1/Smarca4/Cited2/Hexim2/Mier1/Zc3h12a/E2f1/Zfp263/Kdm4a/Hcls1/Taf3/Rbbp8/Nr2c1/Tgif1/Cd38/Rbm10/Cebpd/Ncoa2/Jdp2/Ifi27/Stat6/Nr1d1/…	532
GO:0042127	regulation of cell proliferation	biological process	679/5707	1653/17363	1.19553e-13	7.12295e-12	5.40714e-12	1.24972	Cdh2/Nr4a1/Adora1/Sparc/Folr2/Ptprz1/Syk/Mecp2/Cdkn1b/Edn3/Cd244/Eaf2/Cd248/Fgfr2/Nov/Nlgn2/Pygo2/Rpl23/Erbb2/Bag6/Tmem127/Xrcc6/Ndrg1/Stat3/Cyp7b1/Cd37/Syf2/B4galt7/Pdcd5/Calr/Cd300a/Jup/Bok/Zbtb17/Optn/Crlf1/Ptgds/Sox10/Naca/Klf4/Dmd/Cebpa/Serpinf2/Fgfbp1/Rara/Ddr2/Nme2/Pik3ca/Ndrg2/Prkch/Aimp2/Trim32/Cers2/Smarca4/Cited2/Pkd2/Sgk2/Rbbp9/E2f1/Zbtb49/Hcls1/Fmc1/Tgif1/Iqgap3/Ntrk2/Ppp1r9b/Cd38/Ga…	679
GO:0080134	regulation of response to stress	biological process	499/5707	1165/17363	1.2245e-13	7.24723e-12	5.50148e-12	1.30314	Cdk19/Adora1/Psmb4/Il17ra/Rpa2/Syk/Nlrp3/Nov/Aoah/Bag6/Clec7a/Dhx58/Xrcc6/Cd37/Cd300a/Tlr3/Nfe2l2/Eya4/Tnfaip8l2/Bok/Optn/Rnf216/Ezr/H2afy/Klf4/Serpinf2/Gprc5b/Arntl/Nt5e/Vav1/Irf3/Pcbp4/Asic2/Zmynd11/Trim32/Cers2/Cr1l/Zc3h12a/Usp25/P4hb/Tmem259/Cbs/Vnn1/Map4k4/Gpx4/Nod1/Tmem161a/Socs1/Il17rc/Nr1d1/Bcl6/Pgap2/Ogg1/Tnfrsf19/Dusp22/Tmem173/Scarf1/Chek1/Mmp2/Abcc8/Ceacam1/Rnf135/Rgma/Hic1/Spidr/Lamp…	499
GO:0044265	cellular macromolecule catabolic process	biological process	405/5707	916/17363	1.29183e-13	7.59546e-12	5.76583e-12	1.34517	Psmb4/Kat5/Lamp2/Gtpbp1/Scpep1/Psmb3/Carhsp1/Rpl23/Prpf18/Bag6/Pnrc1/Ubd/Dnase2/Uchl3/Nfe2l2/Rnf216/Ezr/Efna1/Arntl/Smarcc1/Pcbp4/Prpf19/Ago4/Trim32/Usp43/Arrdc1/Zc3h12a/Nudt15/Usp25/Csnk1d/Clpx/E2f1/Znrf2/Tmem259/Psmb9/Kctd10/Rbm10/Ctsb/Nr1d1/Khsrp/Snf8/Otud5/Trim39/Ubqln4/Nhlrc1/Topors/Ctsl/Psmb6/Klhl8/Ncbp2/Il33/Mus81/Psma4/Magohb/Gpx1/Rchy1/Clu/Ube2g2/Usp19/Aup1/Rnf144a/Psmd4/Ctss/Dnase1l1/Rn…	405
GO:0043065	positive regulation of apoptotic process	biological process	290/5707	619/17363	1.37412e-13	8.0265e-12	6.09303e-12	1.42536	Cdk19/Nr4a1/Cd248/Nlrp3/Traf7/Prelid1/Tfpt/Pdcd5/Ubd/Tlr3/Nlrp1a/Bok/Optn/Casp12/Pea15/Zc3h12a/E2f1/Ube2m/Grin1/Adamtsl4/Rbm10/Nod1/Ifi27/Bcl6/Trim39/Camk2b/Atf6/Nqo1/Nr3c1/Mmp2/Ceacam1/Tlr4/Bcl2l11/Ptprc/Stk3/Trim35/Gadd45b/Itgb1/Inhba/Clu/Tcf7l2/Hip1r/Bcl10/Map3k10/Cd24/Casp4/Tnfsf12/Msx1/Alox12/Casp6/Apopt1/Cyp1b1/Siva1/Bcl2l1/Pdgfrb/Txnip/Sh3glb1/Ctnna1/Ddit3/Hpgd/Ano6/Rps3/Creb1/Gadd45g/Diab…	290
GO:0000375	RNA splicing, via transesterification reactions	biological process	131/5707	233/17363	1.42549e-13	8.27246e-12	6.27975e-12	1.71054	Smn1/Jmjd6/Prpf18/Sf3b5/Tfip11/Pcbp4/Prpf19/Phf5a/Ddx41/Lsm6/Rbm10/Wtap/Dazap1/Hnrnpl/Ncbp2/Zcrb1/Rbfox3/Zfp64/Aar2/Rsrc1/Rbfox1/Snrpb/Hnrnpm/Ythdc1/Sf1/Rbm42/Eif4a3/Celf6/Lsm8/Mettl3/Celf2/Nhp2l1/Srsf7/Rbm17/Ddx39a/Magoh/Prmt5/Rbm41/Sfpq/Prpf6/Strap/Myod1/Sap18/Gemin7/Slu7/Srsf1/Hnrnpa1/Snrnp35/Ptbp1/Mbnl2/Nol3/Celf4/Sf3a2/Acin1/Mbnl1/Prpf4/Rbmx2/Wbp4/Sf3b4/Gemin4/Cdc40/Prpf31/U2af1l4/Son/Xab2/T…	131
GO:0043068	positive regulation of programmed cell death	biological process	292/5707	625/17363	1.71863e-13	9.9093e-12	7.5223e-12	1.42141	Cdk19/Nr4a1/Cd248/Nlrp3/Traf7/Prelid1/Tfpt/Pdcd5/Ubd/Tlr3/Nlrp1a/Bok/Optn/Casp12/Pea15/Zc3h12a/E2f1/Ube2m/Grin1/Adamtsl4/Rbm10/Nod1/Ifi27/Bcl6/Trim39/Camk2b/Atf6/Nqo1/Nr3c1/Mmp2/Ceacam1/Tlr4/Bcl2l11/Ptprc/Stk3/Trim35/Gadd45b/Itgb1/Inhba/Clu/Tcf7l2/Hip1r/Bcl10/Map3k10/Cd24/Casp4/Tnfsf12/Msx1/Alox12/Casp6/Apopt1/Cyp1b1/Siva1/Bcl2l1/Pdgfrb/Txnip/Sh3glb1/Ctnna1/Ddit3/Hpgd/Ano6/Rps3/Creb1/Gadd45g/Diab…	292
GO:0045935	positive regulation of nucleobase-containing compound metabolic process	biological process	730/5707	1796/17363	1.73713e-13	9.95177e-12	7.55454e-12	1.23661	Pus1/Smn1/Sp1/Arid5a/Rfxap/Pnkp/Nr4a1/Kat5/Gtpbp1/Mecp2/Epas1/Eaf2/Lmo2/Wdr61/Bcas3/Dyrk1b/Coq7/Fgfr2/Nlrp3/Rasl11a/Arhgef2/Rpl23/Erbb2/Nfia/Xrcc6/Camk1/Stat3/Stag1/Ubtf/Calr/Tlr3/Nfe2l2/Eya4/Pbx3/Zbtb17/Ttc5/Elf2/En2/Sox10/Naca/Klf4/Chga/Cebpa/Serpinf2/Arntl/Smarcc1/Ckap2/Rara/Tbr1/Nabp2/Irf3/Nme2/Prpf19/Phf5a/Smarca4/Cited2/Pkd2/Zc3h12a/Ddx41/E2f1/Zbtb49/Hcls1/Grin1/Scap/Ntrk2/Cd38/Cebpd/Ncoa2/…	730
GO:0051240	positive regulation of multicellular organismal process	biological process	687/5707	1678/17363	1.85053e-13	1.05339e-11	7.99644e-12	1.24561	Olig2/Eif2b2/Nkap/Arid5a/Aplnr/Sparc/Il17ra/Ptprz1/Cd84/Syk/Mecp2/Mtdh/Tacr2/Edn3/Cd244/Epas1/Bcas3/Fgfr2/Nlrp3/Arhgef2/Nlgn2/Arsb/Dhx58/Xrcc6/Camk1/Stat3/Chrm3/Calr/Tlr3/Nlrp1a/Nfe2l2/Optn/Ppib/Ezr/H2afy/Sox10/Naca/Chga/Dmd/Cebpa/Serpinf2/Axl/Gprc5b/Arntl/Rara/Clic1/Ddr2/Irf3/Nme2/Prpf19/Asic2/Prkch/Trim32/Cited2/Rpl4/Zc3h12a/Trpa1/Kalrn/Oprm1/Mbp/Hrh1/Kdm4a/Vnn1/Hcls1/Tgif1/Iqgap3/Ntrk2/Cd38/Ga…	687
GO:0031328	positive regulation of cellular biosynthetic process	biological process	752/5707	1858/17363	2.0446e-13	1.15649e-11	8.77912e-12	1.23137	Pus1/Sp1/Arid5a/Rfxap/Pnkp/Nr4a1/Kat5/Syk/Mecp2/Cd244/Epas1/Eaf2/Lmo2/Wdr61/Bcas3/Dyrk1b/Coq7/Fgfr2/Nlrp3/Rasl11a/Guf1/Arhgef2/Rpl23/Erbb2/Nfia/Fam129a/Xrcc6/Camk1/Stat3/Stag1/Ubtf/Calr/Tlr3/Nfe2l2/Pbx3/Zbtb17/Ttc5/Elf2/En2/Sox10/Naca/Klf4/Cebpa/Serpinf2/Arntl/Smarcc1/Ckap2/Rara/Tbr1/Irf3/Nme2/Phf5a/Smarca4/Cited2/Pkd2/Zc3h12a/Ddx41/E2f1/Oprm1/Hrh1/Zbtb49/Hcls1/Cdk5rap1/Grin1/Scap/Ntrk2/Cd38/Cebp…	752
GO:0000377	RNA splicing, via transesterification reactions with bulged adenosine as nucleophile	biological process	130/5707	232/17363	2.47293e-13	1.38129e-11	1.04856e-11	1.7048	Smn1/Jmjd6/Prpf18/Sf3b5/Tfip11/Pcbp4/Prpf19/Phf5a/Ddx41/Lsm6/Rbm10/Wtap/Dazap1/Hnrnpl/Ncbp2/Zcrb1/Rbfox3/Zfp64/Aar2/Rsrc1/Rbfox1/Snrpb/Hnrnpm/Ythdc1/Sf1/Rbm42/Eif4a3/Celf6/Lsm8/Mettl3/Celf2/Nhp2l1/Srsf7/Rbm17/Ddx39a/Magoh/Prmt5/Rbm41/Sfpq/Prpf6/Strap/Myod1/Sap18/Gemin7/Slu7/Srsf1/Hnrnpa1/Snrnp35/Ptbp1/Mbnl2/Nol3/Celf4/Sf3a2/Acin1/Mbnl1/Prpf4/Rbmx2/Wbp4/Sf3b4/Gemin4/Cdc40/Prpf31/U2af1l4/Son/Xab2/T…	130
GO:0000398	mRNA splicing, via spliceosome	biological process	130/5707	232/17363	2.47293e-13	1.38129e-11	1.04856e-11	1.7048	Smn1/Jmjd6/Prpf18/Sf3b5/Tfip11/Pcbp4/Prpf19/Phf5a/Ddx41/Lsm6/Rbm10/Wtap/Dazap1/Hnrnpl/Ncbp2/Zcrb1/Rbfox3/Zfp64/Aar2/Rsrc1/Rbfox1/Snrpb/Hnrnpm/Ythdc1/Sf1/Rbm42/Eif4a3/Celf6/Lsm8/Mettl3/Celf2/Nhp2l1/Srsf7/Rbm17/Ddx39a/Magoh/Prmt5/Rbm41/Sfpq/Prpf6/Strap/Myod1/Sap18/Gemin7/Slu7/Srsf1/Hnrnpa1/Snrnp35/Ptbp1/Mbnl2/Nol3/Celf4/Sf3a2/Acin1/Mbnl1/Prpf4/Rbmx2/Wbp4/Sf3b4/Gemin4/Cdc40/Prpf31/U2af1l4/Son/Xab2/T…	130
GO:0032880	regulation of protein localization	biological process	460/5707	1065/17363	2.51942e-13	1.39851e-11	1.06163e-11	1.31409	Nkap/Dact3/Arid5a/Cdh2/Il17ra/Cd84/Syk/Ank3/Exoc4/Cd244/Bcas3/Nlrp3/Nov/Nlgn2/Erbb2/Trip6/Traf7/Camk1/Trim27/Pkig/Pdcd5/Tlr3/Nlrp1a/Jup/Zbtb17/Ezr/H2afy/Stx8/Arntl/Ldlrap1/Irf3/Midn/Pkd2/Zc3h12a/Trpa1/Kalrn/Oprm1/Mbp/Map4k4/Hcls1/Ppp1r9b/Cd38/Ppp2r5a/Ifi27/Socs1/Il17rc/Igf1/Nr1d1/Ptpn5/Tmem30a/Otud5/Ogg1/Ptp4a3/Necab2/Ifnar1/Camk2b/Tmem173/Nfkbib/Rab11fip1/Abcc8/Ceacam1/Rab9a/Spidr/B3gat3/Tlr4/Em…	460
GO:0051254	positive regulation of RNA metabolic process	biological process	632/5707	1530/17363	2.76554e-13	1.52565e-11	1.15815e-11	1.25673	Pus1/Smn1/Sp1/Arid5a/Rfxap/Nr4a1/Kat5/Gtpbp1/Mecp2/Epas1/Eaf2/Lmo2/Wdr61/Bcas3/Dyrk1b/Coq7/Fgfr2/Nlrp3/Rasl11a/Arhgef2/Rpl23/Erbb2/Nfia/Xrcc6/Camk1/Stat3/Stag1/Ubtf/Tlr3/Nfe2l2/Pbx3/Zbtb17/Ttc5/Elf2/En2/Sox10/Naca/Klf4/Cebpa/Serpinf2/Arntl/Smarcc1/Ckap2/Rara/Tbr1/Irf3/Nme2/Prpf19/Phf5a/Smarca4/Cited2/Pkd2/Zc3h12a/Ddx41/E2f1/Zbtb49/Hcls1/Grin1/Scap/Cd38/Cebpd/Ncoa2/Lhx2/Smarcb1/Igf1/Stat6/Nr1d1/Kh…	632
GO:1901701	cellular response to oxygen-containing compound	biological process	512/5707	1205/17363	2.94156e-13	1.61281e-11	1.22431e-11	1.29271	Sp1/Arid5a/Cdk19/Grb14/Nr4a1/Kat5/Cd84/Serpina3n/Mtdh/Stc1/Epas1/Fgfr2/Nlrp3/Arhgef2/Rpl23/Pdk2/Stat3/Chrm3/Uchl3/Nfe2l2/Jup/Optn/Ezr/Sox10/Klf4/Axl/Smarcc1/Rara/Irf3/Nme2/Pik3ca/Smarca4/Pkd2/Zc3h12a/Trpa1/Col1a2/E2f1/Pdxp/Map4k4/Ntrk2/Ppp1r9b/Zfp105/Nod1/Socs1/Smarcb1/Aif1/Igf1/Stat6/Nr1d1/Lamtor2/Phb2/Mt1/Adamts1/Nfkbib/Esrra/Adcy6/Nqo1/Usf1/Tshr/Nr3c1/Mmp2/Ceacam1/Ppp5c/Spidr/Tpm1/Tlr4/Itgb1/I…	512
GO:0009890	negative regulation of biosynthetic process	biological process	627/5707	1518/17363	3.5419e-13	1.93012e-11	1.46518e-11	1.25665	Olig2/Lrch4/Atf7/Nkap/Arid5a/Pnkp/S100a1/RGD1566386/Kat5/Mecp2/Cdkn1b/Mtdh/Epas1/Zbtb5/Ctns/Coq7/Dydc2/Fgfr2/Rpl23/Nfia/Xrcc6/Traf7/Stat3/Trim27/Cbx2/Pkig/Ubtf/Calr/Zbtb42/Fam220a/Ezr/H2afy/Efna1/Giot1/Elf2/Sox10/Naca/Klf4/Cebpa/Arntl/Rara/Lrrfip1/Mypop/Irf3/Ago4/Zmynd11/Runx1t1/Uri1/Smarca4/Cited2/Hexim2/Mier1/Zc3h12a/E2f1/Zfp263/Oprm1/Hrh1/Kdm4a/Hcls1/Taf3/Rbbp8/Nr2c1/Tgif1/Cd38/Rbm10/Cebpd/Nco…	627
GO:0009894	regulation of catabolic process	biological process	341/5707	754/17363	3.57945e-13	1.93876e-11	1.47174e-11	1.37594	Adora1/Gtpbp1/Cdkn1b/Mtdh/Carhsp1/Rpl23/Bag6/Stat3/Bok/Zbtb17/Optn/Ezr/Efna1/Arntl/Smarcc1/Tysnd1/Pcbp4/Trim32/Zc3h12a/Nudt15/Usp25/Csnk1d/Tbc1d25/E2f1/Kdm4a/Stx5/Tmem259/Fmc1/Rbm10/Nod1/Igf1/Khsrp/Snf8/Trim39/Rasip1/Ubqln4/Sox17/Rgma/Il33/Agap2/Itgb1/Dbi/Lzts1/Irgm/Gpx1/Tfeb/Rchy1/Tlr2/Clu/Ube2g2/Usp19/Rnf144a/Thra/Derl3/Golga2/Gnai3/Rab8a/Tnfsf12/Ctsa/Supv3l1/Dxo/Pnpla2/Tomm7/Cd81/Irak3/Hfe/Phb…	341
GO:0051174	regulation of phosphorus metabolic process	biological process	697/5707	1713/17363	5.29654e-13	2.85152e-11	2.16463e-11	1.23792	Aplnr/Plcl2/Cdh2/Phactr1/Adora1/Ptprz1/Cd84/Syk/Gng7/Cdkn1b/Ropn1l/Edn3/Tab2/Cd244/Plce1/Tab1/Fgfr2/Arhgef2/Cspg4/Erbb2/Fam129a/Pdk2/Xrcc6/Traf7/Camk1/Stat3/Trim27/Vrk3/Pkig/Cd300a/Tlr3/Lemd2/Crlf1/Ezr/H2afy/Efna1/Klf4/Chga/St5/Dmd/Serpinf2/Gprc5b/Rara/Ddr2/Camkk1/Nme2/Pik3ca/Ndrg2/Midn/Zmynd11/Uri1/Hexim2/Pkd2/Zc3h12a/Csnk1d/Oprm1/Cbs/Map4k4/Hcls1/Cdk5rap1/Iqgap3/Ntrk2/Ppp1r9b/Nod1/Ppp2r5a/Socs1…	697
GO:0006366	transcription from RNA polymerase II promoter	biological process	789/5707	1968/17363	5.39747e-13	2.88846e-11	2.19267e-11	1.21974	Olig2/Pus1/Atf7/Gtf2h3/Nkap/Sp1/Arid5a/Nr4a1/S100a1/Kat5/Mecp2/Mtdh/Epas1/Eaf2/Lmo2/Wdr61/Zbtb5/Bcas3/Coq7/Fgfr2/Nlrp3/Arhgef2/Rpl23/Nfia/Xrcc6/Traf7/Camk1/Stat3/Trim27/Cbx2/Stag1/Pkig/Calr/Zbtb42/Tlr3/Nfe2l2/Lemd2/Pbx3/Zbtb17/Ttc5/Fam220a/Ezr/H2afy/Efna1/Giot1/Elf2/En2/Sox10/Naca/Klf4/Med11/Cebpa/Serpinf2/Arntl/Smarcc1/Ckap2/Rara/Lrrfip1/Tbr1/Mypop/Irf3/Rpap1/Nme2/Zmynd11/Uri1/Smarca4/Cited2/Hex…	789
GO:0010558	negative regulation of macromolecule biosynthetic process	biological process	587/5707	1412/17363	5.65397e-13	3.00771e-11	2.2832e-11	1.2648	Olig2/Lrch4/Atf7/Nkap/Arid5a/Pnkp/S100a1/RGD1566386/Kat5/Mecp2/Cdkn1b/Mtdh/Epas1/Zbtb5/Coq7/Dydc2/Fgfr2/Rpl23/Nfia/Xrcc6/Traf7/Stat3/Trim27/Cbx2/Pkig/Ubtf/Calr/Zbtb42/Fam220a/Ezr/H2afy/Efna1/Giot1/Elf2/Sox10/Naca/Klf4/Cebpa/Arntl/Rara/Lrrfip1/Mypop/Irf3/Ago4/Zmynd11/Runx1t1/Uri1/Smarca4/Cited2/Hexim2/Mier1/Zc3h12a/E2f1/Zfp263/Kdm4a/Hcls1/Taf3/Rbbp8/Nr2c1/Tgif1/Cd38/Rbm10/Cebpd/Ncoa2/Jdp2/Ifi27/St…	587
GO:1901565	organonitrogen compound catabolic process	biological process	466/5707	1086/17363	6.1018e-13	3.22673e-11	2.44946e-11	1.30549	Psmb4/Kat5/Lamp2/Cdkn1b/Scpep1/Naga/Aox2/Aspg/Psmb3/Rpl23/Bag6/Ctsd/Ubd/Ctse/Uchl3/Nfe2l2/Rnf216/Pccb/Blvra/Ezr/Efna1/Arntl/Smarcc1/Csad/Nt5e/Nudt1/Prpf19/Aox1/Trim32/Usp43/Enpep/Arrdc1/Nudt15/Usp25/Csnk1d/Clpx/Pdxp/Znrf2/Stx5/Tmem259/Cbs/Psmb9/Kctd10/Hibadh/Ctsb/Nr1d1/Chac2/Snf8/Otud5/Trim39/Ubqln4/Nhlrc1/Topors/Hdc/Ctsl/Gcsh/Psmb6/Sox17/Klhl8/Ceacam1/Upp1/Rgma/Il33/Agxt2/Pde1c/Psma4/Agap2/Ddah2…	466
GO:0019220	regulation of phosphate metabolic process	biological process	694/5707	1708/17363	8.32497e-13	4.37649e-11	3.32226e-11	1.2362	Aplnr/Plcl2/Cdh2/Phactr1/Adora1/Ptprz1/Cd84/Syk/Gng7/Cdkn1b/Ropn1l/Edn3/Tab2/Cd244/Plce1/Tab1/Fgfr2/Arhgef2/Cspg4/Erbb2/Fam129a/Xrcc6/Traf7/Camk1/Stat3/Trim27/Vrk3/Pkig/Cd300a/Tlr3/Lemd2/Crlf1/Ezr/H2afy/Efna1/Klf4/Chga/St5/Dmd/Serpinf2/Gprc5b/Rara/Ddr2/Camkk1/Nme2/Pik3ca/Ndrg2/Midn/Zmynd11/Uri1/Hexim2/Pkd2/Zc3h12a/Csnk1d/Oprm1/Cbs/Map4k4/Hcls1/Cdk5rap1/Iqgap3/Ntrk2/Ppp1r9b/Nod1/Ppp2r5a/Socs1/Camk…	694
GO:0010557	positive regulation of macromolecule biosynthetic process	biological process	696/5707	1715/17363	1.01979e-12	5.32974e-11	4.04588e-11	1.2347	Pus1/Sp1/Arid5a/Rfxap/Pnkp/Nr4a1/Kat5/Syk/Mecp2/Epas1/Eaf2/Lmo2/Wdr61/Bcas3/Dyrk1b/Coq7/Fgfr2/Nlrp3/Rasl11a/Guf1/Arhgef2/Rpl23/Erbb2/Nfia/Fam129a/Xrcc6/Camk1/Stat3/Stag1/Ubtf/Calr/Tlr3/Nfe2l2/Pbx3/Zbtb17/Ttc5/Elf2/En2/Sox10/Naca/Klf4/Cebpa/Serpinf2/Arntl/Smarcc1/Ckap2/Rara/Tbr1/Irf3/Nme2/Phf5a/Smarca4/Cited2/Pkd2/Zc3h12a/Ddx41/E2f1/Zbtb49/Hcls1/Cdk5rap1/Grin1/Scap/Cd38/Cebpd/Ncoa2/Lhx2/Smarcb1/Ig…	696
GO:0045934	negative regulation of nucleobase-containing compound metabolic process	biological process	585/5707	1411/17363	1.10918e-12	5.7632e-11	4.37493e-11	1.26138	Olig2/Lrch4/Atf7/Nkap/Arid5a/S100a1/RGD1566386/Kat5/Mecp2/Cdkn1b/Mtdh/Epas1/Zbtb5/Coq7/Dydc2/Fgfr2/Rpl23/Nfia/Xrcc6/Traf7/Stat3/Trim27/Cbx2/Pkig/Ubtf/Calr/Zbtb42/Fam220a/Ezr/H2afy/Efna1/Giot1/Elf2/Sox10/Naca/Klf4/Cebpa/Arntl/Rara/Lrrfip1/Mypop/Irf3/Pcbp4/Zmynd11/Runx1t1/Uri1/Smarca4/Cited2/Hexim2/Mier1/Zc3h12a/E2f1/Zfp263/Oprm1/Kdm4a/Hcls1/Taf3/Rbbp8/Nr2c1/Tgif1/Cd38/Rbm10/Cebpd/Ncoa2/Jdp2/Ifi27/…	585
GO:0009968	negative regulation of signal transduction	biological process	478/5707	1122/17363	1.18767e-12	6.13539e-11	4.65747e-11	1.29614	Dact3/Aplnr/Grb14/Plcl2/Cdh2/Nphp4/Nlrp3/Nov/Tmem127/Dhx58/Trip6/Prelid1/Cyp7b1/Vrk3/Calr/Cd300a/Tank/Brap/Nfe2l2/Eya4/Lemd2/Bok/Optn/Ezr/Efna1/Sox10/Klf4/Dmd/Arntl/Rfng/Pea15/Pcbp4/Ndrg2/Zmynd11/Trim32/Uri1/Smarca4/Pkd2/Arrdc1/Zc3h12a/Ofd1/Oprm1/Vnn1/Tgif1/Kctd10/Tmem161a/Git1/Faim/Socs1/Igf1/Grk6/Nr1d1/Ptpn5/Bcl6/Pgap2/Dusp2/Kptn/Phb2/Gata2/Necab2/Dusp22/Camk2b/Nfkbib/Rasal3/Sox17/Ggnbp2/Nr3c1/…	478
GO:0016192	vesicle-mediated transport	biological process	514/5707	1219/17363	1.21603e-12	6.2458e-11	4.74128e-11	1.28285	Jmjd6/Use1/Pcdhga3/Cd84/Syk/Ank3/Exoc4/Fgfr2/Nlgn2/Neurl1b/Rab20/Clec7a/Epn2/Trim27/Calr/Cd300a/Ston1/Optn/Apobr/Ezr/Mertk/Chga/Stx8/Arf5/Axl/Exoc8/Rara/Vav1/Ldlrap1/Pik3ca/Spire1/Ap2s1/Snapin/Stam/Csnk1d/Tbc1d25/Pacs1/Stx5/Tbc1d2/Myh10/Gripap1/Chic2/Gab2/Exoc5/Aif1/Trappc6a/Ptpn5/Snf8/Cubn/Pip5k1c/Gata2/Necab2/Trim46/Pacsin2/Rab11fip1/Exoc3/Rufy1/Ceacam1/Rab9a/Tnk2/Lamp1/Htr1b/Rabac1/Plcb3/Dll1/…	514
GO:1903507	negative regulation of nucleic acid-templated transcription	biological process	495/5707	1168/17363	1.25557e-12	6.41202e-11	4.86746e-11	1.28938	Olig2/Lrch4/Atf7/Nkap/Arid5a/S100a1/RGD1566386/Kat5/Mecp2/Cdkn1b/Mtdh/Epas1/Zbtb5/Coq7/Dydc2/Fgfr2/Rpl23/Nfia/Xrcc6/Traf7/Trim27/Cbx2/Pkig/Ubtf/Calr/Zbtb42/Fam220a/Ezr/H2afy/Efna1/Giot1/Elf2/Sox10/Naca/Klf4/Cebpa/Arntl/Rara/Lrrfip1/Mypop/Irf3/Zmynd11/Runx1t1/Uri1/Smarca4/Cited2/Hexim2/Mier1/E2f1/Zfp263/Kdm4a/Hcls1/Taf3/Rbbp8/Nr2c1/Tgif1/Cd38/Rbm10/Cebpd/Ncoa2/Jdp2/Ifi27/Stat6/Nr1d1/Bcl6/Mbd3/Phb2…	495
GO:0042325	regulation of phosphorylation	biological process	605/5707	1467/17363	1.36586e-12	6.93563e-11	5.26494e-11	1.25471	Aplnr/Plcl2/Cdh2/Phactr1/Adora1/Ptprz1/Cd84/Syk/Cdkn1b/Ropn1l/Edn3/Tab2/Plce1/Tab1/Fgfr2/Arhgef2/Cspg4/Erbb2/Fam129a/Xrcc6/Traf7/Camk1/Stat3/Trim27/Vrk3/Pkig/Cd300a/Tlr3/Lemd2/Crlf1/Ezr/H2afy/Efna1/Klf4/St5/Dmd/Serpinf2/Gprc5b/Rara/Ddr2/Camkk1/Pik3ca/Ndrg2/Midn/Zmynd11/Hexim2/Pkd2/Zc3h12a/Csnk1d/Oprm1/Cbs/Map4k4/Hcls1/Cdk5rap1/Iqgap3/Ntrk2/Ppp1r9b/Nod1/Ppp2r5a/Socs1/Camkk2/Aif1/Igf1/Ptpn5/Dusp2/L…	605
GO:0000122	negative regulation of transcription from RNA polymerase II promoter	biological process	365/5707	824/17363	1.66258e-12	8.39464e-11	6.3725e-11	1.34767	Olig2/Atf7/Nkap/Arid5a/S100a1/Kat5/Mecp2/Mtdh/Epas1/Zbtb5/Coq7/Fgfr2/Rpl23/Nfia/Traf7/Trim27/Cbx2/Pkig/Calr/Zbtb42/Fam220a/Ezr/H2afy/Efna1/Giot1/Naca/Klf4/Cebpa/Rara/Lrrfip1/Mypop/Irf3/Zmynd11/Uri1/Smarca4/Cited2/Hexim2/E2f1/Zfp263/Hcls1/Taf3/Rbbp8/Nr2c1/Tgif1/Rbm10/Ncoa2/Jdp2/Ifi27/Stat6/Nr1d1/Bcl6/Mbd3/Gata2/Tgif2/Dusp22/Esrra/Sox17/Nr3c1/Nfatc3/Cggbp1/Hic1/Cc2d1b/Zfp281/Sall2/Bag3/Prmt6/Jund/B…	365
GO:1902679	negative regulation of RNA biosynthetic process	biological process	495/5707	1170/17363	1.74561e-12	8.76432e-11	6.65313e-11	1.28717	Olig2/Lrch4/Atf7/Nkap/Arid5a/S100a1/RGD1566386/Kat5/Mecp2/Cdkn1b/Mtdh/Epas1/Zbtb5/Coq7/Dydc2/Fgfr2/Rpl23/Nfia/Xrcc6/Traf7/Trim27/Cbx2/Pkig/Ubtf/Calr/Zbtb42/Fam220a/Ezr/H2afy/Efna1/Giot1/Elf2/Sox10/Naca/Klf4/Cebpa/Arntl/Rara/Lrrfip1/Mypop/Irf3/Zmynd11/Runx1t1/Uri1/Smarca4/Cited2/Hexim2/Mier1/E2f1/Zfp263/Kdm4a/Hcls1/Taf3/Rbbp8/Nr2c1/Tgif1/Cd38/Rbm10/Cebpd/Ncoa2/Jdp2/Ifi27/Stat6/Nr1d1/Bcl6/Mbd3/Phb2…	495
GO:1903827	regulation of cellular protein localization	biological process	286/5707	620/17363	1.95518e-12	9.76171e-11	7.41026e-11	1.40343	Nkap/Dact3/Cdh2/Ank3/Bcas3/Nlrp3/Nov/Nlgn2/Erbb2/Trip6/Camk1/Pkig/Pdcd5/Tlr3/Jup/Zbtb17/Ezr/H2afy/Stx8/Ldlrap1/Pkd2/Zc3h12a/Kalrn/Hcls1/Ppp1r9b/Ppp2r5a/Ifi27/Igf1/Ptpn5/Tmem30a/Ogg1/Necab2/Camk2b/Tmem173/Nfkbib/Ceacam1/Spidr/B3gat3/Tlr4/Emd/Bag3/Itgb1/Pkdcc/Gcc2/Apc2/Stard7/Tctex1d2/Gpm6b/Kcnj11/Parp1/Bcl3/Tlr2/Bmpr1a/Ube2g2/Kcnb1/Tmsb4x/Thra/Tcf7l2/Rab34/Derl3/Sin3a/Sqstm1/Mdfic/Hnrnpm/Rhoq/Mapk…	286
GO:0048468	cell development	biological process	867/5707	2197/17363	2.11387e-12	1.04953e-10	7.96717e-11	1.20062	Olig2/Smn1/Eif2b2/Npr2/Jmjd6/Kcnj10/Grb14/Cdh2/Ptprz1/Krt19/Ank3/Mecp2/Nphp4/Ropn1l/Stc1/Edn3/Epas1/Gpr4/Map7/Fgfr2/Arhgef2/Nlgn2/Pygo2/Cspg4/Erbb2/Arsb/Ntn3/Cldn5/Xrcc6/Ift27/Camk1/Ndrg1/Stat3/Mex3c/Calr/Nfe2l2/Pbx3/Ezr/Mertk/Ica1l/Efna1/Mpp5/En2/Sox10/Naca/Klf4/Dmd/Cebpa/Axl/Gprc5b/Arntl/Acrbp/Rara/Vav1/Gapdhs/Tbr1/Nme2/Prpf19/Prkch/Tctn1/Trim32/Cers2/Spire1/Smarca4/Cited2/Sclt1/Rpl4/Ntm/Snapin…	867
GO:0045892	negative regulation of transcription, DNA-templated	biological process	488/5707	1153/17363	2.36383e-12	1.16716e-10	8.86007e-11	1.28768	Olig2/Lrch4/Atf7/Nkap/Arid5a/S100a1/RGD1566386/Kat5/Mecp2/Cdkn1b/Mtdh/Epas1/Zbtb5/Coq7/Dydc2/Fgfr2/Rpl23/Nfia/Xrcc6/Traf7/Trim27/Cbx2/Pkig/Ubtf/Calr/Zbtb42/Fam220a/Ezr/H2afy/Efna1/Giot1/Elf2/Sox10/Naca/Klf4/Cebpa/Arntl/Rara/Lrrfip1/Mypop/Irf3/Zmynd11/Runx1t1/Uri1/Smarca4/Cited2/Hexim2/Mier1/E2f1/Zfp263/Kdm4a/Hcls1/Taf3/Rbbp8/Nr2c1/Tgif1/Cd38/Rbm10/Cebpd/Ncoa2/Jdp2/Ifi27/Stat6/Nr1d1/Bcl6/Mbd3/Phb2…	488
GO:0006468	protein phosphorylation	biological process	724/5707	1799/17363	2.43842e-12	1.19737e-10	9.08943e-11	1.2244	Npr2/Gtf2h3/Cdk19/Aplnr/Plcl2/Cdh2/Adora1/Ptprz1/Cd84/Syk/Cdkn1b/Ropn1l/Edn3/Tab2/Plce1/Tab1/Dyrk1b/Fgfr2/Arhgef2/Cspg4/Erbb2/Fam129a/Pdk2/Xrcc6/Traf7/Camk1/Phkg1/Trim27/Vrk3/Pkig/Cd300a/Tlr3/Brap/Lemd2/Crlf1/Ezr/H2afy/Mertk/Efna1/Klf4/St5/Dmd/Serpinf2/Axl/Gprc5b/Rara/Ddr2/Camkk1/Nme2/Pik3ca/Ndrg2/Cdk18/Zmynd11/Prkch/Hexim2/Pkd2/Sgk2/Zc3h12a/Csnk1d/Kalrn/Oprm1/Mbp/Cbs/Map4k4/Hcls1/Cdk5rap1/Iqgap3…	724
GO:0010648	negative regulation of cell communication	biological process	526/5707	1256/17363	2.51408e-12	1.22778e-10	9.32025e-11	1.27413	Dact3/Aplnr/Grb14/Plcl2/Cdh2/Adora1/Nphp4/Tacr2/Edn3/Nlrp3/Nov/Tmem127/Dhx58/Trip6/Prelid1/Cyp7b1/Vrk3/Calr/Cd300a/Tank/Brap/Nfe2l2/Eya4/Lemd2/Bok/Optn/Ezr/Efna1/Sox10/Klf4/Dmd/Arntl/Rfng/Pea15/Pcbp4/Ndrg2/Midn/Zmynd11/Trim32/Uri1/Smarca4/Pkd2/Arrdc1/Zc3h12a/Ofd1/Kalrn/Oprm1/Vnn1/Map4k4/Tgif1/Kctd10/Cd38/Tmem161a/Git1/Faim/Socs1/Igf1/Grk6/Nr1d1/Ptpn5/Bcl6/Pgap2/Dusp2/Kptn/Phb2/Gata2/Necab2/Dusp22…	526
GO:0016477	cell migration	biological process	534/5707	1280/17363	3.59999e-12	1.74854e-10	1.32734e-10	1.26925	Cdh2/Nr4a1/Adora1/Sparc/Il17ra/Ptprz1/Syk/Stc1/Edn3/Bcas3/Bst2/Cd248/Gna13/Nov/Cspg4/Arsb/Trip6/Stat3/Cyp7b1/Calr/Cd300a/Nfe2l2/Jup/Pld1/Efna1/Retnlg/Sox10/Naca/Klf4/Chga/Axl/Mboat7/Vav1/Ddr2/Pik3ca/Trim32/Cers2/Smarca4/Cited2/Enpep/Zc3h12a/Kalrn/Hrh1/Nde1/Myh10/Ntrk2/Ppp1r9b/Plekho1/Gab2/Il17rc/Selplg/Ch25h/Aif1/Ltb4r2/Igf1/Ptp4a3/Gata2/Trim46/Stk10/Dapk2/Synpo2/Sox17/Mmp2/Abcc8/Ceacam1/Evl/Tnk2…	534
GO:0031329	regulation of cellular catabolic process	biological process	288/5707	628/17363	3.76333e-12	1.81799e-10	1.38007e-10	1.39524	Gtpbp1/Mtdh/Carhsp1/Rpl23/Bag6/Bok/Zbtb17/Optn/Ezr/Efna1/Smarcc1/Tysnd1/Pcbp4/Zc3h12a/Nudt15/Usp25/Csnk1d/Tbc1d25/E2f1/Kdm4a/Tmem259/Rbm10/Nod1/Igf1/Khsrp/Trim39/Rasip1/Ubqln4/Rgma/Il33/Dbi/Lzts1/Irgm/Gpx1/Tfeb/Rchy1/Tlr2/Clu/Ube2g2/Usp19/Rnf144a/Derl3/Golga2/Gnai3/Rab8a/Ctsa/Supv3l1/Dxo/Pnpla2/Tomm7/Cd81/Hfe/Sh3glb1/Apobec1/Ufl1/Dhx34/Hnrnpr/Trim65/Atraid/Secisbp2/Cbfa2t3/Sumo2/Ppp1r3c/Ldlr/Gsk3…	288
GO:0023057	negative regulation of signaling	biological process	526/5707	1259/17363	4.01536e-12	1.92932e-10	1.46457e-10	1.27109	Dact3/Aplnr/Grb14/Plcl2/Cdh2/Adora1/Nphp4/Tacr2/Edn3/Nlrp3/Nov/Tmem127/Dhx58/Trip6/Prelid1/Cyp7b1/Vrk3/Calr/Cd300a/Tank/Brap/Nfe2l2/Eya4/Lemd2/Bok/Optn/Ezr/Efna1/Sox10/Klf4/Dmd/Arntl/Rfng/Pea15/Pcbp4/Ndrg2/Midn/Zmynd11/Trim32/Uri1/Smarca4/Pkd2/Arrdc1/Zc3h12a/Ofd1/Kalrn/Oprm1/Vnn1/Map4k4/Tgif1/Kctd10/Cd38/Tmem161a/Git1/Faim/Socs1/Igf1/Grk6/Nr1d1/Ptpn5/Bcl6/Pgap2/Dusp2/Kptn/Phb2/Gata2/Necab2/Dusp22…	526
GO:0051049	regulation of transport	biological process	773/5707	1940/17363	4.44077e-12	2.12231e-10	1.61107e-10	1.21226	Nkap/Dact3/Kcnj10/Arid5a/Aplnr/Use1/Cdh2/Adora1/S100a1/Il17ra/Cttnbp2nl/Cd84/Syk/Ank3/Mecp2/Exoc4/Stc1/Tacr2/Sncaip/Edn3/Cd244/Bcas3/Bst2/Fxyd5/Nlrp3/Nov/Nlgn2/Erbb2/Rab20/Epn2/Trip6/Prelid1/Camk1/Trim27/Pkig/Pdcd5/Calr/Cd300a/Tlr3/Nlrp1a/Ston1/Nfe2l2/Jup/Bok/Zbtb17/Ezr/Mertk/Chga/Dmd/Axl/Arntl/Pea15/Clic1/Ldlrap1/Irf3/Midn/Asic2/Pofut2/Pkd2/Sgk2/Zc3h12a/Trpa1/Stam/Kalrn/Tbc1d25/Oprm1/Mbp/Prss8/T…	773
GO:0031327	negative regulation of cellular biosynthetic process	biological process	609/5707	1487/17363	5.04063e-12	2.39618e-10	1.81897e-10	1.24601	Olig2/Lrch4/Atf7/Nkap/Arid5a/Pnkp/S100a1/RGD1566386/Kat5/Mecp2/Cdkn1b/Mtdh/Epas1/Zbtb5/Ctns/Coq7/Dydc2/Fgfr2/Rpl23/Nfia/Xrcc6/Traf7/Stat3/Trim27/Cbx2/Pkig/Ubtf/Calr/Zbtb42/Fam220a/Ezr/H2afy/Efna1/Giot1/Elf2/Sox10/Naca/Klf4/Cebpa/Arntl/Rara/Lrrfip1/Mypop/Irf3/Ago4/Zmynd11/Runx1t1/Uri1/Smarca4/Cited2/Hexim2/Mier1/Zc3h12a/E2f1/Zfp263/Oprm1/Kdm4a/Hcls1/Taf3/Rbbp8/Nr2c1/Tgif1/Cd38/Rbm10/Cebpd/Ncoa2/Jd…	609
GO:1901698	response to nitrogen compound	biological process	545/5707	1313/17363	5.77389e-12	2.73022e-10	2.07255e-10	1.26284	Eif2b2/Sp1/Grb14/Nr4a1/Sparc/Syk/Serpina3n/Mecp2/Cdkn1b/Bsg/Stc1/Arhgef2/Rpl23/Bag6/Pdk2/Stat3/Cyp7b1/Chrm3/Gss/Ubd/Tlr3/Nlrp1a/Uchl3/Nfe2l2/Jup/Pld1/Optn/Ezr/Klf4/Cebpa/Casp12/Smarcc1/Pea15/Irf3/Pdxk/Nme2/Pik3ca/Ago4/Pkd2/Rpl4/Zc3h12a/Trpa1/Usp25/Col1a2/Kalrn/Pdxp/Oprm1/Hrh1/Prss8/Tmem259/Cbs/Grin1/Mbd1/Psmb9/Scap/Ntrk2/Gstm1/Crls1/Ppp1r9b/Nod1/Socs1/Ctsb/Aif1/Igf1/Stat6/Ptpn5/Lamtor2/Ogg1/Hnrnp…	545
GO:0043603	cellular amide metabolic process	biological process	415/5707	963/17363	6.00813e-12	2.82603e-10	2.14528e-10	1.31111	Eif2b2/Gtf2h3/Lamp2/Trnau1ap/Mecp2/Naga/Rpl36a/Mtg2/Mrpl52/Nhp2/Ctns/Aspg/Guf1/Rpl10a/Eefsec/Rpl23/Erbb2/Fam129a/Eif5b/Stat3/Mrpl3/Rpl8/Gss/Calr/Rps27/Smpd2/Gstt1/Nfe2l2/Efna1/Larp6/Dmd/Cebpa/Rara/Rpl9/Ago4/Aimp2/Cers2/Enpep/Rpl4/Zc3h12a/Rpl38/Vnn1/Cdk5rap1/Gpx4/Gstm1/Cpm/Igf1/Chac2/Khsrp/Dph2/Hnrnpl/Rpl14/Mrpl10/Bdh2/Rpl29/Mrpl23/Mrpl44/Ncbp2/Mrps16/Mipep/Ilf3/Gpx1/Fam57b/Ccdc12/Bcl3/Sox11/Rpl24…	415
GO:0071822	protein complex subunit organization	biological process	600/5707	1464/17363	6.40769e-12	2.99819e-10	2.27597e-10	1.24689	Smn1/Kcnj10/Cdh2/Lamp2/Mecp2/Cdkn1b/Nlrp3/Arhgef2/Mx1/Xrcc6/Trim27/Calr/Nlrp1a/Jup/Bok/Optn/Pdcl/Dmd/Cebpa/Serpinf2/Exoc8/Ckap2/Tysnd1/Tfip11/Ddr2/Hscb/Nme2/Ndufaf3/Dnaaf3/Aimp2/Spire1/Cpsf6/Pkd2/Zc3h12a/Trpa1/Snapin/Col1a2/Csnk1d/Tbc1d25/Pdxp/Nde1/Stmn4/Hcls1/Grin1/Gpx4/Tmod1/Kctd10/Ppp1r9b/Arfip2/Sh3pxd2a/Cdc42ep4/Aif1/Cubn/Piezo1/Ubqln4/Pex14/Mmp11/Ceacam1/Ppp5c/Evl/Spidr/Ikbke/Kctd15/Tpm1/Map…	600
GO:0006357	regulation of transcription from RNA polymerase II promoter	biological process	760/5707	1908/17363	7.55506e-12	3.51665e-10	2.66954e-10	1.21186	Olig2/Pus1/Atf7/Gtf2h3/Nkap/Sp1/Arid5a/Nr4a1/S100a1/Kat5/Mecp2/Mtdh/Epas1/Eaf2/Lmo2/Wdr61/Zbtb5/Bcas3/Coq7/Fgfr2/Nlrp3/Arhgef2/Rpl23/Nfia/Xrcc6/Traf7/Camk1/Stat3/Trim27/Cbx2/Stag1/Pkig/Calr/Zbtb42/Tlr3/Nfe2l2/Lemd2/Pbx3/Zbtb17/Ttc5/Fam220a/Ezr/H2afy/Efna1/Giot1/Elf2/En2/Sox10/Naca/Klf4/Med11/Cebpa/Serpinf2/Arntl/Smarcc1/Ckap2/Rara/Lrrfip1/Tbr1/Mypop/Irf3/Nme2/Zmynd11/Uri1/Smarca4/Cited2/Hexim2/Pk…	760
GO:0045597	positive regulation of cell differentiation	biological process	435/5707	1018/17363	7.95474e-12	3.6835e-10	2.7962e-10	1.30004	Olig2/Eif2b2/Nkap/Ptprz1/Syk/Mecp2/Edn3/Nlrp3/Nlgn2/Arsb/Cldn5/Xrcc6/Camk1/Stat3/Calr/Uchl3/Nfe2l2/H2afy/Sox10/Dmd/Cebpa/Serpinf2/Axl/Gprc5b/Arntl/Rara/Clic1/Ddr2/Nme2/Prpf19/Prkch/Trim32/Smarca4/Rpl4/Zc3h12a/Kalrn/Oprm1/Kdm4a/Vnn1/Hcls1/Tgif1/Ntrk2/Cebpd/Commd5/Faim/Socs1/Igf1/Ptpn5/Tmem30a/Bcl6/Gata2/Adamts1/Tgif2/Camk2b/Scarf1/Scn1b/Sox17/Nr3c1/Ceacam1/Rgma/Adra2c/Fam20c/Ptprc/Stk3/Cobl/Itgb1/…	435
GO:2000113	negative regulation of cellular macromolecule biosynthetic process	biological process	562/5707	1362/17363	8.55657e-12	3.94176e-10	2.99225e-10	1.25538	Olig2/Lrch4/Atf7/Nkap/Arid5a/Pnkp/S100a1/RGD1566386/Kat5/Mecp2/Cdkn1b/Mtdh/Epas1/Zbtb5/Coq7/Dydc2/Fgfr2/Rpl23/Nfia/Xrcc6/Traf7/Stat3/Trim27/Cbx2/Pkig/Ubtf/Calr/Zbtb42/Fam220a/Ezr/H2afy/Efna1/Giot1/Elf2/Sox10/Naca/Klf4/Cebpa/Arntl/Rara/Lrrfip1/Mypop/Irf3/Ago4/Zmynd11/Runx1t1/Uri1/Smarca4/Cited2/Hexim2/Mier1/Zc3h12a/E2f1/Zfp263/Kdm4a/Hcls1/Taf3/Rbbp8/Nr2c1/Tgif1/Cd38/Rbm10/Cebpd/Ncoa2/Jdp2/Ifi27/St…	562
GO:0030163	protein catabolic process	biological process	360/5707	820/17363	9.80458e-12	4.49351e-10	3.41109e-10	1.33569	Psmb4/Kat5/Lamp2/Cdkn1b/Scpep1/Psmb3/Rpl23/Bag6/Ctsd/Ubd/Ctse/Uchl3/Nfe2l2/Rnf216/Ezr/Efna1/Arntl/Smarcc1/Prpf19/Trim32/Usp43/Arrdc1/Nudt15/Usp25/Csnk1d/Clpx/Znrf2/Stx5/Tmem259/Psmb9/Kctd10/Ctsb/Nr1d1/Snf8/Otud5/Trim39/Ubqln4/Nhlrc1/Topors/Ctsl/Psmb6/Sox17/Klhl8/Ceacam1/Rgma/Il33/Psma4/Agap2/Gpx1/Rchy1/Clu/Ube2g2/Usp19/Aup1/Rnf144a/Psmd4/Ctss/Rnf20/Rnf185/Derl3/Sqstm1/Tnfsf12/Ctsa/Manba/Cd81/Ankz…	360
GO:0021782	glial cell development	biological process	67/5707	102/17363	1.08245e-11	4.93565e-10	3.74673e-10	1.99844	Eif2b2/Kcnj10/Mecp2/Ndrg1/Mpp5/Sox10/Dmd/Kcnq3/Tlr4/Dll1/Sox11/Tlr2/Clu/Tcf7l2/Hdac11/Med12/Cd9/Ldlr/Pou3f2/Mag/Adora2a/Mt3/Dag1/Cntf/Ager/Sod1/Ror2/Lpar1/Lamb2/Ascl1/Lgi4/Gsn/Gfap/Cntn2/Kras/Smo/Aspa/Pick1/Gstp1/Pard3/Ercc2/Pdgfb/Lamc3/Akt1/Tspan2/Myrf/Egfr/Nkx2-2/Tgfb1/Lyn/Fa2h/Id4/Fgfr3/Cdk5/Akt2/Sirt2/Vim/Met/Nkx6-2/Agt/Ilk/Mxra8/Mt2A/Hdac10/S100a9/Id2/Phgdh	67
GO:0009888	tissue development	biological process	738/5707	1850/17363	1.14528e-11	5.18795e-10	3.93825e-10	1.21367	Dact3/Arid5a/Cdh2/Nr4a1/Tbx4/Exoc4/Cdkn1b/Bsg/Stc1/Edn3/Gpr4/Dyrk1b/Gna13/Coq7/Map7/Fgfr2/Nov/Pygo2/Erbb2/Cldn5/Mex3c/Cyp7b1/Plec/Calr/Rxfp1/Lemd2/Zbtb17/Crlf1/Ezr/H2afy/Efna1/Mpp5/Sox10/Naca/Klf4/Dmd/Axl/Arntl/Rara/Tfip11/Ddr2/Nme2/Pik3ca/Myl6l/Prkch/Tctn1/Aimp2/Smarca4/Cited2/Pofut2/Pkd2/Gtf3c5/Rpl38/Prss8/Gsta3/Cbs/Tmod1/Tgif1/Myh10/Adamtsl4/Iqgap3/Il11ra1/Lhx2/Commd5/Fras1/Ctsb/Tjp2/Igf1/Stat…	738
GO:0051129	negative regulation of cellular component organization	biological process	305/5707	677/17363	1.14939e-11	5.18795e-10	3.93825e-10	1.37065	Lamp2/Ptprz1/Mecp2/Bcas3/Fgfr2/Arhgef2/Cspg4/Prelid1/Cd300a/Bok/H2afy/Efna1/Ckap2/Tfip11/Cers2/Ntm/Snapin/Mbp/Kdm4a/Map4k4/Tmod1/Anapc15/Gorasp1/Smarcb1/Igf1/Ubqln4/Necab2/Pex14/Pacsin2/Adcy6/Chek1/Evl/Rgma/Tpm1/Map6d1/Gas2l2/Ccp110/Itgb1/Gpx1/Parp1/Tlr2/Clu/Prkcz/Tmsb4x/Carm1/Thra/Naa10/Hip1r/Sin3a/Pacsin1/Dnajb1/Sptb/Cxcl10/Coro1b/Wasl/Zfp365/Dtnbp1/Irak3/Bcl2l1/Ppfia1/Inpp5f/Oma1/Dnaja4/Apobec…	305
GO:0006928	movement of cell or subcellular component	biological process	711/5707	1775/17363	1.16581e-11	5.2356e-10	3.97442e-10	1.21868	Cdh2/Nr4a1/Phactr1/Adora1/Sparc/Il17ra/Ptprz1/Syk/Ank3/Mecp2/Cdkn1b/Nphp4/Ropn1l/Stc1/Tacr2/Edn3/Bcas3/Bst2/Cd248/Gna13/Nov/Cspg4/Erbb2/Arsb/Ntn3/Trip6/Ift27/Stat3/Cyp7b1/Calr/Cd300a/Nfe2l2/Jup/Pld1/Efna1/Retnlg/Sox10/Naca/Klf4/Chga/Axl/Mboat7/Vav1/Gapdhs/Tbr1/Ddr2/Pik3ca/Myl6l/Trim32/Cers2/Smarca4/Cited2/Enpep/Wdr60/Zc3h12a/Snapin/Ofd1/Kalrn/Hrh1/Nde1/Myh10/Ntrk2/Ppp1r9b/Plekho1/Gab2/Lhx2/Chst3/…	711
GO:2001233	regulation of apoptotic signaling pathway	biological process	195/5707	398/17363	1.19578e-11	5.34333e-10	4.0562e-10	1.49063	Traf7/Prelid1/Pdcd5/Nfe2l2/Eya4/Bok/Pea15/Zmynd11/Trim32/Uri1/P4hb/Vnn1/Traf1/Tmem161a/Faim/Igf1/Pgap2/Trim39/Camk2b/Dapk2/Bcl2l12/Bcl2l11/Ptprc/Stk3/Agap2/Gpx1/Inhba/Parp1/Clu/Hip1r/Bcl10/Nr4a2/Tnfsf12/Msx1/Mapk7/Apopt1/Pf4/Siva1/Bcl2l1/Sh3glb1/Ctnna1/Ivns1abp/Rps3/Gsk3a/Sh3rf1/Rps7/Tp73/Hspb1/Cx3cr1/Fadd/G0s2/Dab2ip/Nanos3/Park7/Bid/Mul1/Eno1/Mmp9/Avp/Prkcd/Sfpq/Adora2a/Nle1/Ing2/Hmgb2/Bmi1/Ppp…	195
GO:1902680	positive regulation of RNA biosynthetic process	biological process	594/5707	1452/17363	1.20493e-11	5.35744e-10	4.06691e-10	1.24462	Pus1/Sp1/Arid5a/Rfxap/Nr4a1/Kat5/Mecp2/Epas1/Eaf2/Lmo2/Wdr61/Bcas3/Dyrk1b/Coq7/Fgfr2/Nlrp3/Rasl11a/Arhgef2/Rpl23/Erbb2/Nfia/Xrcc6/Camk1/Stat3/Stag1/Ubtf/Tlr3/Nfe2l2/Pbx3/Zbtb17/Ttc5/Elf2/En2/Sox10/Naca/Klf4/Cebpa/Serpinf2/Arntl/Smarcc1/Ckap2/Rara/Tbr1/Irf3/Nme2/Phf5a/Smarca4/Cited2/Pkd2/Zc3h12a/Ddx41/E2f1/Zbtb49/Hcls1/Grin1/Scap/Cd38/Cebpd/Ncoa2/Lhx2/Smarcb1/Igf1/Stat6/Nr1d1/Rps6ka4/Topors/Gata2/…	594
GO:0043085	positive regulation of catalytic activity	biological process	560/5707	1359/17363	1.22638e-11	5.42581e-10	4.11881e-10	1.25368	Mtss1l/Eif2b2/Pnkp/Adora1/Syk/Cdkn1b/Edn3/Tab2/Plce1/Tab1/Bcas3/Gna13/Fgfr2/Nlrp3/Tor1aip2/Arhgef2/Cspg4/Erbb2/Serinc5/Xrcc6/Traf7/Prelid1/Camk1/Stat3/Vrk3/Pdcd5/Cd300a/Tank/Nlrp1a/Bok/Efna1/Klf4/St5/Casp12/Gprc5b/Vav1/Ddr2/Hscb/Camkk1/Rasgrp3/Aimp2/RGD735065/Pkd2/Kalrn/Clpx/Tbc1d25/Mbp/Tbc1d2/Map4k4/Iqgap3/Ntrk2/Nod1/Sh3pxd2a/Cdc42ep4/Git1/Ifi27/Socs1/Rasgef1c/Camkk2/Igf1/Lamtor2/Topors/Gtf2f1/C…	560
GO:0030030	cell projection organization	biological process	593/5707	1450/17363	1.33808e-11	5.89086e-10	4.47184e-10	1.24424	Mtss1l/Smn1/Eif2b2/Cdh2/Emp1/Ptprz1/Ank3/Mecp2/Bcas3/Fgfr2/Nlgn2/Cspg4/Erbb2/Arsb/Ntn3/Ift27/Camk1/Nfe2l2/Pld1/Ezr/Efna1/Klf4/Dmd/Gprc5b/Tbr1/Nme2/Tctn1/Dnaaf3/Trim32/Cers2/Spire1/Sclt1/Wdr60/Rpl4/Ntm/Snapin/Ofd1/Csnk1d/Kalrn/Mbp/Map4k4/Stmn4/Grin1/Myh10/Ntrk2/Ppp1r9b/Plekho1/Arfip2/Exoc5/Cdc42ep4/Lhx2/Chst3/Gorasp1/Git1/Ccdc65/Aif1/Ptpn5/Tmem30a/Pip5k1c/Adamts1/Ift74/Spry3/Camk2b/Trim46/Tpgs1/Pa…	593
GO:0040011	locomotion	biological process	656/5707	1624/17363	1.41481e-11	6.19813e-10	4.70509e-10	1.22895	Cdh2/Nr4a1/Phactr1/Adora1/Sparc/Il17ra/Ptprz1/Syk/Ank3/Nphp4/Ropn1l/Stc1/Tacr2/Edn3/Bcas3/Bst2/Cd248/Gna13/Nov/Nlgn2/Cspg4/Erbb2/Arsb/Ntn3/Trip6/Stat3/Trim27/Cyp7b1/Calr/Cd300a/Nfe2l2/Jup/Pld1/Efna1/Retnlg/Sox10/Naca/Klf4/Chga/Axl/Mboat7/Vav1/Gapdhs/Tbr1/Ddr2/Pik3ca/Trim32/Cers2/Smarca4/Cited2/Enpep/Zc3h12a/Kalrn/Hrh1/Nde1/Myh10/Ntrk2/Ppp1r9b/Plekho1/Gab2/Lhx2/Il17rc/Selplg/Ch25h/Aif1/Ltb4r2/Igf1…	656
GO:0045893	positive regulation of transcription, DNA-templated	biological process	593/5707	1451/17363	1.53969e-11	6.6797e-10	5.07066e-10	1.24338	Pus1/Sp1/Arid5a/Rfxap/Nr4a1/Kat5/Mecp2/Epas1/Eaf2/Lmo2/Wdr61/Bcas3/Dyrk1b/Coq7/Fgfr2/Nlrp3/Rasl11a/Arhgef2/Rpl23/Erbb2/Nfia/Xrcc6/Camk1/Stat3/Stag1/Ubtf/Tlr3/Nfe2l2/Pbx3/Zbtb17/Ttc5/Elf2/En2/Sox10/Naca/Klf4/Cebpa/Serpinf2/Arntl/Smarcc1/Ckap2/Rara/Tbr1/Irf3/Nme2/Phf5a/Smarca4/Cited2/Pkd2/Zc3h12a/Ddx41/E2f1/Zbtb49/Hcls1/Grin1/Scap/Cd38/Cebpd/Ncoa2/Lhx2/Smarcb1/Igf1/Stat6/Nr1d1/Rps6ka4/Topors/Gata2/…	593
GO:1903508	positive regulation of nucleic acid-templated transcription	biological process	593/5707	1451/17363	1.53969e-11	6.6797e-10	5.07066e-10	1.24338	Pus1/Sp1/Arid5a/Rfxap/Nr4a1/Kat5/Mecp2/Epas1/Eaf2/Lmo2/Wdr61/Bcas3/Dyrk1b/Coq7/Fgfr2/Nlrp3/Rasl11a/Arhgef2/Rpl23/Erbb2/Nfia/Xrcc6/Camk1/Stat3/Stag1/Ubtf/Tlr3/Nfe2l2/Pbx3/Zbtb17/Ttc5/Elf2/En2/Sox10/Naca/Klf4/Cebpa/Serpinf2/Arntl/Smarcc1/Ckap2/Rara/Tbr1/Irf3/Nme2/Phf5a/Smarca4/Cited2/Pkd2/Zc3h12a/Ddx41/E2f1/Zbtb49/Hcls1/Grin1/Scap/Cd38/Cebpd/Ncoa2/Lhx2/Smarcb1/Igf1/Stat6/Nr1d1/Rps6ka4/Topors/Gata2/…	593
GO:0006518	peptide metabolic process	biological process	359/5707	820/17363	1.61552e-11	6.94648e-10	5.27318e-10	1.33198	Eif2b2/Gtf2h3/Lamp2/Trnau1ap/Mecp2/Rpl36a/Mtg2/Mrpl52/Nhp2/Ctns/Guf1/Rpl10a/Eefsec/Rpl23/Erbb2/Fam129a/Eif5b/Stat3/Mrpl3/Rpl8/Gss/Calr/Rps27/Gstt1/Nfe2l2/Efna1/Larp6/Dmd/Rara/Rpl9/Ago4/Aimp2/Enpep/Rpl4/Zc3h12a/Rpl38/Cdk5rap1/Gpx4/Gstm1/Cpm/Igf1/Chac2/Khsrp/Dph2/Hnrnpl/Rpl14/Mrpl10/Bdh2/Rpl29/Mrpl23/Mrpl44/Ncbp2/Mrps16/Mipep/Ilf3/Gpx1/Ccdc12/Bcl3/Sox11/Rpl24/Clu/Rpl19/Limd1/Tcof1/Tmed10/Rps19/Eif3…	359
GO:0098657	import into cell	biological process	280/5707	614/17363	1.62926e-11	6.94648e-10	5.27318e-10	1.38742	Jmjd6/Kcnj10/Syk/Nlgn2/Neurl1b/Rab20/Clec7a/Epn2/Calr/Cd300a/Ston1/Apobr/Ezr/Mertk/Axl/Rara/Vav1/Ldlrap1/Pik3ca/Ap2s1/Csnk1d/Aif1/Ptpn5/Cubn/Pip5k1c/Gata2/Necab2/Kcnj5/Pacsin2/Rufy1/Ceacam1/Tnk2/Htr1b/Dll1/Arhgap12/Itgb1/Gpm6b/Cxcl16/Gulp1/Tlr2/Clu/Abca1/Rab34/Hip1r/Pacsin1/Cd24/Snx18/Fnbp1l/Arf1/Rab21/Wasl/Cyba/Cd81/Dtnbp1/Bcl2l1/Hfe/Tf/Inpp5f/Pros1/Snx4/Snx17/Ano6/Rin1/Slc9a9/Cln3/B2m/Itpr1/Arh…	280
GO:0048870	cell motility	biological process	579/5707	1413/17363	1.63227e-11	6.94648e-10	5.27318e-10	1.24668	Cdh2/Nr4a1/Phactr1/Adora1/Sparc/Il17ra/Ptprz1/Syk/Nphp4/Ropn1l/Stc1/Tacr2/Edn3/Bcas3/Bst2/Cd248/Gna13/Nov/Cspg4/Arsb/Trip6/Stat3/Cyp7b1/Calr/Cd300a/Nfe2l2/Jup/Pld1/Efna1/Retnlg/Sox10/Naca/Klf4/Chga/Axl/Mboat7/Vav1/Gapdhs/Ddr2/Pik3ca/Trim32/Cers2/Smarca4/Cited2/Enpep/Zc3h12a/Kalrn/Hrh1/Nde1/Myh10/Ntrk2/Ppp1r9b/Plekho1/Gab2/Il17rc/Selplg/Ch25h/Aif1/Ltb4r2/Igf1/Ptp4a3/Gata2/Catsperd/Trim46/Tpgs1/Stk…	579
GO:0051674	localization of cell	biological process	579/5707	1413/17363	1.63227e-11	6.94648e-10	5.27318e-10	1.24668	Cdh2/Nr4a1/Phactr1/Adora1/Sparc/Il17ra/Ptprz1/Syk/Nphp4/Ropn1l/Stc1/Tacr2/Edn3/Bcas3/Bst2/Cd248/Gna13/Nov/Cspg4/Arsb/Trip6/Stat3/Cyp7b1/Calr/Cd300a/Nfe2l2/Jup/Pld1/Efna1/Retnlg/Sox10/Naca/Klf4/Chga/Axl/Mboat7/Vav1/Gapdhs/Ddr2/Pik3ca/Trim32/Cers2/Smarca4/Cited2/Enpep/Zc3h12a/Kalrn/Hrh1/Nde1/Myh10/Ntrk2/Ppp1r9b/Plekho1/Gab2/Il17rc/Selplg/Ch25h/Aif1/Ltb4r2/Igf1/Ptp4a3/Gata2/Catsperd/Trim46/Tpgs1/Stk…	579
GO:0051094	positive regulation of developmental process	biological process	568/5707	1383/17363	1.66474e-11	7.05108e-10	5.35258e-10	1.24952	Olig2/Eif2b2/Nkap/Aplnr/Ptprz1/Syk/Mecp2/Mtdh/Edn3/Epas1/Fgfr2/Nlrp3/Nlgn2/Arsb/Cldn5/Xrcc6/Camk1/Stat3/Calr/Uchl3/Nfe2l2/Ppib/Ezr/H2afy/Sox10/Naca/Dmd/Cebpa/Serpinf2/Axl/Gprc5b/Arntl/Rara/Clic1/Ddr2/Nme2/Prpf19/Asic2/Prkch/Trim32/Smarca4/Cited2/Rpl4/Zc3h12a/Kalrn/Oprm1/Kdm4a/Vnn1/Hcls1/Tgif1/Iqgap3/Ntrk2/Cebpd/Commd5/Faim/Socs1/Igf1/Stat6/Ptpn5/Tmem30a/Bcl6/Gata2/Adamts1/Tgif2/Camk2b/Scarf1/Scn1…	568
GO:0097190	apoptotic signaling pathway	biological process	274/5707	599/17363	1.79533e-11	7.56832e-10	5.74522e-10	1.39168	Bag6/Pdk2/Traf7/Prelid1/Tfpt/Pdcd5/Smpd2/Tlr3/Nfe2l2/Eya4/Bok/Casp12/Pea15/Zmynd11/Trim32/Uri1/E2f1/P4hb/Vnn1/Traf1/Tmem161a/Faim/Ifi27/Igf1/Pgap2/Trim39/Topors/Camk2b/Dapk2/Hic1/Lamp1/Ikbke/Bcl2l12/Bcl2l11/Ptprc/Il33/Stk3/Bag3/Agap2/Gpx1/Inhba/Parp1/Bcl3/Clu/Tnfrsf11a/Hip1r/Bcl10/Nr4a2/Cd24/Casp4/Tnfsf12/Msx1/Mapk7/Apopt1/Cyp1b1/Pf4/Siva1/Bcl2l1/Rrp8/Sh3glb1/Ctnna1/Ddit3/Ivns1abp/Itpr1/Rps3/Diab…	274
GO:0001932	regulation of protein phosphorylation	biological process	559/5707	1359/17363	1.82258e-11	7.64713e-10	5.80505e-10	1.25144	Aplnr/Plcl2/Cdh2/Adora1/Ptprz1/Cd84/Syk/Cdkn1b/Ropn1l/Edn3/Tab2/Plce1/Tab1/Fgfr2/Arhgef2/Cspg4/Erbb2/Fam129a/Xrcc6/Traf7/Camk1/Trim27/Vrk3/Pkig/Cd300a/Tlr3/Lemd2/Crlf1/Ezr/H2afy/Efna1/Klf4/St5/Dmd/Serpinf2/Gprc5b/Rara/Ddr2/Camkk1/Pik3ca/Ndrg2/Zmynd11/Hexim2/Pkd2/Zc3h12a/Csnk1d/Oprm1/Cbs/Map4k4/Hcls1/Cdk5rap1/Iqgap3/Ntrk2/Ppp1r9b/Nod1/Socs1/Camkk2/Aif1/Igf1/Ptpn5/Dusp2/Lamtor2/Rps6ka4/Phb2/Tnfrsf1…	559
GO:0051338	regulation of transferase activity	biological process	382/5707	882/17363	1.99606e-11	8.33588e-10	6.32789e-10	1.31769	Pnkp/Adora1/Syk/Cdkn1b/Edn3/Tab2/Plce1/Tab1/Cspg4/Rpl23/Erbb2/Serinc5/Xrcc6/Traf7/Camk1/Trim27/Pkig/Cd300a/Chchd10/H2afy/Efna1/Klf4/Gprc5b/Rara/Ddr2/Camkk1/Midn/Hexim2/Pkd2/Cbs/Map4k4/Cdk5rap1/Iqgap3/Ntrk2/Ppp2r5a/Socs1/Camkk2/Igf1/Ptpn5/Dusp2/Lamtor2/Topors/Stk10/Synpo2/Oxsr1/Ggnbp2/Ceacam1/Adra2c/Fgf1/Tlr4/Ptprc/Stk3/Agap2/Gadd45b/Irgm/Il23a/Map4k1/Trpt1/Ppp1r1c/Ppp1r1a/Clu/Prkcz/Dusp16/Tnfrsf1…	382
GO:0120036	plasma membrane bounded cell projection organization	biological process	583/5707	1426/17363	2.17212e-11	9.02894e-10	6.854e-10	1.24384	Mtss1l/Smn1/Eif2b2/Cdh2/Emp1/Ptprz1/Ank3/Mecp2/Bcas3/Fgfr2/Nlgn2/Cspg4/Erbb2/Arsb/Ntn3/Ift27/Camk1/Nfe2l2/Pld1/Ezr/Efna1/Klf4/Dmd/Gprc5b/Tbr1/Nme2/Tctn1/Dnaaf3/Trim32/Cers2/Spire1/Sclt1/Wdr60/Rpl4/Ntm/Snapin/Ofd1/Csnk1d/Kalrn/Mbp/Map4k4/Stmn4/Grin1/Myh10/Ntrk2/Ppp1r9b/Plekho1/Arfip2/Exoc5/Cdc42ep4/Lhx2/Chst3/Gorasp1/Git1/Ccdc65/Aif1/Ptpn5/Tmem30a/Pip5k1c/Adamts1/Ift74/Spry3/Camk2b/Trim46/Tpgs1/Ad…	583
GO:0009653	anatomical structure morphogenesis	biological process	976/5707	2526/17363	2.2885e-11	9.46869e-10	7.18782e-10	1.17553	Smn1/Eif2b2/Jmjd6/Sp1/Aplnr/Cdh2/Nr4a1/Sparc/Tbx4/Ptprz1/Krt19/Syk/Ank3/Mecp2/Exoc4/Bsg/Mtdh/Stc1/Epas1/Tab1/Bcas3/Gpr4/Dyrk1b/Cd248/Gna13/Coq7/Map7/Fgfr2/Rhoj/Nov/Arhgef2/Cspg4/Erbb2/Ntn3/Camk1/Stat3/Cyp7b1/Vrk3/Syf2/Calr/Nfe2l2/Eya4/Rxfp1/Lemd2/Zbtb17/Ezr/Mertk/Efna1/Mpp5/Sox10/Naca/Klf4/Dmd/Serpinf2/Axl/Smarcc1/Mboat7/Rara/Tbr1/Pik3ca/Ago4/Tctn1/Smarca4/Cited2/Enpep/Pofut2/Pkd2/Wdr60/Rpl4/Zc3h…	976
GO:0048699	generation of neurons	biological process	635/5707	1570/17363	2.42169e-11	9.94866e-10	7.55218e-10	1.23053	Olig2/Smn1/Eif2b2/Cdh2/Ptprz1/Ank3/Mecp2/Nphp4/Edn3/Fgfr2/Arhgef2/Nlgn2/Cspg4/Erbb2/Arsb/Ntn3/Xrcc6/Ift27/Camk1/Stat3/Dagla/Calr/Nfe2l2/Pbx3/Efna1/En2/Sox10/Klf4/Dmd/Axl/Gprc5b/Arntl/Rara/Tbr1/Nme2/Prpf19/Prkch/Tctn1/Trim32/Cers2/Spire1/Sclt1/Rpl4/Ntm/Snapin/Kalrn/Oprm1/Mbp/Kdm4a/Map4k4/Nde1/Stmn4/Cdk5rap1/Grin1/Mbd1/Tgif1/Myh10/Ntrk2/Ppp1r9b/Lhx2/Chst3/Gorasp1/Git1/Faim/Igf1/Ptpn5/Tmem30a/Bcl6/P…	635
GO:0043549	regulation of kinase activity	biological process	343/5707	780/17363	2.42677e-11	9.94866e-10	7.55218e-10	1.33788	Adora1/Syk/Cdkn1b/Edn3/Tab2/Plce1/Tab1/Cspg4/Erbb2/Xrcc6/Traf7/Camk1/Trim27/Pkig/Cd300a/H2afy/Efna1/Klf4/Gprc5b/Rara/Ddr2/Camkk1/Midn/Hexim2/Pkd2/Cbs/Map4k4/Cdk5rap1/Iqgap3/Ntrk2/Ppp2r5a/Socs1/Camkk2/Igf1/Ptpn5/Dusp2/Lamtor2/Stk10/Synpo2/Oxsr1/Ggnbp2/Ceacam1/Adra2c/Fgf1/Tlr4/Ptprc/Stk3/Agap2/Gadd45b/Irgm/Il23a/Map4k1/Trpt1/Ppp1r1c/Ppp1r1a/Clu/Prkcz/Dusp16/Tnfrsf11a/Fam20a/Adarb1/Map3k10/Cd24/Foxa…	343
GO:0060284	regulation of cell development	biological process	420/5707	985/17363	2.67853e-11	1.09306e-09	8.29758e-10	1.29727	Olig2/Smn1/Eif2b2/Npr2/Grb14/Cdh2/Ptprz1/Mecp2/Arhgef2/Nlgn2/Cspg4/Arsb/Cldn5/Xrcc6/Camk1/Stat3/Calr/Nfe2l2/Efna1/Sox10/Naca/Klf4/Dmd/Gprc5b/Arntl/Rara/Tbr1/Nme2/Prpf19/Prkch/Trim32/Cers2/Rpl4/Ntm/Snapin/Kalrn/Oprm1/Mbp/Kdm4a/Map4k4/Cdk5rap1/Grin1/Mbd1/Tgif1/Ntrk2/Gorasp1/Faim/Tjp2/Igf1/Ptpn5/Tmem30a/Bcl6/Gata2/Adamts1/Tgif2/Camk2b/Adcy6/Scarf1/Scn1b/Gdf11/Nr3c1/Abcc8/Rgma/Adra2c/Cobl/Atf5/Dll1/I…	420
GO:0010243	response to organonitrogen compound	biological process	497/5707	1194/17363	3.29316e-11	1.33777e-09	1.01552e-09	1.26639	Eif2b2/Sp1/Grb14/Nr4a1/Sparc/Syk/Serpina3n/Mecp2/Cdkn1b/Bsg/Stc1/Arhgef2/Rpl23/Bag6/Pdk2/Stat3/Cyp7b1/Gss/Ubd/Nlrp1a/Uchl3/Nfe2l2/Jup/Pld1/Optn/Ezr/Klf4/Cebpa/Casp12/Smarcc1/Pea15/Pdxk/Nme2/Pik3ca/Pkd2/Rpl4/Trpa1/Usp25/Col1a2/Kalrn/Pdxp/Oprm1/Hrh1/Prss8/Tmem259/Cbs/Grin1/Mbd1/Psmb9/Scap/Ntrk2/Gstm1/Crls1/Ppp1r9b/Nod1/Socs1/Ctsb/Aif1/Igf1/Ptpn5/Lamtor2/Ogg1/Hnrnpl/Tyr/Abcg1/Nrf1/Esrra/Adcy6/Usf1/H…	497
GO:0050767	regulation of neurogenesis	biological process	370/5707	853/17363	3.32904e-11	1.34623e-09	1.02194e-09	1.31968	Olig2/Smn1/Eif2b2/Cdh2/Ptprz1/Mecp2/Arhgef2/Nlgn2/Cspg4/Arsb/Xrcc6/Camk1/Stat3/Calr/Nfe2l2/Efna1/Sox10/Klf4/Dmd/Gprc5b/Arntl/Rara/Tbr1/Nme2/Prpf19/Prkch/Trim32/Cers2/Rpl4/Ntm/Snapin/Kalrn/Oprm1/Mbp/Kdm4a/Map4k4/Cdk5rap1/Grin1/Mbd1/Tgif1/Ntrk2/Gorasp1/Faim/Igf1/Ptpn5/Tmem30a/Bcl6/Gata2/Adamts1/Tgif2/Camk2b/Adcy6/Scarf1/Scn1b/Gdf11/Nr3c1/Abcc8/Rgma/Adra2c/Cobl/Atf5/Dll1/Itgb1/Lzts1/Nckipsd/Acsl6/So…	370
GO:1902533	positive regulation of intracellular signal transduction	biological process	400/5707	935/17363	4.85607e-11	1.9549e-09	1.48399e-09	1.30156	Cdh2/Adora1/Cd84/Syk/Exoc4/Mtdh/Edn3/Tab2/Plce1/Tab1/Bst2/Gpr4/Fgfr2/Cspg4/Rpl23/Erbb2/Dhx58/Trip6/Traf7/Calr/Cd300a/Ubd/Tlr3/Bok/Crlf1/Efna1/St5/Serpinf2/Axl/Gprc5b/Rara/Irf3/Trim32/Pkd2/Mier1/Zc3h12a/Oprm1/Map4k4/Hcls1/Iqgap3/Ntrk2/Nod1/Socs1/Igf1/Lamtor2/Ptp4a3/Phb2/Tnfrsf19/Necab2/Dusp22/Ceacam1/Ppp5c/Hic1/Ikbke/Adra2c/Fgf1/Tlr4/Bcl2l11/Ptprc/Stk3/Cdk10/Agap2/Gadd45b/Itgb1/Adora3/Ednra/Gpx1/P…	400
GO:0051130	positive regulation of cellular component organization	biological process	522/5707	1265/17363	5.10154e-11	2.04451e-09	1.55201e-09	1.25544	Eif2b2/Nkap/Arid5a/Pnkp/Ptprz1/Syk/Mecp2/Cdkn1b/Nphp4/Edn3/Wdr61/Bcas3/Nlgn2/Arsb/Camk1/Trim27/Pdcd5/Calr/Nfe2l2/Bok/Zbtb17/Optn/H2afy/Mertk/Dmd/Cebpa/Serpinf2/Axl/Gprc5b/Ddr2/Nabp2/Ldlrap1/Nme2/Asic2/RGD735065/Spire1/Mier1/Rpl4/Kalrn/Pdxp/Grin1/Ntrk2/Arfip2/Cdc42ep4/Jdp2/Smarcb1/Igf1/Ptpn5/Tmem30a/Bcl6/Piezo1/Rps6ka4/Phb2/Gata2/Wbp2/Adamts1/Camk2b/Synpo2/Scarf1/Scn1b/Nr3c1/Def8/Abcc8/Evl/Rgma/Sp…	522
GO:0044257	cellular protein catabolic process	biological process	301/5707	675/17363	6.51872e-11	2.60079e-09	1.9743e-09	1.35669	Psmb4/Kat5/Lamp2/Scpep1/Psmb3/Rpl23/Bag6/Ubd/Uchl3/Nfe2l2/Rnf216/Ezr/Efna1/Arntl/Smarcc1/Prpf19/Trim32/Usp43/Arrdc1/Nudt15/Usp25/Csnk1d/Clpx/Znrf2/Tmem259/Psmb9/Kctd10/Ctsb/Nr1d1/Snf8/Otud5/Trim39/Ubqln4/Nhlrc1/Topors/Ctsl/Psmb6/Klhl8/Il33/Psma4/Gpx1/Rchy1/Clu/Ube2g2/Usp19/Aup1/Rnf144a/Psmd4/Ctss/Rnf20/Rnf185/Derl3/Sqstm1/Cd81/Ankzf1/Spopl/Hfe/Oma1/Ddit3/Ufl1/Tor1a/Atraid/Cbfa2t3/Sumo2/Tcirg1/Ldl…	301
GO:0006461	protein complex assembly	biological process	540/5707	1316/17363	6.60959e-11	2.62533e-09	1.99293e-09	1.2484	Kcnj10/Cdh2/Lamp2/Mecp2/Cdkn1b/Nlrp3/Arhgef2/Mx1/Xrcc6/Trim27/Calr/Nlrp1a/Jup/Bok/Optn/Pdcl/Dmd/Cebpa/Exoc8/Tysnd1/Tfip11/Hscb/Nme2/Ndufaf3/Dnaaf3/Aimp2/Spire1/Cpsf6/Pkd2/Zc3h12a/Trpa1/Col1a2/Csnk1d/Nde1/Hcls1/Grin1/Gpx4/Tmod1/Kctd10/Arfip2/Sh3pxd2a/Cdc42ep4/Aif1/Cubn/Piezo1/Pex14/Ceacam1/Ppp5c/Evl/Spidr/Ikbke/Kctd15/Tpm1/Tlr4/Bcl2l11/Mis12/Cobl/Atat1/Psmd9/Pex11b/Tmem141/Irgm/Parp1/Tlr2/Ikzf5/Nd…	540
GO:0042060	wound healing	biological process	210/5707	442/17363	7.12699e-11	2.81832e-09	2.13943e-09	1.44549	Sparc/Syk/Gpr4/Gna13/Fgfr2/Nov/Erbb2/Gp1bb/Nfe2l2/Optn/Mertk/Naca/Dmd/Serpinf2/Axl/Clic1/Pik3ca/Asic2/RGD735065/Oprm1/Actg1/Myh10/Igf1/Pip5k1c/Abcc8/Ceacam1/Adra2c/Tpm1/Tlr4/Insl3/Mcam/Gpx1/Prkcz/Ptk7/Myl9/Foxa2/Coro1b/Papss2/Alox12/Treml1/Serpind1/Pf4/Dtnbp1/Pros1/Pdgfrb/Ano6/Tor1a/Sdc2/Hopx/Cd9/Cpq/Fermt3/Hspb1/Plat/Serpine2/Igsf10/Fzd7/Apoe/Foxc2/Ninj1/Pear1/Adam15/Vkorc1/Plau/Igf2/Prkcd/Anxa2…	210
GO:0070271	protein complex biogenesis	biological process	540/5707	1317/17363	7.6174e-11	2.99897e-09	2.27657e-09	1.24745	Kcnj10/Cdh2/Lamp2/Mecp2/Cdkn1b/Nlrp3/Arhgef2/Mx1/Xrcc6/Trim27/Calr/Nlrp1a/Jup/Bok/Optn/Pdcl/Dmd/Cebpa/Exoc8/Tysnd1/Tfip11/Hscb/Nme2/Ndufaf3/Dnaaf3/Aimp2/Spire1/Cpsf6/Pkd2/Zc3h12a/Trpa1/Col1a2/Csnk1d/Nde1/Hcls1/Grin1/Gpx4/Tmod1/Kctd10/Arfip2/Sh3pxd2a/Cdc42ep4/Aif1/Cubn/Piezo1/Pex14/Ceacam1/Ppp5c/Evl/Spidr/Ikbke/Kctd15/Tpm1/Tlr4/Bcl2l11/Mis12/Cobl/Atat1/Psmd9/Pex11b/Tmem141/Irgm/Parp1/Tlr2/Ikzf5/Nd…	540
GO:0051241	negative regulation of multicellular organismal process	biological process	485/5707	1167/17363	7.68167e-11	3.01101e-09	2.2857e-09	1.26441	Olig2/Npr2/Dact3/Grb14/Adora1/Sparc/Kat5/Ptprz1/Cd84/Mecp2/Cdkn1b/Stc1/Tacr2/Eaf2/Lmo2/Wdr61/Bst2/Gpr4/Nlrp3/Nov/Arhgef2/Cspg4/Erbb2/Kremen2/Dhx58/Stat3/Trim27/Calr/Nfe2l2/Gfra4/Ezr/Mertk/Efna1/Ptgds/Sox10/Klf4/Dmd/Serpinf2/Axl/Rara/Irf3/Nme2/Prpf19/Ndrg2/Cers2/Cited2/Zc3h12a/Ntm/Snapin/Ofd1/Mbp/Kdm4a/Map4k4/Mbd1/Cd38/Gorasp1/Tjp2/Tmem176b/Igf1/Bcl6/Otud5/Phb2/Gata2/Tifab/Adcy6/Rab11fip1/Gdf11/So…	485
GO:0014070	response to organic cyclic compound	biological process	543/5707	1326/17363	8.50497e-11	3.31917e-09	2.51963e-09	1.24587	Kcnj10/Nr4a1/Sparc/Kat5/Serpina3n/Mecp2/Cdkn1b/Bsg/Stc1/Chka/Erbb2/Nfia/Stat3/Cyp7b1/Paqr9/Calr/Gstt1/Tlr3/Jup/Ezr/Acaa1a/Ptgds/Sox10/Klf4/Cebpa/Arntl/Pea15/Rara/Irf3/Pdxk/Pik3ca/Ago4/Uri1/Smarca4/Pkd2/Zc3h12a/Ntm/Trpa1/Plin2/Col1a2/Kalrn/Pdxp/Oprm1/Mbp/Hrh1/Psph/Prss8/Cbs/Rbbp8/Grin1/Gpx4/Mbd1/Psmb9/Nr2c1/Ntrk2/Crls1/Ppp1r9b/Cd38/Ncoa2/Ifi27/Socs1/Ctsb/Aif1/Igf1/Nr1d1/Ptpn5/Ogg1/Mbd3/Slc22a7/Phb…	543
GO:0009605	response to external stimulus	biological process	895/5707	2310/17363	9.94495e-11	3.86426e-09	2.93342e-09	1.17877	Arid5a/Cdk19/Nr4a1/Adora1/Sparc/Psmb4/Il17ra/Lamp2/Cd84/Syk/Ank3/Serpina3n/Mecp2/Mtdh/Stc1/Edn3/Epas1/Bst2/Fgfr2/Nlrp3/Nov/Aoah/Nlgn2/Mx1/Erbb2/Arsb/Serinc5/Ntn3/Pdk2/Dhx58/Cyp7b1/Cd37/Ctsd/Plec/Acot2/Gss/Calr/Smpd2/Gstt1/Tlr3/Nlrp1a/Nfe2l2/Jup/Rps25/Tnfaip8l2/Mr1/Pld1/Optn/Rnf216/Acaa1a/Efna1/Retnlg/Oasl2/Klf4/Chga/Dmd/Cebpa/Serpinf2/Axl/Gprc5b/Nt5e/Rara/Vav1/Tbr1/Irf3/Fabp7/Nudt1/Pdxk/Pik3ca/As…	895
GO:0042542	response to hydrogen peroxide	biological process	102/5707	184/17363	2.08897e-10	8.08187e-09	6.13507e-09	1.68655	Kat5/Nfe2l2/Optn/Klf4/Axl/Trpa1/Txnrd2/Stat6/Mmp2/Ppp5c/Gpx1/Mapk7/Casp6/Lig1/Cyp1b1/Ankzf1/Bcl2l1/Pdgfrb/Foxp1/Txnip/Ddit3/Rps3/Il18/Nr4a3/Hsf1/Hspb1/Hba2/Cryab/Park7/Cat/Klf2/Cfl1/Net1/Prkcd/Gnao1/Aifm1/Cst3/Ripk1/Pcna/Ager/Shc1/Sod1/Arpc2/Ada/Nol3/Bcl2/Src/Ezh2/Il18bp/Serpine1/Stk25/Cbx8/Gpr37l1/Oser1/Kdm6b/Txn1/Cdkn2a/Cfh/Tp53/Pld2/Mb/Mif/Anxa1/Lcn2/Glrx2/Pawr/Fbxo7/Slc4a1/Olr1/Rela/Rhob/Fas/…	102
GO:0033365	protein localization to organelle	biological process	363/5707	845/17363	2.18599e-10	8.42078e-09	6.39234e-09	1.30697	Nkap/Dact3/Lamp2/Rpa2/Syk/Nlrp3/Nov/Tor1aip2/Neurl1b/Bag6/Trip6/Stat3/Pola2/Pkig/Pdcd5/Calr/Tlr3/Dnlz/Jup/Lemd2/Ncoa4/Zbtb17/Optn/Ezr/H2afy/Timm13/Rrs1/Arntl/Nabp2/Tctn1/Sprn/Pkd2/Zc3h12a/Csnk1d/Kalrn/Pacs1/Grpel2/Hcls1/Taf3/Ppp1r9b/Ranbp6/Igf1/Ptpn5/Tmem30a/Snf8/Bcl6/Ogg1/Kptn/Phb2/Topors/Pex14/Tmem173/Nfkbib/Pacsin2/Tnpo3/Ceacam1/Spidr/Lamp1/Tlr4/Mis12/Emd/Mipep/Bag3/Gcc2/Apc2/Stard7/Timm44/Gpn…	363
GO:0048709	oligodendrocyte differentiation	biological process	68/5707	109/17363	2.36537e-10	9.07268e-09	6.8872e-09	1.89801	Olig2/Eif2b2/Kcnj10/Ptprz1/Mecp2/Exoc4/Erbb2/Bok/Sox10/Ntrk2/Kcnq3/Sox11/Tlr2/Clu/Tcf7l2/Zfp365/Hdac11/Med12/Cd9/Mag/Tp73/Apoe/Prmt5/Sox6/Pparg/Dag1/Srsf1/Vtn/Gli3/Bcl2/Lpar1/Notch1/Ascl1/Bmp4/Cnp/Gsn/Lingo1/Cntn2/Pax6/Aspa/Olig1/Cdkn2c/Gstp1/Hes1/Ercc2/Cxcr4/Dusp10/Tspan2/Myrf/Nkx2-2/Tgfb1/Lyn/Fa2h/Sox5/Id4/Fgfr3/Cdk5/Dusp15/Egr1/Slc45a3/Sirt2/Csk/Met/Nkx6-2/Hdac10/Sox8/Id2/Ptpra	68
GO:0034622	cellular macromolecular complex assembly	biological process	405/5707	960/17363	3.31573e-10	1.26635e-08	9.61307e-09	1.28351	Smn1/Pcdhga3/Mecp2/Cdkn1b/Dhx30/Nlrp3/Mx1/Prpf18/Trim27/Calr/Rps27/Rps25/H2afy/Rrs1/Dmd/Exoc8/Prpf19/Ago4/Ndufaf3/Dnaaf3/Spire1/Gtf3c5/Swi5/Csnk1d/Rpl38/Nde1/Hcls1/Itgb3bp/Gpx4/Tmod1/Arfip2/Cdc42ep4/Aif1/Evl/Tpm1/Tlr4/Mis12/Cobl/Abt1/Atat1/Psmd9/Tmem141/Grwd1/Taf11/Parp1/Tlr2/Rpl24/Ndufa1/Clu/Aar2/Tmsb4x/Limd1/Psmd4/Thra/Rps19/Hip1r/Tmem33/Golga2/Cdc73/Sptb/Snrpb/Plekhg2/Arf1/Map7d3/Coro1b/Ythdc1…	405
GO:0045859	regulation of protein kinase activity	biological process	313/5707	715/17363	3.44036e-10	1.30836e-08	9.93198e-09	1.33185	Adora1/Syk/Cdkn1b/Edn3/Tab2/Plce1/Tab1/Cspg4/Erbb2/Xrcc6/Traf7/Camk1/Trim27/Pkig/Cd300a/H2afy/Efna1/Gprc5b/Ddr2/Camkk1/Hexim2/Pkd2/Cbs/Map4k4/Cdk5rap1/Iqgap3/Ntrk2/Socs1/Camkk2/Igf1/Ptpn5/Dusp2/Lamtor2/Stk10/Synpo2/Oxsr1/Ggnbp2/Ceacam1/Adra2c/Fgf1/Tlr4/Ptprc/Stk3/Agap2/Gadd45b/Irgm/Il23a/Map4k1/Trpt1/Ppp1r1c/Ppp1r1a/Clu/Prkcz/Dusp16/Tnfrsf11a/Fam20a/Adarb1/Map3k10/Cd24/Mdfic/Mapk7/Cd81/Dtnbp1/Ptp…	313
GO:0071495	cellular response to endogenous stimulus	biological process	548/5707	1350/17363	3.49376e-10	1.32304e-08	1.00434e-08	1.23499	Mtss1l/Sp1/Grb14/Nr4a1/Serpina3n/Mecp2/Stc1/Lmo2/Tab1/Fgfr2/Arhgef2/Rpl23/Erbb2/Cldn5/Pdk2/Stat3/Cyp7b1/Paqr9/Rpl8/Pdcd5/Calr/Uchl3/Nfe2l2/Jup/Lemd2/Optn/Ezr/Sox10/Klf4/Arntl/Smarcc1/Fgfbp1/Rara/Rpl9/Uri1/Smarca4/Cited2/Pkd2/Rpl4/Trpa1/Ofd1/Col1a2/Csnk1d/E2f1/Pdxp/Oprm1/Hrh1/Nr2c1/Ntrk2/Ppp1r9b/Nod1/Ncoa2/Socs1/Ctsb/Aif1/Igf1/Nr1d1/Lamtor2/Phb2/Adamts1/Dusp22/Ctsl/Esrra/Cstf2/Adcy6/Usf1/Tshr/Chek…	548
GO:0033043	regulation of organelle organization	biological process	494/5707	1202/17363	3.56641e-10	1.34485e-08	1.0209e-08	1.25037	Nkap/Arid5a/Pnkp/Cdh2/Mecp2/Cdkn1b/Edn3/Wdr61/Bcas3/Bst2/Fgfr2/Arhgef2/Pygo2/Prelid1/Trim27/Stag1/Pdcd5/Calr/Bok/Zbtb17/Optn/Ezr/H2afy/Serpinf2/Ckap2/Nabp2/RGD735065/Spire1/Mier1/Stam/Tbc1d25/Pdxp/Kdm4a/Stx5/Tbc1d2/Stmn4/Hcls1/Tmod1/Anapc15/Arfip2/Cdc42ep4/Jdp2/Smarcb1/Igf1/Ptpn5/Bcl6/Rps6ka4/Ubqln4/Phb2/Gata2/Wbp2/Ctsl/Camk2b/Synpo2/Chek1/Evl/Tpm1/Map6d1/Bcl2l11/Gas2l2/Tada2b/Atf5/Ccp110/Dcdc2/A…	494
GO:0006897	endocytosis	biological process	252/5707	556/17363	3.59794e-10	1.35104e-08	1.02559e-08	1.37893	Jmjd6/Syk/Nlgn2/Neurl1b/Rab20/Clec7a/Epn2/Calr/Cd300a/Ston1/Apobr/Ezr/Mertk/Axl/Rara/Vav1/Ldlrap1/Pik3ca/Ap2s1/Csnk1d/Aif1/Ptpn5/Cubn/Pip5k1c/Gata2/Necab2/Pacsin2/Rufy1/Ceacam1/Tnk2/Htr1b/Dll1/Arhgap12/Itgb1/Cxcl16/Gulp1/Tlr2/Clu/Abca1/Rab34/Hip1r/Pacsin1/Cd24/Snx18/Fnbp1l/Arf1/Rab21/Wasl/Cyba/Cd81/Dtnbp1/Bcl2l1/Hfe/Tf/Inpp5f/Pros1/Snx4/Snx17/Ano6/Rin1/Cln3/B2m/Itpr1/Prtn3/Snx12/Tor1a/Cd9/Ldlr/Cd…	252
GO:0007167	enzyme linked receptor protein signaling pathway	biological process	363/5707	848/17363	3.66588e-10	1.37079e-08	1.04059e-08	1.30235	Npr2/Grb14/Adora1/Syk/Gng7/Tab1/Fgfr2/Nov/Cspg4/Erbb2/Cldn5/Pdk2/Stat3/Lemd2/Gfra4/Efna1/Axl/Smarcc1/Fgfbp1/Ddr2/Cited2/Ofd1/Col1a2/Tgif1/Ntrk2/Gab2/Git1/Socs1/Adamts3/Igf1/Ptp4a3/Tgif2/Dusp22/Gdf11/Ceacam1/Rgma/Tnk2/Adra2c/Fgf1/Lemd3/Fam20c/Chrdl1/Dll1/Inhba/Parp1/Sox11/Bmpr1a/Prkcz/Pag1/Tyk2/Tcf7l2/Hip1r/Nrtn/Gcnt2/Msx1/Rhoq/Ctf1/Ptpn11/Hfe/Tf/Inpp5f/Pdgfrb/Phf14/Frk/Txnip/Jade2/Hpgd/Hhip/Creb1…	363
GO:0007249	I-kappaB kinase/NF-kappaB signaling	biological process	129/5707	249/17363	4.11093e-10	1.53081e-08	1.16206e-08	1.57619	Mtdh/Tab2/Bst2/Nlrp3/Nov/Trip6/Ubd/Tlr3/Tank/Optn/Gprc5b/Irf3/Zmynd11/Trim32/Mier1/Zc3h12a/Nod1/Faim/Tnfrsf19/Nfkbib/Tifab/Ppp5c/Ikbke/Tlr4/Nlrx1/Plekhg5/S100a13/Sectm1b/Bcl3/Tlr2/Tmsb4x/Bcl10/Sqstm1/Ppm1b/Cd4/Il18/Tradd/Hspb1/Fadd/Dab2ip/Trim8/Nfkb2/Mul1/Casp1/Irak4/Apol3/Rnf31/Flna/Ripk1/Irak1/Slc44a2/Rbck1/Traf2/Nol3/Zfand6/Ajuba/Lpar1/Lgals9/Cflar/Ccdc22/Map3k3/Myd88/Ltbr/Nek6/Tlr9/Chuk/Tmem9…	129
GO:0031400	negative regulation of protein modification process	biological process	260/5707	578/17363	4.73324e-10	1.75523e-08	1.33242e-08	1.36856	Pnkp/Mecp2/Cdkn1b/Rpl23/Fam129a/Trim27/Vrk3/Pkig/Cd300a/Lemd2/Ezr/H2afy/Efna1/Klf4/Dmd/Ndrg2/Zmynd11/Hexim2/Zc3h12a/Kdm4a/Cdk5rap1/Ppp1r9b/Socs1/Smarcb1/Igf1/Ptpn5/Dusp2/Trim39/Ggnbp2/Ceacam1/Ppp5c/Tlr4/Ptprc/Gadd45b/Ppp1r1c/Ppp1r1a/Prkcz/Ppp1r16b/Dusp16/Adarb1/Sin3a/Mapk7/Dtnbp1/G6pd/Irak3/Spopl/Hfe/Inpp5f/Lrrc4/Phb/Ufl1/Ctbp1/Rps3/Gadd45g/Fabp4/Il18/Snta1/Dvl1/Mad2l2/Rps7/Tp73/Fxyd1/Ppp1r8/Hspb…	260
GO:0023014	signal transduction by protein phosphorylation	biological process	344/5707	799/17363	4.86387e-10	1.79621e-08	1.36353e-08	1.30987	Cdh2/Adora1/Cd84/Syk/Edn3/Plce1/Tab1/Fgfr2/Cspg4/Erbb2/Traf7/Vrk3/Cd300a/Tlr3/Brap/Lemd2/Ezr/Efna1/Klf4/St5/Dmd/Serpinf2/Rara/Ndrg2/Zmynd11/Zc3h12a/Oprm1/Mbp/Cbs/Map4k4/Iqgap3/Mapk12/Ntrk2/Nod1/Igf1/Ptpn5/Dusp2/Lamtor2/Phb2/Tnfrsf19/Necab2/Dusp22/Stk10/Gdf11/Oxsr1/Ceacam1/Adra2c/Fgf1/Tlr4/Ptprc/Stk3/Cdk10/Gadd45b/Itgb1/Ednra/Inhba/Map4k1/Tlr2/Bmpr1a/Prkcz/Dusp16/Tnfrsf11a/Adra1a/Itpkb/Map3k10/Cd2…	344
GO:0043122	regulation of I-kappaB kinase/NF-kappaB signaling	biological process	119/5707	226/17363	5.33658e-10	1.96267e-08	1.4899e-08	1.60197	Mtdh/Tab2/Bst2/Nlrp3/Nov/Trip6/Ubd/Tlr3/Tank/Optn/Gprc5b/Irf3/Zmynd11/Trim32/Mier1/Zc3h12a/Nod1/Tnfrsf19/Nfkbib/Ppp5c/Ikbke/Tlr4/Nlrx1/Plekhg5/S100a13/Sectm1b/Bcl3/Tlr2/Tmsb4x/Bcl10/Sqstm1/Ppm1b/Cd4/Il18/Tradd/Hspb1/Fadd/Dab2ip/Trim8/Mul1/Casp1/Irak4/Apol3/Rnf31/Flna/Ripk1/Irak1/Slc44a2/Rbck1/Traf2/Nol3/Zfand6/Ajuba/Lpar1/Lgals9/Cflar/Ccdc22/Map3k3/Myd88/Ltbr/Nek6/Tlr9/Chuk/Tmem9b/Nup62/Otud7b/Nf…	119
GO:0001775	cell activation	biological process	380/5707	897/17363	6.56313e-10	2.40388e-08	1.82482e-08	1.28887	Jmjd6/Nkap/Plcl2/Il17ra/Cd84/Syk/Cd244/Gna13/Nlrp3/Erbb2/Bag6/Prelid1/Ndrg1/Stat3/Cd37/Cd300a/Ubd/Tlr3/Tnfaip8l2/Mertk/Chga/Axl/Rara/Vav1/Clic1/Pik3ca/Vnn1/Actg1/Cd38/Gab2/Il11ra1/Git1/Socs1/Selplg/Aif1/Igf1/Stat6/Nr1d1/Bcl6/Otud5/Pip5k1c/Gata2/Ifnar1/Dusp22/Camk2b/Rasal3/Tshr/Nfatc3/Ceacam1/Cd151/Lamp1/Adra2c/Tlr4/Ptprc/Il33/Zbtb7b/Dll1/Adora3/Il23a/Bcl3/Sox11/Tlr2/Clu/Prkcz/Pag1/Apbb1ip/Fzd2/Bc…	380
GO:0032386	regulation of intracellular transport	biological process	252/5707	559/17363	6.81264e-10	2.48508e-08	1.88646e-08	1.37153	Nkap/Dact3/Use1/Cd84/Syk/Ank3/Mecp2/Bcas3/Nlrp3/Nov/Erbb2/Trip6/Camk1/Pkig/Pdcd5/Cd300a/Tlr3/Jup/Bok/Zbtb17/Ezr/Ldlrap1/Pkd2/Zc3h12a/Hcls1/Gab2/Ifi27/Igf1/Ptpn5/Tmem30a/Ogg1/Gata2/Tmem173/Nfkbib/Nus1/Ceacam1/Lamp1/B3gat3/Ncbp2/Tlr4/Emd/Bag3/Gcc2/Apc2/Adora3/Stard7/Tctex1d2/Parp1/Bcl3/Tlr2/Bmpr1a/Ube2g2/Kcnb1/Tmsb4x/Thra/Tcf7l2/Hip1r/Derl3/Arf1/Mdfic/Rab21/Mapk7/Ppm1b/Gls2/Tomm7/Ptpn11/Siva1/Bcl2l…	252
GO:0006886	intracellular protein transport	biological process	411/5707	981/17363	7.09845e-10	2.57882e-08	1.95762e-08	1.27465	Nkap/Dact3/Adora1/Lamp2/Syk/Ank3/Exoc4/Bcas3/Nlrp3/Nov/Erbb2/Trip6/Ift27/Camk1/Stat3/Pola2/Pkig/Pdcd5/Calr/Tlr3/Dnlz/Jup/Ncoa4/Zbtb17/Optn/Timm13/Rrs1/Stx8/Arntl/Sprn/Pkd2/Zc3h12a/Ap2s1/Snapin/Stam/Tbc1d25/Pacs1/Grpel2/Stx5/Tbc1d2/Hcls1/Gripap1/Ranbp6/Ifi27/Igf1/Ptpn5/Tmem30a/Snf8/Bcl6/Ogg1/Phb2/Ift74/Pex14/Tmem173/Nfkbib/Tnpo3/Ceacam1/B3gat3/Tlr4/Emd/Rilpl2/Mipep/Bag3/Itgb1/Usp6nl/Gcc2/Apc2/Gga2…	411
GO:0051223	regulation of protein transport	biological process	349/5707	815/17363	7.7326e-10	2.79783e-08	2.12387e-08	1.30282	Nkap/Dact3/Arid5a/Il17ra/Cd84/Syk/Ank3/Exoc4/Cd244/Bcas3/Nlrp3/Nov/Nlgn2/Erbb2/Trip6/Camk1/Trim27/Pkig/Pdcd5/Tlr3/Nlrp1a/Jup/Zbtb17/Ezr/Arntl/Irf3/Midn/Pkd2/Zc3h12a/Trpa1/Oprm1/Mbp/Map4k4/Hcls1/Cd38/Ifi27/Socs1/Il17rc/Igf1/Nr1d1/Ptpn5/Tmem30a/Otud5/Ogg1/Ifnar1/Tmem173/Nfkbib/Rab11fip1/Abcc8/Ceacam1/B3gat3/Tlr4/Emd/Il33/Pde1c/Bag3/Psmd9/Pkdcc/Kcnn4/Gcc2/Apc2/Stard7/Tctex1d2/Kcnj11/Parp1/Bcl3/Tlr2/…	349
GO:0044281	small molecule metabolic process	biological process	730/5707	1864/17363	8.55624e-10	3.08335e-08	2.34062e-08	1.1915	Npr2/Pnkp/Dctd/Dse/Syk/Gtpbp1/Gng7/Mecp2/Scpep1/Cd244/Aox2/Extl3/Bco1/Chka/Pank4/Ctns/H6pd/Coq7/Mocs2/Cyp39a1/Hsd17b1/Aspg/Pycr2/Eefsec/Pdk2/Stat3/Cyp7b1/Nme3/Akr1a1/Dagla/Acot2/Gss/Fggy/Chchd10/Pdcl/Pccb/Acaa1a/Ptgds/Oasl2/Chga/Zadh2/Cebpa/Abcd1/Csad/Nt5e/Tysnd1/Gapdhs/Ldlrap1/Nudt1/P4ha2/Pdxk/Nme2/Pik3ca/Midn/Aox1/Aldh3b1/Chpf/Pkd2/Nudt15/Ak8/Clpx/Pdxp/Oprm1/P4hb/Psph/Acad10/Cbs/Vnn1/Taf3/Car13…	730
GO:0033993	response to lipid	biological process	508/5707	1247/17363	9.0118e-10	3.23447e-08	2.45534e-08	1.23941	Kcnj10/Arid5a/Cdk19/Nr4a1/Sparc/Kat5/Cd84/Serpina3n/Mecp2/Cdkn1b/Mtdh/Stc1/Epas1/Map7/Fgfr2/Nlrp3/Erbb2/Stat3/Cyp7b1/Paqr9/Calr/Acaa1a/Ptgds/Sox10/Klf4/Cebpa/Axl/Arntl/Rara/Irf3/Pdxk/Nme2/Pik3ca/Uri1/Smarca4/Zc3h12a/Ntm/Col1a2/E2f1/Oprm1/Mbp/Psph/Prss8/Rbbp8/Gpx4/Mbd1/Nr2c1/Ntrk2/Crls1/Ppp1r9b/Cd38/Zfp105/Ncoa2/Tmem161a/Ifi27/Socs1/Aif1/Igf1/Nr1d1/Otud5/Ogg1/Mbd3/Phb2/Gata2/Adamts1/Tyr/Tph2/Ifnar…	508
GO:0050684	regulation of mRNA processing	biological process	71/5707	118/17363	9.78728e-10	3.49876e-08	2.65596e-08	1.8306	Jmjd6/Pcbp4/Prpf19/Rbm10/Wtap/Dazap1/Hnrnpl/Ncbp2/Rbfox3/Zfp64/Rbfox1/Rnf20/Adarb1/Cdc73/Ythdc1/Rbm42/Eif4a3/Celf6/Supt5h/Ctr9/Hsf1/Srsf7/Magoh/Supt6h/Myod1/Tmbim6/Sap18/Cdk9/Hnrnpa1/Ptbp1/Mbnl2/Celf4/Acin1/Hspa1b/Mbnl1/Sf3b4/Zfp36l1/Son/Rnf40/Thrap3/Snrnp70/C1qbp/Fmr1/Celf5/Papola/Sf3a1/Leo1/Nelfe/Srpk2/Snrpa/Rbm8a/Npm1/Celf3/Rnps1/Srsf10/Cdk11b/Srsf6/Rbm25/Slc39a5/Nsrp1/Hnrnpu/Paf1/Srsf2/Srsf4/…	71
GO:0006412	translation	biological process	293/5707	668/17363	9.99825e-10	3.55993e-08	2.7024e-08	1.33447	Eif2b2/Gtf2h3/Trnau1ap/Mecp2/Rpl36a/Mtg2/Mrpl52/Nhp2/Guf1/Rpl10a/Eefsec/Rpl23/Erbb2/Fam129a/Eif5b/Stat3/Mrpl3/Rpl8/Calr/Rps27/Larp6/Rara/Rpl9/Ago4/Aimp2/Rpl4/Zc3h12a/Rpl38/Cdk5rap1/Igf1/Khsrp/Dph2/Hnrnpl/Rpl14/Mrpl10/Rpl29/Mrpl23/Mrpl44/Ncbp2/Mrps16/Ilf3/Ccdc12/Bcl3/Sox11/Rpl24/Rpl19/Limd1/Tcof1/Rps19/Eif3h/Mrps18a/Serp1/Rpl3/Cyp1b1/Rbm4b/Eif4a3/Eif4ebp3/Eif1/Rps18/Aars2/Rpl7a/Hnrnpr/Rps3/Map2k2/…	293
GO:0000165	MAPK cascade	biological process	330/5707	766/17363	1.0216e-09	3.62302e-08	2.75029e-08	1.3107	Cdh2/Adora1/Cd84/Syk/Edn3/Plce1/Tab1/Fgfr2/Cspg4/Erbb2/Traf7/Vrk3/Cd300a/Tlr3/Brap/Lemd2/Ezr/Efna1/Klf4/St5/Dmd/Serpinf2/Rara/Ndrg2/Zmynd11/Zc3h12a/Oprm1/Mbp/Cbs/Map4k4/Iqgap3/Mapk12/Ntrk2/Nod1/Igf1/Ptpn5/Dusp2/Lamtor2/Phb2/Tnfrsf19/Necab2/Dusp22/Gdf11/Ceacam1/Adra2c/Fgf1/Tlr4/Ptprc/Stk3/Cdk10/Gadd45b/Itgb1/Ednra/Inhba/Map4k1/Tlr2/Prkcz/Dusp16/Tnfrsf11a/Adra1a/Itpkb/Map3k10/Cd24/Mdfic/Gcnt2/Mapk7…	330
GO:0070201	regulation of establishment of protein localization	biological process	356/5707	836/17363	1.13927e-09	4.02437e-08	3.05496e-08	1.29557	Nkap/Dact3/Arid5a/Il17ra/Cd84/Syk/Ank3/Exoc4/Cd244/Bcas3/Nlrp3/Nov/Nlgn2/Erbb2/Trip6/Camk1/Trim27/Pkig/Pdcd5/Tlr3/Nlrp1a/Jup/Zbtb17/Ezr/Arntl/Irf3/Midn/Pkd2/Zc3h12a/Trpa1/Oprm1/Mbp/Map4k4/Hcls1/Cd38/Ifi27/Socs1/Il17rc/Igf1/Nr1d1/Ptpn5/Tmem30a/Otud5/Ogg1/Ptp4a3/Ifnar1/Tmem173/Nfkbib/Rab11fip1/Abcc8/Ceacam1/Spidr/B3gat3/Tlr4/Emd/Il33/Pde1c/Bag3/Psmd9/Pkdcc/Kcnn4/Gcc2/Apc2/Stard7/Tctex1d2/Kcnj11/Par…	356
GO:2001235	positive regulation of apoptotic signaling pathway	biological process	98/5707	179/17363	1.16456e-09	4.09752e-08	3.11049e-08	1.66567	Traf7/Pdcd5/Bok/Pea15/Trim39/Camk2b/Bcl2l11/Ptprc/Stk3/Inhba/Clu/Hip1r/Bcl10/Tnfsf12/Msx1/Apopt1/Siva1/Sh3glb1/Ctnna1/Rps3/Gsk3a/Rps7/Tp73/Fadd/G0s2/Dab2ip/Park7/Bid/Mmp9/Prkcd/Sfpq/Adora2a/Ppp1ca/Tgfbr1/Ripk1/Rbck1/Sod1/Nacc2/Traf2/Ret/Srpx/Plaur/Siah1/Lgals9/Runx3/Ltbr/Unc5b/Daxx/Gsn/Tp53/Ing5/Jak3/Ctsh/Dapk3/Rpl11/Thbs1/Bmf/Trps1/Tnfrsf12a/Sept4/Bbc3/Serinc3/Spop/Bmpr1b/Fas/Ptpn2/Pidd1/Ralbp1/…	98
GO:0043604	amide biosynthetic process	biological process	327/5707	759/17363	1.21239e-09	4.24906e-08	3.22552e-08	1.31076	Eif2b2/Gtf2h3/Trnau1ap/Mecp2/Rpl36a/Mtg2/Mrpl52/Nhp2/Guf1/Rpl10a/Eefsec/Rpl23/Erbb2/Fam129a/Eif5b/Stat3/Mrpl3/Rpl8/Gss/Calr/Rps27/Smpd2/Nfe2l2/Larp6/Dmd/Cebpa/Rara/Rpl9/Ago4/Aimp2/Cers2/Rpl4/Zc3h12a/Rpl38/Cdk5rap1/Igf1/Khsrp/Dph2/Hnrnpl/Rpl14/Mrpl10/Bdh2/Rpl29/Mrpl23/Mrpl44/Ncbp2/Mrps16/Ilf3/Fam57b/Ccdc12/Bcl3/Sox11/Rpl24/Rpl19/Limd1/Tcof1/Rps19/Eif3h/Mrps18a/Serp1/Rpl3/Cyp1b1/Rbm4b/Eif4a3/Eif4eb…	327
GO:0043043	peptide biosynthetic process	biological process	300/5707	688/17363	1.33524e-09	4.66135e-08	3.5385e-08	1.32663	Eif2b2/Gtf2h3/Trnau1ap/Mecp2/Rpl36a/Mtg2/Mrpl52/Nhp2/Guf1/Rpl10a/Eefsec/Rpl23/Erbb2/Fam129a/Eif5b/Stat3/Mrpl3/Rpl8/Gss/Calr/Rps27/Nfe2l2/Larp6/Dmd/Rara/Rpl9/Ago4/Aimp2/Rpl4/Zc3h12a/Rpl38/Cdk5rap1/Igf1/Khsrp/Dph2/Hnrnpl/Rpl14/Mrpl10/Bdh2/Rpl29/Mrpl23/Mrpl44/Ncbp2/Mrps16/Ilf3/Ccdc12/Bcl3/Sox11/Rpl24/Rpl19/Limd1/Tcof1/Rps19/Eif3h/Mrps18a/Serp1/Rpl3/Cyp1b1/Rbm4b/Eif4a3/Eif4ebp3/Eif1/Rps18/Aars2/Rpl7a…	300
GO:0090087	regulation of peptide transport	biological process	363/5707	856/17363	1.39918e-09	4.86557e-08	3.69353e-08	1.29018	Nkap/Dact3/Arid5a/Adora1/Il17ra/Cd84/Syk/Ank3/Exoc4/Cd244/Bcas3/Nlrp3/Nov/Nlgn2/Erbb2/Trip6/Camk1/Trim27/Pkig/Pdcd5/Tlr3/Nlrp1a/Jup/Zbtb17/Ezr/Arntl/Irf3/Midn/Pkd2/Zc3h12a/Trpa1/Kalrn/Oprm1/Mbp/Map4k4/Hcls1/Cd38/Ifi27/Socs1/Il17rc/Igf1/Nr1d1/Ptpn5/Tmem30a/Otud5/Ogg1/Ifnar1/Tmem173/Nfkbib/Rab11fip1/Abcc8/Ceacam1/B3gat3/Tlr4/Emd/Il33/Pde1c/Bag3/Psmd9/Pkdcc/Kcnn4/Gcc2/Apc2/Stard7/Tctex1d2/Kcnj11/Par…	363
GO:0007417	central nervous system development	biological process	454/5707	1103/17363	1.54371e-09	5.34735e-08	4.05926e-08	1.25227	Olig2/Eif2b2/Kcnj10/Cdh2/S100a1/Ptprz1/Mecp2/Exoc4/Ctns/Fgfr2/Nlgn2/Pygo2/Erbb2/Arsb/Bag6/Xrcc6/Stat3/Bok/Pbx3/En2/Sox10/Dmd/Axl/Mboat7/Nt5e/Rara/Tbr1/Fabp7/Prpf19/Ndrg2/Tctn1/Smarca4/Cited2/Pkd2/Rpl4/Ntm/Ak8/E2f1/Mbp/Kdm4a/Cbs/Nde1/Cdk5rap1/Grin1/Mbd1/Myh10/Ntrk2/Ppp1r9b/Ncoa2/Lhx2/Igf1/Mbd3/Gata2/Scn1b/Gdf11/Nr3c1/Evl/Kcnq3/Tlr4/Bcl2l11/Slitrk5/Stk3/Abt1/Atf5/Bag3/Arsa/Atat1/Dll1/Itgb1/Dbi/Agtp…	454
GO:0008285	negative regulation of cell proliferation	biological process	296/5707	679/17363	1.78028e-09	6.13935e-08	4.66047e-08	1.32629	Adora1/Sparc/Ptprz1/Cdkn1b/Eaf2/Fgfr2/Nov/Erbb2/Tmem127/Ndrg1/Stat3/Cd37/B4galt7/Pdcd5/Cd300a/Zbtb17/Optn/Ptgds/Sox10/Klf4/Cebpa/Rara/Ndrg2/Aimp2/Trim32/Cers2/Cited2/E2f1/Zbtb49/Tgif1/Rbm10/Smarcb1/Aif1/Igf1/Bcl6/Phb2/Gata2/Ctsl/Ift74/Gdf11/Ggnbp2/Abcc8/Ceacam1/Tpm1/Strn/Emd/Stk3/Insl3/Atf5/Trim35/Dll1/Itgb1/Adora3/Inhba/Ddah1/Sox11/Tlr2/Tob2/Adarb1/Cd24/Cdc73/Msx1/Vsx2/Med25/Sf1/Cyp1b1/Wdr13/Phb…	296
GO:0000302	response to reactive oxygen species	biological process	142/5707	285/17363	1.78609e-09	6.13935e-08	4.66047e-08	1.51586	Kat5/Pdk2/Nfe2l2/Optn/Klf4/Axl/Trpa1/Nudt15/Txnrd2/Stat6/Nqo1/Mmp2/Ppp5c/Tpm1/Gpx1/Parp1/Mapk7/Casp6/Lig1/Cyp1b1/Ankzf1/Bcl2l1/Pdgfrb/Adprhl2/Foxp1/Txnip/Ddit3/Rps3/Il18/Prdx5/Nr4a3/Hsf1/Hspb1/Hba2/Cryab/Aldh3a2/Park7/Mmp9/Cat/Klf2/Cfl1/Net1/Prkcd/Gnao1/Aifm1/Cst3/Dnm2/Romo1/Mt3/Ucp3/Ripk1/Pcna/Ager/Shc1/Sod1/Arpc2/Ada/Traf2/Nol3/Bcl2/Ccs/Src/Ezh2/Cflar/Il18bp/Serpine1/Stk25/Bmp4/Cbx8/Gpr37l1/Chu…	142
GO:0006979	response to oxidative stress	biological process	227/5707	499/17363	1.81822e-09	6.22582e-08	4.72612e-08	1.38402	Pnkp/Kat5/Epas1/Coq7/Pycr2/Pdk2/Nfe2l2/Optn/H2afy/Klf4/Axl/Arntl/Nme2/Aldh3b1/Zc3h12a/Trpa1/Nudt15/P4hb/Vnn1/Gpx4/Cd38/Tmem161a/Txnrd2/Aif1/Stat6/Ogg1/Nqo1/Oxsr1/Mmp2/Ppp5c/Tpm1/Tlr4/Gpx1/Parp1/Nr4a2/Sin3a/Gfer/Ptgs1/Mapk7/Casp6/Lig1/Cyp1b1/Ankzf1/G6pd/Bcl2l1/Pdgfrb/Adprhl2/Foxp1/Txnip/Ddit3/Stau1/Rps3/Tor1a/Diablo/Il18/Prdx5/Nr4a3/Duox1/Hsf1/Brf2/Hspb1/Hba2/Idh1/Cryab/Pla2r1/Aldh3a2/Apoe/Park7/M…	227
GO:0051603	proteolysis involved in cellular protein catabolic process	biological process	278/5707	632/17363	1.92024e-09	6.55008e-08	4.97227e-08	1.33827	Psmb4/Kat5/Scpep1/Psmb3/Rpl23/Bag6/Ubd/Uchl3/Nfe2l2/Rnf216/Efna1/Arntl/Smarcc1/Prpf19/Trim32/Usp43/Arrdc1/Nudt15/Usp25/Csnk1d/Clpx/Znrf2/Tmem259/Psmb9/Kctd10/Ctsb/Nr1d1/Snf8/Otud5/Trim39/Ubqln4/Nhlrc1/Topors/Ctsl/Psmb6/Klhl8/Il33/Psma4/Gpx1/Rchy1/Clu/Ube2g2/Usp19/Aup1/Rnf144a/Psmd4/Ctss/Rnf20/Rnf185/Derl3/Sqstm1/Ankzf1/Spopl/Hfe/Oma1/Ddit3/Ufl1/Tor1a/Cbfa2t3/Sumo2/Gsk3a/Dvl1/Rps7/Ubxn4/Anapc2/Rnf…	278
GO:0030182	neuron differentiation	biological process	571/5707	1427/17363	1.99182e-09	6.76841e-08	5.138e-08	1.21739	Olig2/Smn1/Eif2b2/Cdh2/Ptprz1/Ank3/Mecp2/Nphp4/Edn3/Fgfr2/Nlgn2/Cspg4/Erbb2/Arsb/Ntn3/Ift27/Camk1/Stat3/Calr/Nfe2l2/Pbx3/Efna1/En2/Klf4/Dmd/Gprc5b/Rara/Tbr1/Nme2/Prpf19/Tctn1/Trim32/Cers2/Spire1/Sclt1/Rpl4/Ntm/Snapin/Kalrn/Mbp/Kdm4a/Map4k4/Stmn4/Cdk5rap1/Grin1/Mbd1/Tgif1/Myh10/Ntrk2/Ppp1r9b/Lhx2/Chst3/Gorasp1/Git1/Ptpn5/Tmem30a/Bcl6/Pip5k1c/Gata2/Adamts1/Tgif2/Spry3/Camk2b/Trim46/Adcy6/Gpc2/Scarf…	571
GO:0071407	cellular response to organic cyclic compound	biological process	298/5707	685/17363	2.03024e-09	6.84871e-08	5.19896e-08	1.32356	Nr4a1/Kat5/Serpina3n/Mecp2/Cdkn1b/Stc1/Stat3/Cyp7b1/Paqr9/Calr/Tlr3/Jup/Ezr/Sox10/Klf4/Cebpa/Arntl/Rara/Irf3/Ago4/Uri1/Smarca4/Pkd2/Zc3h12a/Trpa1/Pdxp/Oprm1/Hrh1/Nr2c1/Ntrk2/Ppp1r9b/Ncoa2/Socs1/Aif1/Igf1/Nr1d1/Phb2/Adamts1/Tmem173/Esrra/Adcy6/Chek1/Nr3c1/Mmp2/Ppp5c/Spidr/Casp7/Itgb1/Inhba/Parp1/Clu/Carm1/Thra/Fzd2/Abca1/Zc3h7b/Lmnb1/Nr4a2/Sin3a/Casp6/Cyba/Cyp1b1/Myh7/Bcl2l1/Tf/Phb/Foxp1/Ctnna1/Uf…	298
GO:0032989	cellular component morphogenesis	biological process	450/5707	1094/17363	2.03078e-09	6.84871e-08	5.19896e-08	1.25145	Smn1/Eif2b2/Cdh2/Sparc/Ptprz1/Krt19/Ank3/Mecp2/Stc1/Gna13/Coq7/Map7/Fgfr2/Rhoj/Arhgef2/Erbb2/Ntn3/Vrk3/Calr/Ezr/Mertk/Efna1/Mpp5/Dmd/Axl/Tbr1/Ago4/Tctn1/Smarca4/Rpl4/Csnk1d/Kalrn/Mbp/Map4k4/Actg1/Grin1/Tmod1/Myh10/Ntrk2/Plekho1/Cdc42ep4/Lhx2/Gorasp1/Bcl6/Pip5k1c/Camk2b/Trim46/Pacsin2/Scn1b/Sox17/Evl/Rgma/Tpm1/Map6d1/Slitrk5/Cobl/Rilpl2/Dcdc2/Itga7/Agap2/Chn2/Itgb1/Lzts1/S100a13/Tlr2/Rpl24/Clu/Prk…	450
GO:0051960	regulation of nervous system development	biological process	396/5707	948/17363	2.27971e-09	7.65932e-08	5.8143e-08	1.27088	Olig2/Smn1/Eif2b2/Cdh2/Ptprz1/Mecp2/Arhgef2/Nlgn2/Cspg4/Arsb/Xrcc6/Camk1/Stat3/Calr/Nfe2l2/Efna1/Sox10/Klf4/Dmd/Gprc5b/Arntl/Rara/Tbr1/Nme2/Prpf19/Asic2/Prkch/Trim32/Cers2/Rpl4/Ntm/Snapin/Kalrn/Oprm1/Mbp/Kdm4a/Map4k4/Cdk5rap1/Grin1/Mbd1/Tgif1/Ntrk2/Gorasp1/Faim/Igf1/Ptpn5/Tmem30a/Bcl6/Gata2/Adamts1/Tgif2/Camk2b/Adcy6/Scarf1/Scn1b/Gdf11/Nr3c1/Abcc8/Rgma/Adra2c/Slitrk5/Cobl/Atf5/Dll1/Itgb1/Lzts1/Nc…	396
GO:0045862	positive regulation of proteolysis	biological process	159/5707	328/17363	2.46771e-09	8.25989e-08	6.27021e-08	1.47482	Nlrp3/Bag6/Prelid1/Stat3/Pdcd5/Tank/Nlrp1a/Bok/Efna1/Casp12/Trim32/Zc3h12a/Csnk1d/Clpx/Mbp/Tmem259/Nod1/Ifi27/Rgma/Bcl2l11/Il33/Rchy1/Clu/Rnf144a/Hip1r/Bcl10/Casp4/Alox12/Apopt1/Phb/Rps3/Diablo/Cbfa2t3/Sumo2/Dvl1/Hsf1/Ctgf/Cck/Rnf19b/Fadd/Ppm1f/Dab2ip/Apoe/Picalm/Bid/Mul1/Eno1/Psmc4/Cfl1/Casp1/Fbxo22/Sumo3/Aifm1/Usp5/Pparg/Ctnnd1/Egf/Osbpl7/Gpld1/Adrm1/Psme1/Lonrf3/Ubqln2/Ret/Hspa1b/Sfrp2/Anp32b/…	159
GO:0030036	actin cytoskeleton organization	biological process	263/5707	594/17363	2.48121e-09	8.2741e-08	6.28099e-08	1.34706	Phactr1/Krt19/Bcas3/Bst2/Rhoj/Arhgef2/Trim27/Calr/Ezr/Serpinf2/Trim32/Spire1/Pdxp/Hcls1/Actg1/Tmod1/Myh10/Ppp1r9b/Arfip2/Cdc42ep4/Aif1/Bcl6/Ctsl/Pacsin2/Synpo2/Evl/Tpm1/Cobl/Racgap1/Arhgap12/Itgb1/Gpm6b/Tlr2/Pdlim4/Lpin1/Prkcz/Tmsb4x/Cdc42bpg/Hip1r/Ptk7/Ccl27/Parvb/Pacsin1/Sptb/Plekhg2/Arf1/Cnn3/Coro1b/Wasl/Rhoq/Dtnbp1/Klhl17/Ppfia1/Cald1/Tf/S100a10/Pdgfrb/Myl2/Foxp1/Actr3b/Mtss1/Ctnna1/Cln3/Capz…	263
GO:0010563	negative regulation of phosphorus metabolic process	biological process	264/5707	597/17363	2.674e-09	8.85096e-08	6.71889e-08	1.34538	Cdkn1b/Fam129a/Stat3/Trim27/Vrk3/Pkig/Cd300a/Lemd2/Ezr/H2afy/Efna1/Klf4/Dmd/Ndrg2/Midn/Zmynd11/Uri1/Hexim2/Zc3h12a/Oprm1/Cdk5rap1/Ppp1r9b/Ppp2r5a/Socs1/Igf1/Ptpn5/Dusp2/Ggnbp2/Ceacam1/Ppp5c/Htr1b/Tlr4/Ptprc/Gadd45b/Ednra/Parp1/Ppp1r1c/Ppp1r1a/Prkcz/Ppp1r16b/Dusp16/Adarb1/Foxa2/Mapk7/Dtnbp1/Irak3/Inpp5f/Lrrc4/Phb/Gadd45g/Cbfa2t3/Fabp4/Il18/Dvl1/Tsks/Tp73/Ppp1r8/Hspb1/Swap70/Csrnp2/Akap1/Gpr87/Ppm1…	264
GO:0045936	negative regulation of phosphate metabolic process	biological process	264/5707	597/17363	2.674e-09	8.85096e-08	6.71889e-08	1.34538	Cdkn1b/Fam129a/Stat3/Trim27/Vrk3/Pkig/Cd300a/Lemd2/Ezr/H2afy/Efna1/Klf4/Dmd/Ndrg2/Midn/Zmynd11/Uri1/Hexim2/Zc3h12a/Oprm1/Cdk5rap1/Ppp1r9b/Ppp2r5a/Socs1/Igf1/Ptpn5/Dusp2/Ggnbp2/Ceacam1/Ppp5c/Htr1b/Tlr4/Ptprc/Gadd45b/Ednra/Parp1/Ppp1r1c/Ppp1r1a/Prkcz/Ppp1r16b/Dusp16/Adarb1/Foxa2/Mapk7/Dtnbp1/Irak3/Inpp5f/Lrrc4/Phb/Gadd45g/Cbfa2t3/Fabp4/Il18/Dvl1/Tsks/Tp73/Ppp1r8/Hspb1/Swap70/Csrnp2/Akap1/Gpr87/Ppm1…	264
GO:0016054	organic acid catabolic process	biological process	109/5707	207/17363	2.79253e-09	9.17531e-08	6.96511e-08	1.60204	Aspg/Akr1a1/Acot2/Pccb/Acaa1a/Abcd1/Csad/Tysnd1/Acad10/Cbs/Hibadh/Cyp4f18/Echdc1/Hdc/Gcsh/Hadha/Bdh2/Agxt2/Acad11/Dbi/Ddah2/Ddah1/Lpin1/Bckdha/Aldh6a1/Cdo1/Decr1/Slc25a17/Gls2/Abhd10/Aass/Auh/Pcca/Mccc2/Acadm/Lipe/Amt/Pah/Slc27a4/Hsd17b4/Ivd/Hacl1/Bcat2/Bckdk/Acox1/Pon3/Crabp1/Sardh/Ech1/Npl/Amdhd1/Echs1/Mlycd/Cbr1/Acadvl/Acot7/Padi4/Pcyox1l/Asrgl1/Acot8/Cpt2/Nos3/Eci1/Echdc2/Acoxl/Hadh/Fgf2/Acaa…	109
GO:0046395	carboxylic acid catabolic process	biological process	109/5707	207/17363	2.79253e-09	9.17531e-08	6.96511e-08	1.60204	Aspg/Akr1a1/Acot2/Pccb/Acaa1a/Abcd1/Csad/Tysnd1/Acad10/Cbs/Hibadh/Cyp4f18/Echdc1/Hdc/Gcsh/Hadha/Bdh2/Agxt2/Acad11/Dbi/Ddah2/Ddah1/Lpin1/Bckdha/Aldh6a1/Cdo1/Decr1/Slc25a17/Gls2/Abhd10/Aass/Auh/Pcca/Mccc2/Acadm/Lipe/Amt/Pah/Slc27a4/Hsd17b4/Ivd/Hacl1/Bcat2/Bckdk/Acox1/Pon3/Crabp1/Sardh/Ech1/Npl/Amdhd1/Echs1/Mlycd/Cbr1/Acadvl/Acot7/Padi4/Pcyox1l/Asrgl1/Acot8/Cpt2/Nos3/Eci1/Echdc2/Acoxl/Hadh/Fgf2/Acaa…	109
GO:0072329	monocarboxylic acid catabolic process	biological process	64/5707	105/17363	3.10604e-09	1.0168e-07	7.7187e-08	1.85442	Aspg/Akr1a1/Acot2/Pccb/Acaa1a/Abcd1/Tysnd1/Acad10/Cyp4f18/Echdc1/Hadha/Bdh2/Agxt2/Acad11/Dbi/Lpin1/Decr1/Slc25a17/Auh/Pcca/Acadm/Lipe/Slc27a4/Hsd17b4/Ivd/Hacl1/Acox1/Pon3/Crabp1/Ech1/Echs1/Mlycd/Cbr1/Acadvl/Acot7/Asrgl1/Acot8/Cpt2/Eci1/Echdc2/Acoxl/Hadh/Acaa2/Acadl/Acacb/Cyp26b1/Plin5/Hoga1/Irs2/Akt1/Idua/Sesn2/Etfdh/Lonp2/Ppard/Gcdh/Akt2/Cpt1c/Eci2/Acat1/Acads/Abhd16a/Etfa/Pex2	64
GO:0042326	negative regulation of phosphorylation	biological process	212/5707	463/17363	3.20342e-09	1.04485e-07	7.93163e-08	1.39307	Cdkn1b/Fam129a/Stat3/Trim27/Vrk3/Pkig/Cd300a/Lemd2/Ezr/H2afy/Efna1/Klf4/Dmd/Ndrg2/Midn/Zmynd11/Hexim2/Zc3h12a/Cdk5rap1/Ppp2r5a/Socs1/Igf1/Ptpn5/Dusp2/Ggnbp2/Ceacam1/Ppp5c/Tlr4/Ptprc/Gadd45b/Ppp1r1c/Ppp1r1a/Prkcz/Dusp16/Adarb1/Foxa2/Mapk7/Dtnbp1/Irak3/Inpp5f/Lrrc4/Phb/Gadd45g/Cbfa2t3/Fabp4/Il18/Dvl1/Tp73/Hspb1/Ppm1f/Akt1s1/Dab2ip/Apoe/Ppp1r15a/Park7/Zbed3/Cdkn1a/Ppp1r1b/Prkcd/Bag1/Cdkn2b/Adora2a/R…	212
GO:0007568	aging	biological process	208/5707	453/17363	3.3931e-09	1.10269e-07	8.37072e-08	1.39695	Coq7/Stat3/Gss/Calr/Nfe2l2/Dmd/Casp12/Arntl/Nudt1/Cited2/Mbp/Gpx4/Mbd1/Scap/Ntrk2/Ppp1r9b/Igf1/Bcl6/Ogg1/Mbd3/Ctsl/Nqo1/Cp/Nr3c1/Mmp2/Rpl29/Bcl2l12/Casp7/Msra/Prmt6/Jund/Ednra/Gpx1/Bmpr1a/Clu/Carm1/Adra1a/Sin3a/Ptgs1/Serp1/Alox12/Myh7/Bcl2l1/Pdgfrb/Aldoc/Ctnna1/Ddit3/Atn1/Creb1/Scp2/Ldlr/Gsk3a/Vcam1/Furin/Ctgf/Mbd2/Hspb1/Ndufs6/Cryab/Pla2r1/Apoe/Picalm/Nfkb2/Ppp1r15a/Ifi27l2b/Mmp9/Cat/Cdkn1a/Kat6…	208
GO:0002682	regulation of immune system process	biological process	473/5707	1162/17363	4.085e-09	1.32274e-07	1.00411e-07	1.23843	Nkap/Arid5a/Plcl2/Adora1/Psmb4/Cd84/Syk/Edn3/Cd244/Lmo2/Wdr61/Bst2/Nlrp3/Nov/Erbb2/Bag6/Clec7a/Dhx58/Xrcc6/Prelid1/Stat3/Trim27/Cd37/Calr/Cd300a/Tlr3/Nfe2l2/Tnfaip8l2/Rnf216/Ezr/Mertk/Axl/Gprc5b/Rara/Vav1/Irf3/Nme2/Prkch/Cr1l/Zc3h12a/Vnn1/Hcls1/Cd38/Gab2/Nod1/Socs1/Tjp2/Aif1/Tmem176b/Igf1/Stat6/Nr1d1/Bcl6/Otud5/Gata2/Dusp22/Tmem173/Tapbpl/Rasal3/Stk10/Esrra/Dapk2/Mmp2/Tmem176a/Ceacam1/Rnf135/Lamp…	473
GO:0071900	regulation of protein serine/threonine kinase activity	biological process	208/5707	454/17363	4.24767e-09	1.37045e-07	1.04033e-07	1.39388	Adora1/Syk/Cdkn1b/Edn3/Plce1/Tab1/Cspg4/Erbb2/Traf7/Camk1/Pkig/Cd300a/H2afy/Efna1/Hexim2/Pkd2/Cbs/Map4k4/Cdk5rap1/Iqgap3/Ntrk2/Igf1/Ptpn5/Dusp2/Lamtor2/Synpo2/Ceacam1/Adra2c/Fgf1/Tlr4/Ptprc/Gadd45b/Irgm/Map4k1/Dusp16/Tnfrsf11a/Fam20a/Map3k10/Cd24/Mdfic/Mapk7/Cd81/Dtnbp1/Ptpn11/Irak3/Map3k4/Tf/Pdgfrb/Cnppd1/Pik3r6/Rps3/Map2k2/Gadd45g/Strada/Tp73/Hspb1/Ccnl1/Rapgef2/Dab2ip/Apoe/Taok2/Map2k7/Mul1/Ch…	208
GO:0051050	positive regulation of transport	biological process	440/5707	1072/17363	4.3145e-09	1.387e-07	1.0529e-07	1.24875	Nkap/Arid5a/Aplnr/Cdh2/Adora1/S100a1/Il17ra/Cd84/Syk/Ank3/Mecp2/Stc1/Tacr2/Edn3/Cd244/Bcas3/Nlrp3/Nlgn2/Erbb2/Trip6/Prelid1/Camk1/Pdcd5/Calr/Tlr3/Nlrp1a/Nfe2l2/Jup/Bok/Zbtb17/Ezr/Mertk/Dmd/Axl/Ldlrap1/Irf3/Asic2/Pkd2/Sgk2/Zc3h12a/Trpa1/Stam/Mbp/Prss8/Hcls1/Grin1/Cd38/Gab2/Il17rc/Igf1/Ptpn5/Tmem30a/Snf8/Gata2/Ifnar1/Abcg1/Tmem173/Scn1b/Nr3c1/Abcc8/Ceacam1/Rab9a/Lamp1/B3gat3/Ncbp2/Tlr4/Emd/Il33/Bag…	440
GO:0051348	negative regulation of transferase activity	biological process	144/5707	293/17363	4.42679e-09	1.418e-07	1.07642e-07	1.49524	Cdkn1b/Rpl23/Trim27/Pkig/Cd300a/Chchd10/H2afy/Midn/Hexim2/Cdk5rap1/Ppp2r5a/Socs1/Ptpn5/Dusp2/Ggnbp2/Ceacam1/Ptprc/Gadd45b/Ppp1r1c/Ppp1r1a/Dusp16/Adarb1/Foxa2/Mapk7/Dtnbp1/Irak3/Lrrc4/Gadd45g/Gsk3a/Fabp4/Dvl1/Mad2l2/Rps7/Mcrs1/Tp73/Hspb1/Ppm1f/Akt1s1/Dab2ip/Pinx1/Apoe/Park7/Zfp36/Cdkn1a/Ppp1r1b/Prkcd/Cdkn2b/Adora2a/Camk2n1/Ephb2/Phpt1/Dusp14/Pparg/Spred3/Rpl5/Hexim1/Dtx3l/Gadd45a/Ptpn6/Sfrp2/Ajuba…	144
GO:0072594	establishment of protein localization to organelle	biological process	244/5707	548/17363	5.0958e-09	1.62647e-07	1.23468e-07	1.35465	Nkap/Dact3/Lamp2/Syk/Nlrp3/Nov/Neurl1b/Trip6/Stat3/Pola2/Pkig/Pdcd5/Tlr3/Dnlz/Jup/Ncoa4/Zbtb17/Optn/H2afy/Timm13/Arntl/Nabp2/Sprn/Pkd2/Zc3h12a/Pacs1/Grpel2/Hcls1/Ranbp6/Igf1/Ptpn5/Snf8/Bcl6/Ogg1/Phb2/Pex14/Tmem173/Nfkbib/Tnpo3/Ceacam1/Spidr/Lamp1/Tlr4/Emd/Mipep/Bag3/Gcc2/Apc2/Stard7/Timm44/Gpn3/Parp1/Bcl3/Tlr2/Bmpr1a/Tmsb4x/Thra/Tcf7l2/Timm8a1/Mdfic/Mapk7/Ppm1b/Gls2/Tomm7/Kpna2/Txnip/Sh3glb1/Ddit…	244
GO:0031175	neuron projection development	biological process	419/5707	1016/17363	5.19586e-09	1.6525e-07	1.25444e-07	1.25469	Smn1/Eif2b2/Cdh2/Ptprz1/Ank3/Mecp2/Fgfr2/Nlgn2/Cspg4/Erbb2/Arsb/Ntn3/Ift27/Camk1/Nfe2l2/Efna1/Klf4/Dmd/Gprc5b/Tbr1/Nme2/Tctn1/Trim32/Cers2/Spire1/Rpl4/Ntm/Snapin/Kalrn/Mbp/Map4k4/Stmn4/Grin1/Myh10/Ntrk2/Ppp1r9b/Lhx2/Chst3/Gorasp1/Git1/Ptpn5/Tmem30a/Pip5k1c/Adamts1/Spry3/Camk2b/Trim46/Adcy6/Scarf1/Scn1b/Tshr/Nr3c1/Mmp2/Evl/Rgma/Ncdn/Strn/Map6d1/Slitrk5/Cobl/Prickle2/Dcdc2/Agap2/Itgb1/Lzts1/Nckipsd…	419
GO:0006629	lipid metabolic process	biological process	482/5707	1189/17363	5.53154e-09	1.75303e-07	1.33075e-07	1.23334	Plcl2/Adora1/Mecp2/Scpep1/Naga/Bco1/Plce1/Acp6/Chka/Map7/Cyp39a1/Hsd17b1/Aspg/Aoah/Dolpp1/Serinc5/Pdk2/Cyp7b1/Mtmr1/Mttp/Dagla/Acot2/Smpd2/Pld1/Apobr/Pccb/Acaa1a/H2afy/Chkb/Ptgds/Klf4/Zadh2/Cebpa/Sult1d1/Abcd1/Mboat7/Nt5e/Rara/Tysnd1/Ldlrap1/Pik3ca/Prpf19/Cers2/Hrh1/Acad10/Fmc1/Ebpl/Scap/Crls1/Ppp2r5a/Pgap3/Rdh14/Ch25h/Igf1/Nr1d1/Cubn/Pgap2/Cyp4f18/Echdc1/Pip5k1c/Abcg1/Pnpla1/Nus1/Lsr/Rdh11/Hadha…	482
GO:0044282	small molecule catabolic process	biological process	142/5707	289/17363	5.76969e-09	1.82204e-07	1.38314e-07	1.49488	Cyp39a1/Aspg/Akr1a1/Acot2/Pccb/Acaa1a/Abcd1/Csad/Tysnd1/Aldh3b1/Pdxp/Acad10/Cbs/Hibadh/Cyp4f18/Echdc1/Hdc/Galt/Gcsh/Hadha/Bdh2/Agxt2/Acad11/Dbi/Ddah2/Ddah1/Lpin1/Bckdha/Aldh6a1/Cdo1/Aldh2/Decr1/Slc25a17/Nudt3/Gls2/Abhd10/Gpd2/Aass/Auh/Pcca/Mccc2/Acadm/Lipe/Amt/Pfkfb1/Apoe/Pah/Eno1/Slc27a4/Hsd17b4/Ivd/Hacl1/Mt3/Bcat2/Bckdk/Hk2/Acox1/Pon3/Aldh1a7/Crabp1/Sardh/Ech1/Npl/Amdhd1/Rpe/Echs1/Mlycd/Cbr1/Ac…	142
GO:0007010	cytoskeleton organization	biological process	480/5707	1184/17363	5.91401e-09	1.86104e-07	1.41274e-07	1.23341	Smn1/Phactr1/Krt19/Mecp2/Cdkn1b/Bcas3/Bst2/Map7/Rhoj/Arhgef2/Trim27/Stag1/Plec/Calr/Ezr/Serpinf2/Ckap2/Tubb5/Dnaaf3/Trim32/Spire1/Ofd1/Csnk1d/Pdxp/Nde1/Stmn4/Hcls1/Actg1/Tmod1/Myh10/Ppp1r9b/Arfip2/Cdc42ep4/Aif1/Bcl6/Pip5k1c/Ctsl/Pex14/Trim46/Tpgs1/Pacsin2/Synpo2/Chek1/Evl/Tpm1/Map6d1/Gas2l2/Cobl/Atf5/Ccp110/Atat1/Racgap1/Arhgap12/Itgb1/Tmem141/Gcc2/Apc2/Gpm6b/Kif20a/Tlr2/Pdlim4/Mast3/Lpin1/Prkcz/…	480
GO:0010035	response to inorganic substance	biological process	304/5707	707/17363	6.00519e-09	1.8831e-07	1.42949e-07	1.30819	Sparc/Kat5/Ank3/Mecp2/Cdkn1b/Bsg/Hsd17b1/Cspg4/Mttp/Gss/Calr/Gstt1/Nfe2l2/Optn/Klf4/Dmd/Cebpa/Casp12/Axl/Nt5e/Nudt1/Pkd2/Zc3h12a/Trpa1/Mbp/Actg1/Grin1/Slc41a1/Gstm1/Txnrd2/Stat6/Ogg1/Mt1/Tph2/Camk2b/Nqo1/Cp/Nr3c1/Nfatc3/Mmp2/Abcc8/Ppp5c/Spidr/Pde1c/Jund/Gpx1/S100a13/Parp1/Clu/Mgp/Itpkb/Nr4a2/Kcnk3/Mapk7/Casp6/Lig1/Cyp1b1/Ankzf1/G6pd/Bcl2l1/Hfe/Tf/Eif4a3/Pdgfrb/Adprhl2/Foxp1/Txnip/Ddit3/Apobec1/Ch…	304
GO:0031401	positive regulation of protein modification process	biological process	465/5707	1143/17363	6.10287e-09	1.90704e-07	1.44766e-07	1.23772	Arid5a/Aplnr/Cdh2/Adora1/Kat5/Ptprz1/Cd84/Syk/Mecp2/Cdkn1b/Edn3/Tab2/Wdr61/Plce1/Tab1/Fgfr2/Arhgef2/Cspg4/Erbb2/Fam129a/Xrcc6/Traf7/Camk1/Vrk3/Cd300a/Tlr3/Tank/Crlf1/Efna1/St5/Serpinf2/Gprc5b/Rara/Ddr2/Camkk1/Pik3ca/Aimp2/RGD735065/Pkd2/Zc3h12a/Csnk1d/Oprm1/Map4k4/Hcls1/Iqgap3/Ntrk2/Nod1/Ppp2r5a/Jdp2/Socs1/Smarcb1/Camkk2/Aif1/Igf1/Ptpn5/Bcl6/Lamtor2/Rps6ka4/Phb2/Nhlrc1/Tnfrsf19/Topors/Wbp2/Necab2…	465
GO:0002262	myeloid cell homeostasis	biological process	90/5707	165/17363	6.98812e-09	2.17606e-07	1.65188e-07	1.65949	Jmjd6/Sp1/Epas1/Lmo2/Stat3/Dnase2/Mertk/Axl/Smarca4/Cited2/Hcls1/Bcl6/Gata2/Bcl2l11/Inhba/Thra/Rps19/Itpkb/Cd24/G6pd/B2m/Rps17/Il18/Hba2/Tmem14c/Zfp36/Klf2/Sox6/Hmgb2/Sod1/Zfpm1/Cebpg/Pknox1/Acin1/Alas2/Jam3/Klf1/Ncor1/Tal1/Zfp36l1/Bap1/Bmp4/Tgfbr3/Fcer1g/Fcgr2b/Mb/Jak3/Anxa1/Rps24/Bpgm/Klf13/Spi1/Adam17/Rhd/Ercc2/Isg15/Ptpn2/Stat1/Tmod3/Pik3cd/Slc25a38/Lyn/Prmt1/Stat5b/Gas2l1/Bak1/Kmt2e/Ankrd54/…	90
GO:2000145	regulation of cell motility	biological process	347/5707	823/17363	7.02805e-09	2.18089e-07	1.65555e-07	1.28276	Adora1/Sparc/Ptprz1/Stc1/Tacr2/Edn3/Bcas3/Bst2/Gna13/Nov/Arsb/Trip6/Stat3/Calr/Cd300a/Nfe2l2/Pld1/Efna1/Klf4/Ddr2/Trim32/Cers2/Smarca4/Cited2/Zc3h12a/Gab2/Aif1/Igf1/Stk10/Dapk2/Synpo2/Mmp2/Abcc8/Ceacam1/Evl/Fgf1/Tpm1/Ptprc/Il33/Insl3/Mcam/Tie1/Itgb1/Adora3/Ednra/Il23a/Cxcl16/Tlr2/Bmpr1a/Tmsb4x/Rnf20/Plxnb2/Adarb1/Ccl27/Cxcl10/Gcnt2/Coro1b/Wasl/Alox12/Cd81/Cyp1b1/Pf4/Wdr44/Tf/Inpp5f/Pdgfrb/Plxnd1/…	347
GO:0034101	erythrocyte homeostasis	biological process	75/5707	131/17363	7.59167e-09	2.34764e-07	1.78213e-07	1.74183	Jmjd6/Sp1/Epas1/Lmo2/Stat3/Dnase2/Axl/Smarca4/Cited2/Hcls1/Bcl6/Gata2/Inhba/Thra/Rps19/Cd24/G6pd/B2m/Rps17/Hba2/Tmem14c/Zfp36/Klf2/Sox6/Hmgb2/Zfpm1/Cebpg/Pknox1/Acin1/Alas2/Klf1/Ncor1/Tal1/Zfp36l1/Bmp4/Tgfbr3/Mb/Jak3/Rps24/Bpgm/Klf13/Spi1/Rhd/Ercc2/Isg15/Ptpn2/Stat1/Tmod3/Slc25a38/Lyn/Prmt1/Stat5b/Gas2l1/Kmt2e/Ankrd54/Rps14/Inpp5d/Mafb/Hmox1/Stat5a/Ldb1/Srf/Rps6/Dmtn/Rhag/Add1/Nckap1l/Maea/Hbb/Am…	75
GO:0044255	cellular lipid metabolic process	biological process	379/5707	911/17363	8.97227e-09	2.76073e-07	2.09571e-07	1.26572	Mecp2/Scpep1/Naga/Bco1/Acp6/Chka/Map7/Aspg/Aoah/Serinc5/Pdk2/Mtmr1/Mttp/Dagla/Acot2/Smpd2/Pld1/Apobr/Pccb/Acaa1a/Chkb/Ptgds/Klf4/Zadh2/Abcd1/Mboat7/Rara/Tysnd1/Pik3ca/Cers2/Acad10/Scap/Crls1/Pgap3/Rdh14/Pgap2/Cyp4f18/Echdc1/Pip5k1c/Abcg1/Pnpla1/Nus1/Rdh11/Hadha/Bdh2/Ceacam1/Serinc4/Pigc/Fads2/Acad11/Plcb3/Ttr/Alg14/Dbi/Gpx1/Stard7/Acsl6/Fam57b/Pigq/Rdh12/Lpin1/Tcf7l2/Etnk2/Hsd17b12/Decr1/Arf1/Ptg…	379
GO:0002520	immune system development	biological process	386/5707	930/17363	8.98929e-09	2.76073e-07	2.09571e-07	1.26276	Jmjd6/Nkap/Sp1/Plcl2/Arl11/Ptprz1/Syk/Epas1/Lmo2/Wdr61/Acp6/Cd248/Fgfr2/Nlrp3/Erbb2/Xrcc6/Prelid1/Stat3/Ubd/Dnase2/Nfe2l2/Mertk/Rrs1/Klf4/Cebpa/Axl/Rara/Vav1/Nme2/Smarca4/Cited2/Vnn1/Hcls1/Psmb9/Gab2/Cebpd/Il11ra1/Sh3pxd2a/Socs1/Txnrd2/Tjp2/Tmem176b/Stat6/Bcl6/Otud5/Gata2/Tyr/Esrra/Tshr/Nfatc3/Tmem176a/Ceacam1/Bcl2l11/Fam20c/Ptprc/Stk3/Zbtb7b/Dll1/Inhba/Il23a/Bcl3/Tlr2/Prkcz/Tob2/Thra/Tnfrsf11a/R…	386
GO:1903311	regulation of mRNA metabolic process	biological process	108/5707	208/17363	9.09175e-09	2.78264e-07	2.11234e-07	1.57971	Jmjd6/Gtpbp1/Carhsp1/Pcbp4/Prpf19/Zc3h12a/E2f1/Rbm10/Wtap/Khsrp/Dazap1/Hnrnpl/Ncbp2/Rbfox3/Zfp64/Rbfox1/Rnf20/Adarb1/Cdc73/Ythdc1/Rbm42/Eif4a3/Celf6/Apobec1/Dhx34/Hnrnpr/Secisbp2/Mettl3/Supt5h/Ctr9/Hsf1/Srsf7/Mapkapk2/Tnrc6b/Nanos3/Magoh/Zfp36/Supt6h/Pabpc4/Myod1/Tmbim6/Sap18/Pabpc1/Cdk9/Hnrnpa1/Ptbp1/Mbnl2/Calcr/Celf4/Acin1/Hspa1b/Mbnl1/Sf3b4/Trim71/Zfp36l1/Myd88/Son/Rnf40/Thrap3/Snrnp70/Samd4a/…	108
GO:0010498	proteasomal protein catabolic process	biological process	180/5707	386/17363	9.45518e-09	2.88399e-07	2.18928e-07	1.41874	Kat5/Psmb3/Bag6/Nfe2l2/Rnf216/Arntl/Smarcc1/Prpf19/Nudt15/Usp25/Csnk1d/Znrf2/Tmem259/Kctd10/Nr1d1/Otud5/Ubqln4/Nhlrc1/Topors/Il33/Gpx1/Rchy1/Clu/Ube2g2/Usp19/Aup1/Rnf144a/Psmd4/Rnf185/Derl3/Ankzf1/Spopl/Ddit3/Ufl1/Tor1a/Cbfa2t3/Sumo2/Gsk3a/Dvl1/Ubxn4/Rnf19b/Commd1/Dab2ip/Tmub1/Keap1/Ube2h/Park7/Psmc4/Mta1/Fbxo22/Usp5/Ap1s1/Kctd5/Get4/Rbck1/Osbpl7/Fbxl5/Mtm1/Psme1/Btbd6/Ccdc47/Lonrf3/Ubqln2/Dnajb1…	180
GO:0000902	cell morphogenesis	biological process	409/5707	993/17363	9.57438e-09	2.91042e-07	2.20934e-07	1.25312	Smn1/Eif2b2/Cdh2/Sparc/Ptprz1/Ank3/Mecp2/Stc1/Gna13/Map7/Fgfr2/Rhoj/Arhgef2/Erbb2/Ntn3/Vrk3/Calr/Ezr/Mertk/Efna1/Dmd/Axl/Tbr1/Ago4/Tctn1/Smarca4/Rpl4/Csnk1d/Kalrn/Mbp/Map4k4/Grin1/Myh10/Ntrk2/Plekho1/Cdc42ep4/Lhx2/Gorasp1/Bcl6/Pip5k1c/Camk2b/Trim46/Pacsin2/Scn1b/Sox17/Evl/Rgma/Tpm1/Map6d1/Slitrk5/Cobl/Rilpl2/Dcdc2/Itga7/Agap2/Itgb1/Lzts1/S100a13/Rpl24/Clu/Prkcz/Limd1/Ttbk1/Plxnb2/Adarb1/Golga2/Nr…	409
GO:0045664	regulation of neuron differentiation	biological process	302/5707	705/17363	1.06492e-08	3.22618e-07	2.44904e-07	1.30327	Olig2/Smn1/Eif2b2/Cdh2/Ptprz1/Mecp2/Nlgn2/Cspg4/Arsb/Camk1/Calr/Nfe2l2/Efna1/Klf4/Dmd/Gprc5b/Rara/Tbr1/Nme2/Prpf19/Trim32/Cers2/Rpl4/Ntm/Snapin/Kalrn/Mbp/Kdm4a/Map4k4/Cdk5rap1/Grin1/Tgif1/Ntrk2/Gorasp1/Ptpn5/Tmem30a/Bcl6/Gata2/Adamts1/Tgif2/Camk2b/Adcy6/Scarf1/Scn1b/Gdf11/Nr3c1/Rgma/Adra2c/Cobl/Dll1/Itgb1/Lzts1/Nckipsd/Acsl6/Sox11/Duoxa1/Carm1/Ptk7/Plxnb2/Golga2/Pacsin1/Cd24/Foxa2/Arf1/Rab21/Trak…	302
GO:0030334	regulation of cell migration	biological process	329/5707	778/17363	1.20833e-08	3.64825e-07	2.76944e-07	1.28657	Adora1/Sparc/Ptprz1/Stc1/Edn3/Bcas3/Bst2/Gna13/Nov/Arsb/Trip6/Stat3/Calr/Cd300a/Nfe2l2/Pld1/Efna1/Klf4/Ddr2/Trim32/Cers2/Smarca4/Cited2/Zc3h12a/Gab2/Aif1/Igf1/Stk10/Dapk2/Synpo2/Mmp2/Abcc8/Ceacam1/Evl/Fgf1/Tpm1/Ptprc/Il33/Insl3/Mcam/Tie1/Itgb1/Adora3/Ednra/Il23a/Cxcl16/Tlr2/Bmpr1a/Tmsb4x/Rnf20/Plxnb2/Adarb1/Ccl27/Cxcl10/Gcnt2/Coro1b/Wasl/Alox12/Cyp1b1/Pf4/Wdr44/Pdgfrb/Plxnd1/Foxp1/Ano6/Gpr183/Rra…	329
GO:0001933	negative regulation of protein phosphorylation	biological process	194/5707	423/17363	1.27293e-08	3.83035e-07	2.90768e-07	1.39533	Cdkn1b/Fam129a/Trim27/Vrk3/Pkig/Cd300a/Lemd2/Ezr/H2afy/Efna1/Klf4/Dmd/Ndrg2/Zmynd11/Hexim2/Zc3h12a/Cdk5rap1/Socs1/Igf1/Ptpn5/Dusp2/Ggnbp2/Ceacam1/Ppp5c/Tlr4/Ptprc/Gadd45b/Ppp1r1c/Ppp1r1a/Prkcz/Dusp16/Adarb1/Mapk7/Dtnbp1/Irak3/Inpp5f/Lrrc4/Phb/Gadd45g/Fabp4/Il18/Dvl1/Tp73/Hspb1/Ppm1f/Akt1s1/Dab2ip/Apoe/Ppp1r15a/Park7/Zbed3/Cdkn1a/Ppp1r1b/Prkcd/Bag1/Cdkn2b/Adora2a/Rassf2/Camk2n1/Strap/Ephb2/Dusp14/…	194
GO:0043123	positive regulation of I-kappaB kinase/NF-kappaB signaling	biological process	91/5707	169/17363	1.34559e-08	4.0354e-07	3.06333e-07	1.63822	Mtdh/Tab2/Bst2/Trip6/Ubd/Tlr3/Gprc5b/Irf3/Trim32/Mier1/Nod1/Tnfrsf19/Ppp5c/Ikbke/Tlr4/Plekhg5/S100a13/Sectm1b/Tlr2/Bcl10/Cd4/Il18/Tradd/Fadd/Trim8/Mul1/Casp1/Irak4/Apol3/Rnf31/Flna/Ripk1/Irak1/Slc44a2/Rbck1/Traf2/Ajuba/Lpar1/Lgals9/Cflar/Ccdc22/Map3k3/Myd88/Ltbr/Nek6/Tlr9/Chuk/Tmem9b/Nup62/Cc2d1a/Eef1d/Cd36/RT1-Db1/Rhoc/Rela/Akt1/Litaf/Traf3ip2/Tgm2/Brd4/Ube2v1/Trim5/Pink1/Abl1/Cd74/S100b/Gja1/Pl…	91
GO:0048534	hematopoietic or lymphoid organ development	biological process	366/5707	880/17363	1.69273e-08	5.05299e-07	3.8358e-07	1.26536	Jmjd6/Nkap/Sp1/Plcl2/Arl11/Ptprz1/Syk/Epas1/Lmo2/Wdr61/Acp6/Cd248/Fgfr2/Nlrp3/Erbb2/Prelid1/Stat3/Ubd/Dnase2/Nfe2l2/Mertk/Rrs1/Klf4/Cebpa/Axl/Rara/Vav1/Nme2/Smarca4/Cited2/Vnn1/Hcls1/Psmb9/Gab2/Cebpd/Il11ra1/Sh3pxd2a/Socs1/Txnrd2/Tjp2/Tmem176b/Stat6/Bcl6/Otud5/Gata2/Tyr/Esrra/Tshr/Nfatc3/Tmem176a/Ceacam1/Bcl2l11/Fam20c/Ptprc/Stk3/Zbtb7b/Dll1/Inhba/Il23a/Bcl3/Tlr2/Prkcz/Tob2/Thra/Tnfrsf11a/Rps19/I…	366
GO:0040012	regulation of locomotion	biological process	373/5707	899/17363	1.6962e-08	5.05299e-07	3.8358e-07	1.26231	Adora1/Sparc/Ptprz1/Stc1/Tacr2/Edn3/Bcas3/Bst2/Gna13/Nov/Arsb/Trip6/Stat3/Trim27/Calr/Cd300a/Nfe2l2/Pld1/Efna1/Klf4/Tbr1/Ddr2/Trim32/Cers2/Smarca4/Cited2/Zc3h12a/Gab2/Aif1/Igf1/Stk10/Dapk2/Synpo2/Tshr/Mmp2/Abcc8/Ceacam1/Evl/Fgf1/Tpm1/Ptprc/Il33/Insl3/Trim35/Mcam/Tie1/Itgb1/Adora3/Ednra/Il23a/Cxcl16/Tlr2/Bmpr1a/Tmsb4x/Rnf20/Plxnb2/Adarb1/Ccl27/Cxcl10/Gcnt2/Coro1b/Wasl/Alox12/Cd81/Cyp1b1/Pf4/Wdr44/…	373
GO:0009062	fatty acid catabolic process	biological process	55/5707	89/17363	1.9716e-08	5.85389e-07	4.44378e-07	1.88014	Acot2/Pccb/Acaa1a/Abcd1/Tysnd1/Acad10/Cyp4f18/Echdc1/Hadha/Bdh2/Acad11/Dbi/Lpin1/Decr1/Slc25a17/Auh/Pcca/Acadm/Lipe/Slc27a4/Hsd17b4/Ivd/Hacl1/Acox1/Ech1/Echs1/Mlycd/Cbr1/Acadvl/Acot7/Acot8/Cpt2/Eci1/Echdc2/Acoxl/Hadh/Acaa2/Acadl/Acacb/Plin5/Irs2/Akt1/Sesn2/Etfdh/Lonp2/Ppard/Gcdh/Akt2/Cpt1c/Eci2/Acat1/Acads/Abhd16a/Etfa/Pex2	55
GO:0060548	negative regulation of cell death	biological process	418/5707	1023/17363	2.04581e-08	6.0541e-07	4.59576e-07	1.24313	Nr4a1/Adora1/Mecp2/Cdkn1b/Mtdh/Fgfr2/Nov/Erbb2/Bag6/Prelid1/Stat3/Nfe2l2/Eya4/Bok/Optn/Crlf1/Mertk/Efna1/En2/Sox10/Naca/Klf4/Chga/Axl/Pea15/Rara/Pdxk/Nme2/Pik3ca/Ago4/Asic2/Zmynd11/Prkch/Trim32/Uri1/Smarca4/Cited2/Zc3h12a/Kdm4a/Tmem259/Cbs/Vnn1/Map4k4/Hcls1/Grin1/Ntrk2/Cd38/Cntfr/Tmem161a/Faim/Ctsb/Aif1/Igf1/Bcl6/Pgap2/Ogg1/Phb2/Mt1/Nqo1/Ppp5c/Bcl2l12/Insl3/Atf5/Bag3/Agap2/Dll1/Itgb1/Ednra/Gpx1/B…	418
GO:0030097	hemopoiesis	biological process	347/5707	830/17363	2.09906e-08	6.17687e-07	4.68895e-07	1.27194	Jmjd6/Nkap/Sp1/Plcl2/Arl11/Ptprz1/Syk/Epas1/Lmo2/Wdr61/Acp6/Fgfr2/Nlrp3/Erbb2/Prelid1/Stat3/Ubd/Dnase2/Nfe2l2/Mertk/Rrs1/Klf4/Cebpa/Axl/Rara/Vav1/Nme2/Smarca4/Cited2/Vnn1/Hcls1/Gab2/Cebpd/Il11ra1/Sh3pxd2a/Socs1/Txnrd2/Tjp2/Tmem176b/Stat6/Bcl6/Otud5/Gata2/Esrra/Tshr/Nfatc3/Tmem176a/Ceacam1/Fam20c/Ptprc/Stk3/Zbtb7b/Dll1/Inhba/Il23a/Bcl3/Tlr2/Prkcz/Tob2/Thra/Tnfrsf11a/Rps19/Itpkb/Wdr78/Sin3a/Cd24/Cd…	347
GO:0120035	regulation of plasma membrane bounded cell projection organization	biological process	296/5707	693/17363	2.10112e-08	6.17687e-07	4.68895e-07	1.2995	Smn1/Eif2b2/Cdh2/Ptprz1/Mecp2/Bcas3/Nlgn2/Cspg4/Arsb/Camk1/Nfe2l2/Pld1/Ezr/Efna1/Klf4/Dmd/Gprc5b/Tbr1/Nme2/Cers2/Rpl4/Ntm/Snapin/Kalrn/Mbp/Map4k4/Grin1/Ntrk2/Cdc42ep4/Gorasp1/Ptpn5/Tmem30a/Adamts1/Camk2b/Adcy6/Scarf1/Scn1b/Nr3c1/Def8/Evl/Rgma/Cobl/Ccp110/Dcdc2/Itgb1/Lzts1/Nckipsd/Tctex1d2/Acsl6/Carm1/Ptk7/Plxnb2/Golga2/Pacsin1/Cd24/Fnbp1l/Arf1/Coro1b/Rab21/Wasl/Rhoq/Trak1/Zfp365/Dtnbp1/Inpp5f/Plx…	296
GO:0043405	regulation of MAP kinase activity	biological process	150/5707	314/17363	2.34384e-08	6.85362e-07	5.20269e-07	1.45338	Adora1/Syk/Edn3/Plce1/Tab1/Cspg4/Erbb2/Traf7/Cd300a/Efna1/Cbs/Map4k4/Iqgap3/Ntrk2/Igf1/Ptpn5/Dusp2/Lamtor2/Ceacam1/Adra2c/Fgf1/Tlr4/Ptprc/Gadd45b/Map4k1/Dusp16/Tnfrsf11a/Map3k10/Cd24/Mdfic/Mapk7/Cd81/Dtnbp1/Ptpn11/Irak3/Map3k4/Tf/Pdgfrb/Pik3r6/Rps3/Map2k2/Gadd45g/Tp73/Dab2ip/Apoe/Taok2/Map2k7/Mul1/Prkcd/Fgd4/Ephb2/Dusp14/Tgfbr1/Ripk1/Irak1/Tgfa/Spred3/Rasgrp1/Ager/Egf/Shc1/Map3k11/Sod1/Traf2/Ror2…	150
GO:0030218	erythrocyte differentiation	biological process	69/5707	120/17363	2.34666e-08	6.85362e-07	5.20269e-07	1.74938	Jmjd6/Sp1/Epas1/Lmo2/Stat3/Dnase2/Smarca4/Cited2/Hcls1/Bcl6/Gata2/Inhba/Thra/Rps19/G6pd/B2m/Hba2/Tmem14c/Zfp36/Klf2/Sox6/Hmgb2/Zfpm1/Cebpg/Pknox1/Acin1/Alas2/Klf1/Ncor1/Tal1/Zfp36l1/Bmp4/Tgfbr3/Mb/Jak3/Bpgm/Klf13/Spi1/Rhd/Ercc2/Isg15/Ptpn2/Stat1/Tmod3/Slc25a38/Lyn/Prmt1/Stat5b/Gas2l1/Kmt2e/Ankrd54/Rps14/Inpp5d/Mafb/Stat5a/Ldb1/Srf/Rps6/Dmtn/Rhag/Add1/Nckap1l/Maea/Hbb/Foxo3/Hba1/Id2/Ikzf1/Arid4a	69
GO:0080135	regulation of cellular response to stress	biological process	255/5707	585/17363	2.43246e-08	7.08108e-07	5.37535e-07	1.32618	Rpa2/Syk/Bag6/Tlr3/Nfe2l2/Eya4/Bok/Ezr/Klf4/Serpinf2/Arntl/Pcbp4/Zmynd11/Trim32/Cers2/Zc3h12a/Usp25/P4hb/Tmem259/Cbs/Vnn1/Map4k4/Nod1/Tmem161a/Bcl6/Pgap2/Ogg1/Tnfrsf19/Dusp22/Scarf1/Chek1/Ceacam1/Rgma/Hic1/Spidr/Bcl2l12/Tlr4/Stk3/Gadd45b/Gpx1/Ddah1/Parp1/Bmpr1a/Clu/Ube2g2/Usp19/Tnfrsf11a/Tmem33/Derl3/Map3k10/Gfer/Mdfic/Mapk7/Zfp365/Dtnbp1/Map3k4/Bcl2l1/Tf/Inpp5f/Foxp1/Rps3/Map2k2/Gadd45g/Sh3rf1/N…	255
GO:0051270	regulation of cellular component movement	biological process	373/5707	903/17363	3.04627e-08	8.83912e-07	6.70991e-07	1.25672	Adora1/Sparc/Ptprz1/Mecp2/Cdkn1b/Stc1/Tacr2/Edn3/Bcas3/Bst2/Gna13/Nov/Arsb/Trip6/Stat3/Calr/Cd300a/Nfe2l2/Jup/Pld1/Efna1/Klf4/Tbr1/Ddr2/Trim32/Cers2/Smarca4/Cited2/Zc3h12a/Gab2/Chst3/Ccdc65/Aif1/Igf1/Bcl6/Stk10/Dapk2/Synpo2/Mmp2/Abcc8/Ceacam1/Evl/Lamp1/Fgf1/Tpm1/Ptprc/Il33/Insl3/Mcam/Tie1/Itgb1/Adora3/Ednra/Tctex1d2/Il23a/Cxcl16/Tlr2/Bmpr1a/Tmsb4x/Rnf20/Plxnb2/Adarb1/Ccl27/Cxcl10/Gcnt2/Coro1b/Was…	373
GO:0061024	membrane organization	biological process	277/5707	645/17363	3.29407e-08	9.52723e-07	7.23226e-07	1.30658	Mtss1l/Cdh2/Ank3/Tor1aip2/Nlgn2/Mx1/Rab20/Bag6/Prelid1/Ndrg1/Stat3/Pdcd5/Cd300a/Lemd2/Bok/Mpp5/Timm13/Stx8/Spire1/Sclt1/Snapin/Tbc1d25/Mbp/Stx5/Tbc1d2/Cmtm8/Myh10/Gripap1/Apool/Aif1/Tmem30a/Gata2/Afg3l1/Pacsin2/Lemd3/Bcl2l11/Emd/Rilpl2/Tie1/Arhgap12/Itgb1/Usp6nl/Kcnn4/Dmkn/Gulp1/Clu/Rtp4/Tmed10/Abca1/Rab34/Hip1r/Tpst2/Pacsin1/Cd24/Snx18/Vamp5/Sptb/Fnbp1l/Gnai3/Arf1/Rab8a/Wasl/Tomm7/Siva1/Bcl2l1/S…	277
GO:0022603	regulation of anatomical structure morphogenesis	biological process	394/5707	961/17363	3.38787e-08	9.76689e-07	7.41419e-07	1.24735	Eif2b2/Aplnr/Cdh2/Sparc/Ptprz1/Mecp2/Mtdh/Gpr4/Gna13/Fgfr2/Rhoj/Camk1/Vrk3/Calr/Nfe2l2/Ezr/Efna1/Naca/Klf4/Tbr1/Ago4/Cited2/Rpl4/Zc3h12a/Csnk1d/Kalrn/Mbp/Grin1/Tgif1/Myh10/Ntrk2/Plekho1/Cdc42ep4/Gorasp1/Phb2/Gata2/Tgif2/Camk2b/Sox17/Abcc8/Ceacam1/Rgma/Fgf1/Tpm1/Itga7/Tie1/Dll1/Lzts1/Ednra/S100a13/Ddah1/Bmpr1a/Ppp1r16b/Carm1/Limd1/Fzd2/Ttbk1/Ptk7/Plxnb2/Golga2/Parvb/Foxa2/Cxcl10/Coro1b/Rab21/Msx1/…	394
GO:0002252	immune effector process	biological process	273/5707	635/17363	3.67924e-08	1.05728e-06	8.02595e-07	1.30799	Arid5a/Plcl2/Cd84/Syk/Cd244/Bst2/Nlrp3/Mx1/Serinc5/Dhx58/Stat3/Cd37/Cd300a/Tlr3/Rnf216/Oasl2/Chga/Gprc5b/Rara/Vav1/Irf3/Zmynd11/Cr1l/Zc3h12a/Ddx41/Slfn13/Gab2/Stat6/Bcl6/Otud5/Gata2/Ifnar1/Dusp22/Tmem173/Ceacam1/Lamp1/Tlr4/Ptprc/Il33/Ifitm1/Dll1/Nlrx1/Ilf3/Adora3/Il23a/Bcl3/Tlr2/Rtp4/Prkcz/Apbb1ip/Rps19/Bcl10/Sin3a/Cd24/Cxcl10/Gfer/Ppm1b/Irak3/Hfe/Phb/Snx4/Foxp1/RT1-S3/Crtam/Apobec1/Gpr183/Pik3r6…	273
GO:0007155	cell adhesion	biological process	469/5707	1168/17363	3.77932e-08	1.08256e-06	8.21786e-07	1.22165	Nkap/Cdh2/Ptprz1/Syk/Ank3/Cd244/Bcas3/Nlrp3/Nov/Nlgn2/Erbb2/Cldn5/Gp1bb/Prelid1/Calr/Cd300a/Pdlim1/Jup/Tnfaip8l2/Ezr/Mertk/Efna1/Klf4/Dmd/Axl/Nt5e/Rara/Vav1/Clic1/Igsf11/Cited2/Pnn/Ntm/Mbp/Vnn1/Pcdhb9/Actg1/Myh10/Socs1/Selplg/Aif1/Igf1/Jam2/Bcl6/Piezo1/Pip5k1c/Dusp22/Ift74/Rasal3/Stk10/Mmp2/Ceacam1/Rpl29/Tpm1/Bcl2l11/Ptprc/Zbtb7b/Itga7/Mcam/Dll1/Itgb1/Gpm6b/Il23a/Prkcz/Pag1/Apbb1ip/Hapln1/Bcl10/I…	469
GO:0031344	regulation of cell projection organization	biological process	298/5707	702/17363	3.85647e-08	1.10113e-06	8.35881e-07	1.2915	Smn1/Eif2b2/Cdh2/Ptprz1/Mecp2/Bcas3/Nlgn2/Cspg4/Arsb/Camk1/Nfe2l2/Pld1/Ezr/Efna1/Klf4/Dmd/Gprc5b/Tbr1/Nme2/Cers2/Rpl4/Ntm/Snapin/Kalrn/Mbp/Map4k4/Grin1/Ntrk2/Cdc42ep4/Gorasp1/Ptpn5/Tmem30a/Adamts1/Camk2b/Adcy6/Scarf1/Scn1b/Nr3c1/Def8/Evl/Rgma/Cobl/Ccp110/Dcdc2/Itgb1/Lzts1/Nckipsd/Tctex1d2/Acsl6/Carm1/Ptk7/Plxnb2/Golga2/Pacsin1/Cd24/Fnbp1l/Arf1/Coro1b/Rab21/Wasl/Rhoq/Trak1/Zfp365/Dtnbp1/Inpp5f/Plx…	298
GO:0072657	protein localization to membrane	biological process	202/5707	449/17363	4.08016e-08	1.16129e-06	8.8155e-07	1.36874	Cdh2/Adora1/Ank3/Exoc4/Bsg/Map7/Nlgn2/Erbb2/Bag6/Pdcd5/Jup/Optn/Ezr/Mpp5/Timm13/Stx8/Ldlrap1/Kalrn/Pacs1/Gripap1/Ppp1r9b/Ppp2r5a/Exoc5/Necab2/Camk2b/Adcy6/Rilpl2/Itgb1/Pkdcc/Kcnj11/Atp1b3/Rtp4/Kcnb1/Prkcz/Rab34/Pacsin1/Cd24/Vamp5/Sqstm1/Rab8a/Rhoq/Tomm7/Bcl2l1/Ppfia1/S100a10/Lrrc4/Sh3glb1/Stom/Cln3/Scp2/Golga7/Grin2b/Pex16/Dvl1/Commd1/Tspan5/Rapgef2/Stx3/Apoe/Picalm/Bid/Itgal/Lrp4/Rab11b/Nfasc/An…	202
GO:0040007	growth	biological process	423/5707	1042/17363	4.18282e-08	1.18672e-06	9.0086e-07	1.23506	Eif2b2/Dact3/Emp1/Mecp2/Cdkn1b/Stc1/Eaf2/Extl3/Bst2/Map7/Fgfr2/Nov/Pygo2/Erbb2/Stat3/Mex3c/Ppib/Ezr/Sox10/Naca/Dmd/Axl/Rara/Ddr2/Pik3ca/Prpf19/Trim32/Uri1/Igsf11/Smarca4/Cited2/Sgk2/Rpl4/Ppp1r9b/Cd38/Lhx2/Commd5/Socs1/Igf1/Crim1/Bcl6/Lamtor2/Mt1/Evc/Tshr/Sox17/Chek1/Nr3c1/Ceacam1/Rpl29/Rgma/Fgf1/Bcl2l11/Stk3/Cobl/Atf5/Prmt6/Dll1/Itgb1/Pkdcc/Gpx1/Inhba/Gamt/Rrad/Cxcl16/Parp1/Tlr2/Bmpr1a/Prkcz/Carm…	423
GO:0009725	response to hormone	biological process	440/5707	1089/17363	4.31283e-08	1.21974e-06	9.25922e-07	1.22925	Eif2b2/Sp1/Kcnj10/Grb14/Nr4a1/Sparc/Serpina3n/Cdkn1b/Bsg/Stc1/Lmo2/Erbb2/Pdk2/Stat3/Cyp7b1/Paqr9/Acot2/Calr/Uchl3/Nfe2l2/Ncoa4/Pld1/Acaa1a/Ptgds/Sox10/Cebpa/Arntl/Smarcc1/Rara/Pdxk/Nme2/Pik3ca/Uri1/Smarca4/Col1a2/Mbp/Prss8/Hcls1/Nr2c1/Scap/Ntrk2/Crls1/Ppp1r9b/Cd38/Ncoa2/Socs1/Ctsb/Aif1/Igf1/Nr1d1/Phb2/Adamts1/Tph2/Ctsl/Esrra/Adcy6/Usf1/Hadha/Tshr/Nr3c1/Abcc8/Ceacam1/Ppp5c/Htr1b/Tlr4/Itgb1/Jund/Gp…	440
GO:0043408	regulation of MAPK cascade	biological process	298/5707	703/17363	4.54128e-08	1.2803e-06	9.71893e-07	1.28967	Cdh2/Adora1/Cd84/Syk/Edn3/Plce1/Tab1/Fgfr2/Cspg4/Erbb2/Traf7/Vrk3/Cd300a/Tlr3/Lemd2/Ezr/Efna1/Klf4/St5/Dmd/Serpinf2/Rara/Ndrg2/Zmynd11/Zc3h12a/Oprm1/Cbs/Map4k4/Iqgap3/Ntrk2/Nod1/Igf1/Ptpn5/Dusp2/Lamtor2/Phb2/Tnfrsf19/Necab2/Dusp22/Gdf11/Ceacam1/Adra2c/Fgf1/Tlr4/Ptprc/Stk3/Cdk10/Gadd45b/Itgb1/Ednra/Inhba/Map4k1/Tlr2/Prkcz/Dusp16/Tnfrsf11a/Adra1a/Map3k10/Cd24/Mdfic/Gcnt2/Mapk7/Cd81/Dtnbp1/Ptpn11/Ir…	298
GO:1901699	cellular response to nitrogen compound	biological process	305/5707	722/17363	4.70543e-08	1.3224e-06	1.00386e-06	1.28523	Sp1/Grb14/Nr4a1/Serpina3n/Mecp2/Stc1/Arhgef2/Rpl23/Pdk2/Stat3/Chrm3/Tlr3/Uchl3/Nfe2l2/Jup/Optn/Ezr/Klf4/Smarcc1/Irf3/Ago4/Pkd2/Rpl4/Zc3h12a/Trpa1/Col1a2/Pdxp/Oprm1/Hrh1/Ntrk2/Ppp1r9b/Nod1/Socs1/Aif1/Igf1/Stat6/Lamtor2/Tmem173/Esrra/Adcy6/Usf1/Tshr/Chek1/Mmp2/Ceacam1/Spidr/Kcnq3/Htr1b/Tlr4/Casp7/Acsl6/Parp1/Tlr2/Lpin1/Prkcz/Fzd2/Zc3h7b/Nr4a2/Sin3a/Casp4/Gfer/Rab8a/Hnrnpm/Rhoq/Casp6/Cyba/Cyp1b1/Myh…	305
GO:0048666	neuron development	biological process	461/5707	1148/17363	4.93296e-08	1.382e-06	1.0491e-06	1.22173	Smn1/Eif2b2/Cdh2/Ptprz1/Ank3/Mecp2/Nphp4/Fgfr2/Nlgn2/Cspg4/Erbb2/Arsb/Ntn3/Ift27/Camk1/Nfe2l2/Pbx3/Efna1/En2/Klf4/Dmd/Gprc5b/Tbr1/Nme2/Tctn1/Trim32/Cers2/Spire1/Sclt1/Rpl4/Ntm/Snapin/Kalrn/Mbp/Map4k4/Stmn4/Grin1/Myh10/Ntrk2/Ppp1r9b/Lhx2/Chst3/Gorasp1/Git1/Ptpn5/Tmem30a/Pip5k1c/Gata2/Adamts1/Spry3/Camk2b/Trim46/Adcy6/Scarf1/Scn1b/Tshr/Nr3c1/Mmp2/Evl/Rgma/Ncdn/Strn/Map6d1/Slitrk5/Cobl/Atf5/Prickle2…	461
GO:0030099	myeloid cell differentiation	biological process	176/5707	383/17363	5.03575e-08	1.40639e-06	1.06761e-06	1.39808	Jmjd6/Nkap/Sp1/Epas1/Lmo2/Wdr61/Stat3/Ubd/Dnase2/Cebpa/Rara/Nme2/Smarca4/Cited2/Hcls1/Gab2/Sh3pxd2a/Tjp2/Bcl6/Gata2/Esrra/Ceacam1/Fam20c/Dll1/Inhba/Il23a/Tlr2/Tob2/Thra/Tnfrsf11a/Rps19/Itpkb/Cdc73/Pf4/G6pd/Ptpn11/Tf/Ostm1/Foxp1/Gpr183/Gimap5/B2m/Creb1/Prtn3/Cbfb/Cd4/Cbfa2t3/Sbno2/Gpr68/Ctr9/Hba2/Fadd/Car2/Tyrobp/Tmem14c/Rbp1/Zfp36/Kat6a/Klf2/Adam10/Csf1/Pabpc4/Sox6/Cdkn2b/Anxa2/Hmgb2/Rassf2/Fam21…	176
GO:0048708	astrocyte differentiation	biological process	50/5707	80/17363	5.09764e-08	1.41924e-06	1.07737e-06	1.9015	Mecp2/Stat3/Prpf19/Kdm4a/Mbd1/Tlr4/Atf5/Dll1/Ptpn11/Ldlr/Pou3f2/Mag/Bin1/Serpine2/Il6st/Sox6/Adora2a/Mt3/Cntf/Ager/Ror2/Notch1/Tal1/Lamb2/Bmp2/Gpr37l1/Gfap/Cntn2/Pax6/Kras/Clcf1/Smo/Hes1/Lamc3/Tspan2/Egfr/Nkx2-2/Nog/Id4/Abl1/Fgfr3/S100b/Actr3/Nr2e1/Vim/Agt/Mt2A/Sox8/S100a9/Id2	50
GO:0032101	regulation of response to external stimulus	biological process	291/5707	685/17363	5.1346e-08	1.42509e-06	1.08181e-06	1.29247	Cdk19/Adora1/Psmb4/Il17ra/Cd84/Syk/Edn3/Nlrp3/Nov/Aoah/Dhx58/Cd37/Calr/Tlr3/Nfe2l2/Tnfaip8l2/Optn/Rnf216/Klf4/Serpinf2/Gprc5b/Nt5e/Tbr1/Irf3/Fabp7/Asic2/Cers2/Cr1l/Zc3h12a/Oprm1/Grin1/Gpx4/Nod1/Il17rc/Aif1/Bcl6/Tmem173/Dapk2/Scarf1/Abcc8/Ceacam1/Rgma/Fgf1/Tlr4/Il33/Nlrx1/Adora3/Ednra/Gpx1/Tfeb/Il23a/Tlr2/Tmsb4x/Duoxa1/Ctss/Tnfrsf11a/Rps19/Rab34/Ccl27/Sin3a/Cd24/Casp4/Foxa2/Cxcl10/Coro1b/Alox12/Pp…	291
GO:0033673	negative regulation of kinase activity	biological process	127/5707	260/17363	5.57684e-08	1.54304e-06	1.17135e-06	1.4861	Cdkn1b/Trim27/Pkig/Cd300a/H2afy/Midn/Hexim2/Cdk5rap1/Ppp2r5a/Socs1/Ptpn5/Dusp2/Ggnbp2/Ceacam1/Ptprc/Gadd45b/Ppp1r1c/Ppp1r1a/Dusp16/Adarb1/Foxa2/Mapk7/Dtnbp1/Irak3/Lrrc4/Gadd45g/Fabp4/Dvl1/Tp73/Hspb1/Ppm1f/Akt1s1/Dab2ip/Apoe/Park7/Cdkn1a/Ppp1r1b/Prkcd/Cdkn2b/Adora2a/Camk2n1/Ephb2/Dusp14/Spred3/Hexim1/Gadd45a/Ptpn6/Sfrp2/Ajuba/Spry1/Prex2/Cdkn1c/Mapt/Errfi1/Inppl1/Sh3bp5l/Flrt2/Bmp4/Nup62/Rtn4r/Cdk…	127
GO:1902532	negative regulation of intracellular signal transduction	biological process	231/5707	527/17363	6.41243e-08	1.76876e-06	1.34269e-06	1.33358	Aplnr/Nlrp3/Nov/Tmem127/Dhx58/Trip6/Vrk3/Cd300a/Tank/Nfe2l2/Lemd2/Optn/Ezr/Efna1/Klf4/Dmd/Arntl/Pcbp4/Ndrg2/Zmynd11/Trim32/Uri1/Pkd2/Zc3h12a/Oprm1/Vnn1/Tmem161a/Git1/Socs1/Igf1/Ptpn5/Bcl6/Pgap2/Dusp2/Kptn/Nfkbib/Rasal3/Ggnbp2/Ceacam1/Bcl2l12/Tlr4/Nlrx1/Arhgap12/Itgb1/Gpx1/Bcl3/Clu/Tmsb4x/Limd1/Dusp16/Adra1a/Mapk7/Ppm1b/Irak3/Bcl2l1/Inpp5f/Lrrc4/Phb/RGD1565498/Sh3glb1/Ddit3/Ivns1abp/Itpr1/Gsk3a/Gs…	231
GO:0022613	ribonucleoprotein complex biogenesis	biological process	188/5707	415/17363	6.49714e-08	1.78661e-06	1.35625e-06	1.37825	Smn1/Nhp2/Dhx30/Rpl10a/Prpf18/Ebna1bp2/Rps27/Rps25/Rrs1/Surf6/Prpf19/Ago4/Rpl38/Lsm6/Rrp15/Rpl14/Abt1/Setd4/Utp3/Rpl24/Aar2/Limd1/Rps19/Cdc73/Snrpb/Ythdc1/Rpl3/Rrp8/Eif4a3/Rps18/Rrp9/Rrp7a/Rpl7a/Rbfa/Rps17/Exosc4/Zfp593/Atxn2l/Rpl12/Rps7/Mrto4/Rps15/Rpl34/Mrps9/Celf2/Nhp2l1/Rpl13a/Isg20l2/Exosc5/Exosc7/Eif3d/Nop14/Prmt5/Rps28/Pes1/Nle1/Eif4b/Prpf6/Gtf3a/Rpl7/Gnl1/Strap/Rpl23a/Aamp/Noc4l/Gemin7/Sl…	188
GO:0022610	biological adhesion	biological process	471/5707	1178/17363	6.58832e-08	1.80613e-06	1.37106e-06	1.21645	Nkap/Cdh2/Ptprz1/Syk/Ank3/Cd244/Bcas3/Nlrp3/Nov/Nlgn2/Erbb2/Cldn5/Gp1bb/Prelid1/Calr/Cd300a/Pdlim1/Jup/Tnfaip8l2/Ezr/Mertk/Efna1/Klf4/Dmd/Axl/Nt5e/Rara/Vav1/Clic1/Igsf11/Cited2/Pnn/Ntm/Mbp/Vnn1/Pcdhb9/Actg1/Myh10/Socs1/Selplg/Aif1/Igf1/Jam2/Bcl6/Piezo1/Pip5k1c/Dusp22/Ift74/Rasal3/Stk10/Mmp2/Ceacam1/Rpl29/Tpm1/Bcl2l11/Ptprc/Zbtb7b/Itga7/Mcam/Dll1/Itgb1/Gpm6b/Il23a/Prkcz/Pag1/Apbb1ip/Hapln1/Bcl10/I…	471
GO:0043254	regulation of protein complex assembly	biological process	177/5707	387/17363	6.94964e-08	1.89936e-06	1.44183e-06	1.39149	Lamp2/Mecp2/Cdkn1b/Arhgef2/Trim27/Cebpa/Tfip11/Spire1/Hcls1/Tmod1/Arfip2/Cdc42ep4/Piezo1/Pex14/Evl/Spidr/Tpm1/Tlr4/Bcl2l11/Atat1/Irgm/Parp1/Tlr2/Clu/Prkcz/Tmsb4x/Thra/Hip1r/Cd24/Sptb/Plekhg2/Arf1/Coro1b/Wasl/Med25/Ptpn11/Actr3b/Sh3glb1/Rps3/Creb1/Capzb/Arpin/Lcp1/Eml2/Nphs1/Cck/Actr2/Cryab/Vps18/Dab2ip/Apoe/Bid/Psmc4/Cfl1/Prkcd/Zfp451/Cdc42ep1/Gmfg/Whamm/Sgk1/Ncln/Arf6/Arpc2/Stmn1/Msn/Nol3/Grb2/N…	177
GO:0009896	positive regulation of catabolic process	biological process	173/5707	377/17363	7.35837e-08	2.00493e-06	1.52197e-06	1.39612	Gtpbp1/Cdkn1b/Mtdh/Bag6/Optn/Ezr/Trim32/Zc3h12a/Csnk1d/Stx5/Tmem259/Nod1/Igf1/Khsrp/Snf8/Sox17/Rgma/Il33/Irgm/Tfeb/Rchy1/Tlr2/Clu/Rnf144a/Gnai3/Tnfsf12/Supv3l1/Dxo/Pnpla2/Tomm7/Cd81/Sh3glb1/Hnrnpr/Trim65/Cbfa2t3/Sumo2/Ldlr/Uqcc2/Mettl3/Dvl1/Supt5h/Hsf1/Oaz1/Rnf19b/Dab2ip/Apoe/Trim8/Tnrc6b/Nanos3/Mul1/Zfp36/Psmc4/Fbxo22/Prkcd/Rhbdd3/Sumo3/Usp5/Abhd5/Pabpc1/Ager/Egf/Osbpl7/Tmem59/Fbxl5/Gpld1/Ier3/D…	173
GO:0030029	actin filament-based process	biological process	284/5707	669/17363	8.05253e-08	2.1874e-06	1.66049e-06	1.29154	Phactr1/Krt19/Stc1/Bcas3/Bst2/Rhoj/Arhgef2/Trim27/Calr/Jup/Ezr/Serpinf2/Myl6l/Trim32/Spire1/Pdxp/Hcls1/Actg1/Tmod1/Myh10/Ppp1r9b/Arfip2/Cdc42ep4/Aif1/Bcl6/Ctsl/Kcnj5/Pacsin2/Synpo2/Scn1b/Evl/Tpm1/Cobl/Racgap1/Arhgap12/Itgb1/Gpm6b/Tlr2/Pdlim4/Lpin1/Prkcz/Tmsb4x/Cdc42bpg/Hip1r/Ptk7/Ccl27/Parvb/Pacsin1/Sptb/Fnbp1l/Plekhg2/Arf1/Cnn3/Coro1b/Wasl/Rhoq/Myh7/Dtnbp1/Klhl17/Ppfia1/Cald1/Tf/S100a10/Pdgfrb/M…	284
GO:0034440	lipid oxidation	biological process	57/5707	96/17363	8.28836e-08	2.24464e-06	1.70394e-06	1.80643	Acaa1a/Abcd1/Tysnd1/Acad10/Echdc1/Hadha/Bdh2/Acad11/Dbi/Decr1/Slc25a17/Alox12/Cyp4v3/Nr4a3/Auh/Acadm/Hsd17b4/Adipor1/Ivd/Hacl1/Pparg/Pla2g7/Acox1/Sirt4/Ech1/Echs1/Mlycd/Acadvl/Cpt2/Eci1/Echdc2/Acoxl/Hadh/Acaa2/Acadl/Acacb/Cd36/Plin5/Irs2/Akt1/Dgat1/Pdk4/Sesn2/Por/Etfdh/Lonp2/Ppard/Gcdh/Akt2/Cpt1c/Eci2/Acat1/Apod/Acads/Etfa/Nucb2/Pex2	57
GO:0051345	positive regulation of hydrolase activity	biological process	324/5707	777/17363	8.48732e-08	2.29158e-06	1.73957e-06	1.26865	Mtss1l/Eif2b2/Plce1/Bcas3/Gna13/Fgfr2/Nlrp3/Tor1aip2/Arhgef2/Erbb2/Prelid1/Stat3/Vrk3/Pdcd5/Cd300a/Tank/Nlrp1a/Bok/Efna1/St5/Casp12/Vav1/Hscb/Rasgrp3/RGD735065/Kalrn/Clpx/Tbc1d25/Mbp/Tbc1d2/Ntrk2/Nod1/Cdc42ep4/Git1/Ifi27/Rasgef1c/Lamtor2/Camk2b/Rasal3/Rgma/Arhgef3/Tpm1/Bcl2l11/Agap2/Chn2/Racgap1/Arhgap12/Itgb1/Psd4/Usp6nl/Apc2/Plekhg5/Atp1b3/Prkcz/Tmsb4x/Adra1a/Hip1r/Bcl10/Snx18/Casp4/Dnajb1/Plek…	324
GO:0031347	regulation of defense response	biological process	233/5707	534/17363	8.85621e-08	2.38397e-06	1.80971e-06	1.32749	Cdk19/Adora1/Psmb4/Il17ra/Nlrp3/Nov/Aoah/Clec7a/Dhx58/Xrcc6/Cd37/Cd300a/Tlr3/Tnfaip8l2/Optn/Rnf216/Gprc5b/Nt5e/Vav1/Irf3/Cr1l/Zc3h12a/Gpx4/Nod1/Socs1/Il17rc/Nr1d1/Bcl6/Tmem173/Mmp2/Ceacam1/Rnf135/Lamp1/Tlr4/Il33/Nlrx1/Irgm/Adora3/Ednra/Gpx1/Tfeb/Il23a/Tlr2/Tmsb4x/Duoxa1/Ctss/Tnfrsf11a/Rps19/Rab34/Sin3a/Cd24/Casp4/Gfer/Ppm1b/Cyba/Irak3/Phb/Snx4/Foxp1/RT1-S3/Crtam/Pik3r6/Gimap5/Ldlr/Sbno2/Slamf8/Cd…	233
GO:0045944	positive regulation of transcription from RNA polymerase II promoter	biological process	463/5707	1160/17363	1.09813e-07	2.94713e-06	2.23721e-06	1.21434	Pus1/Sp1/Arid5a/Nr4a1/Kat5/Epas1/Eaf2/Lmo2/Wdr61/Bcas3/Coq7/Fgfr2/Nlrp3/Arhgef2/Rpl23/Nfia/Xrcc6/Camk1/Stat3/Stag1/Tlr3/Nfe2l2/Pbx3/Zbtb17/Ttc5/En2/Sox10/Naca/Klf4/Cebpa/Serpinf2/Arntl/Smarcc1/Ckap2/Rara/Tbr1/Irf3/Nme2/Smarca4/Cited2/Pkd2/Zc3h12a/Ddx41/E2f1/Zbtb49/Hcls1/Grin1/Scap/Cebpd/Ncoa2/Lhx2/Smarcb1/Igf1/Stat6/Rps6ka4/Gata2/Wbp2/Ift74/Zfp523/Gtf2f1/Tmem173/Atf6/Nrf1/Esrra/Usf1/Sox17/Nr3c1/N…	463
GO:0045596	negative regulation of cell differentiation	biological process	302/5707	720/17363	1.22672e-07	3.28241e-06	2.49172e-06	1.27612	Olig2/Npr2/Dact3/Grb14/Ptprz1/Mecp2/Lmo2/Wdr61/Nov/Arhgef2/Cspg4/Erbb2/Stat3/Calr/Nfe2l2/Efna1/Sox10/Dmd/Zadh2/Arntl/Rara/Nme2/Prpf19/Runx1t1/Cers2/Ntm/Snapin/E2f1/Mbp/Kdm4a/Map4k4/Mbd1/Jdp2/Gorasp1/Tjp2/Tmem176b/Rbpms2/Igf1/Bcl6/Gata2/Adcy6/Gdf11/Sox17/Mmp11/Tmem176a/Abcc8/Ceacam1/Rgma/Atf5/Dll1/Itgb1/Fam57b/Sox11/Bmpr1a/Tob2/Carm1/Limd1/Tcf7l2/Itpkb/Cd24/Foxa2/Cdc73/Cxcl10/Msx1/Zfp365/Pf4/Dtnbp…	302
GO:0010975	regulation of neuron projection development	biological process	233/5707	536/17363	1.27691e-07	3.40648e-06	2.58591e-06	1.32254	Smn1/Eif2b2/Cdh2/Ptprz1/Mecp2/Nlgn2/Cspg4/Arsb/Camk1/Nfe2l2/Efna1/Klf4/Dmd/Gprc5b/Tbr1/Nme2/Cers2/Rpl4/Ntm/Snapin/Kalrn/Mbp/Map4k4/Grin1/Ntrk2/Gorasp1/Ptpn5/Tmem30a/Adamts1/Camk2b/Adcy6/Scarf1/Scn1b/Nr3c1/Rgma/Cobl/Itgb1/Lzts1/Nckipsd/Acsl6/Carm1/Ptk7/Plxnb2/Golga2/Pacsin1/Cd24/Arf1/Rab21/Trak1/Zfp365/Dtnbp1/Inpp5f/Plxnd1/B2m/Map2k2/Sdc2/Gsk3a/Pou3f2/Dvl1/Anapc2/Mag/Hspb1/Dync1i2/Serpine2/Rapgef2…	233
GO:0018193	peptidyl-amino acid modification	biological process	462/5707	1159/17363	1.36175e-07	3.62202e-06	2.74953e-06	1.21276	Jmjd6/Arid5a/Plcl2/Adora1/Kat5/Ptprz1/Syk/Mecp2/Wdr61/Dyrk1b/Dydc2/Fgfr2/Arhgef2/Pygo2/Cspg4/Erbb2/Bag6/Pdk2/Traf7/Camk1/Phkg1/Vrk3/Cd300a/Ppib/Crlf1/H2afy/Mertk/Efna1/Dmd/Axl/Gprc5b/Ddr2/Camkk1/P4ha2/Nme2/Pik3ca/Metap2/Prkch/Naa11/Pole3/Smarca4/Sgk2/Csnk1d/Kdm4a/P4hb/Hcls1/Mapk12/Ntrk2/Dohh/Socs1/Smarcb1/Camkk2/Igf1/Mbd3/Rps6ka4/Dph2/Topors/Gata2/Wbp2/Ifnar1/Gcsh/Camk2b/Tpgs1/Oxsr1/Ggnbp2/Chek1/…	462
GO:0051098	regulation of binding	biological process	168/5707	367/17363	1.38238e-07	3.66597e-06	2.78289e-06	1.39271	Plcl2/Mecp2/Pygo2/Camk1/Mitd1/Fam220a/Klf4/Larp6/Rfng/Rara/Tfip11/Ldlrap1/Runx1t1/Smarca4/Snapin/E2f1/Pacs1/Lhx2/Igf1/Hnrnpl/Pex14/Tmem173/Rgma/Tlr4/Stk3/Parp1/Bcl3/Sox11/Tmsb4x/Carm1/Tcf7l2/Hip1r/Golga2/Sin3a/Msx1/Med25/Plcl1/Dtnbp1/Hfe/Cald1/Eif4a3/S100a10/Plxnd1/Ddit3/B2m/Hopx/Dvl1/Zfp593/Mad2l2/Hsf1/Mbd2/Rapgef2/Dab2ip/Pinx1/Apoe/Park7/Adam15/Eif3d/Eno1/Mmp9/Anxa2/Sumo3/Hmgb2/Tmbim6/Tgfbr1/Ph…	168
GO:0043436	oxoacid metabolic process	biological process	384/5707	944/17363	1.40143e-07	3.70549e-06	2.8129e-06	1.23759	Dse/Syk/Mecp2/Scpep1/Extl3/Cyp39a1/Aspg/Pycr2/Eefsec/Pdk2/Stat3/Cyp7b1/Akr1a1/Dagla/Acot2/Gss/Pccb/Acaa1a/Ptgds/Zadh2/Abcd1/Csad/Tysnd1/Gapdhs/P4ha2/Chpf/P4hb/Psph/Acad10/Cbs/Vnn1/Scap/Hibadh/Chst3/Igf1/Nr1d1/Cyp4f18/Echdc1/Hdc/Tph2/Galt/Gcsh/Hadha/Bdh2/Ceacam1/Ext2/B3gat3/Gulo/Sdhd/Tlr4/Agxt2/Fads2/Acad11/Gne/Nmnat3/Chst1/Dbi/Ddah2/Gamt/Acsl6/Ddah1/Ccdc12/Tlr2/Lpin1/Bckdha/Suclg1/Aldh6a1/Tcf7l2/…	384
GO:0044087	regulation of cellular component biogenesis	biological process	354/5707	862/17363	1.41344e-07	3.72624e-06	2.82864e-06	1.24943	Lamp2/Mecp2/Cdkn1b/Nphp4/Sncaip/Bcas3/Arhgef2/Nlgn2/Trim27/Stag1/Pld1/Ezr/Chga/Cebpa/Serpinf2/Tfip11/Asic2/Prkch/Spire1/Stam/Hcls1/Grin1/Tmod1/Ntrk2/Arfip2/Cdc42ep4/Snf8/Piezo1/Pex14/Synpo2/Def8/Evl/Spidr/Tpm1/Tlr4/Bcl2l11/Slitrk5/Cobl/Ccp110/Dcdc2/Atat1/Irgm/Tctex1d2/Gpm6b/Parp1/Tlr2/Pdlim4/Clu/Prkcz/Tmsb4x/Thra/Hip1r/Cd24/Dnajb1/Sptb/Fnbp1l/Plekhg2/Arf1/Coro1b/Wasl/Rhoq/Med25/Ptpn11/Ppfia1/S100…	354
GO:0031099	regeneration	biological process	138/5707	291/17363	1.4515e-07	3.81263e-06	2.89422e-06	1.44279	Nov/Naca/Klf4/Dmd/Cebpa/Axl/Cers2/Map4k4/Chst3/Socs1/Igf1/Nrf1/Scarf1/Mmp2/Rgma/Gpx1/Rpl19/Lpin1/Gfer/Hfe/Inpp5f/Phb/Aldoc/Ctnna1/Map2k2/Upf2/Hopx/Cpq/Nr4a3/Lcp1/Rps15/Igsf10/Pfkfb1/Fzd7/Apoe/Ninj1/Adam15/Cdkn1a/Prmt5/Plau/Tnc/Rpl7/Hmgb2/Myod1/Tgfbr1/Folr1/Ddr1/Pparg/Pcna/Dag1/Csnk2b/Cntf/Srsf1/Vtn/Shc1/Ninj2/Ndel1/Gli3/Ncam1/Bcl2/Cast/Alas2/Jam3/Rpl32/Gap43/Plaur/Notch1/Ezh2/Lamb2/Cflar/Ifrd1/Nc…	138
GO:0055114	oxidation-reduction process	biological process	389/5707	958/17363	1.45475e-07	3.81263e-06	2.89422e-06	1.23538	Jmjd6/Pygl/Mecp2/Aox2/Bco1/Akr1b8/H6pd/Coq7/Cyp39a1/Hsd17b1/Pycr2/Prelid1/Phkg1/Cyp7b1/Akr1a1/Stbd1/Blvra/Acaa1a/Zadh2/Abcd1/Tysnd1/Gapdhs/P4ha2/Pik3ca/Aox1/Aldh3b1/Gfod2/P4hb/Acad10/Gpx4/Hibadh/Sh3pxd2a/Dohh/Rdh14/Chdh/Txnrd2/Ch25h/Adhfe1/Igf1/Nr1d1/Cyp4f18/Echdc1/Tyr/Tph2/Rdh11/Nqo1/Hadha/Cp/Bdh2/Nfatc3/Gulo/Hsdl2/Sdhd/Fads2/Msra/Acad11/Gfod1/Fmo4/Dbi/Gpx1/Ppp1r1a/Cox4i2/Cryz/Rdh12/Bckdha/Suclg…	389
GO:0022604	regulation of cell morphogenesis	biological process	208/5707	471/17363	1.46926e-07	3.83942e-06	2.91456e-06	1.34357	Eif2b2/Cdh2/Sparc/Ptprz1/Mecp2/Gna13/Rhoj/Vrk3/Calr/Ezr/Efna1/Tbr1/Ago4/Rpl4/Csnk1d/Kalrn/Mbp/Grin1/Myh10/Ntrk2/Plekho1/Cdc42ep4/Gorasp1/Camk2b/Rgma/Tpm1/Itga7/Lzts1/S100a13/Limd1/Ttbk1/Plxnb2/Golga2/Parvb/Coro1b/Rab21/Rhoq/Trak1/Dtnbp1/S100a10/Plxnd1/Hexb/Capzb/Map2k2/Sdc2/Pou3f2/Arpin/Anapc2/Mag/Rapgef2/Actr2/Apoe/Taok2/Mul1/Cdc42se1/Dock1/Nsmf/Myo10/Cfl1/Ttl/Lrp4/Net1/Pdlim5/Fgd4/Dnm2/Ccl7/Cdc…	208
GO:0071396	cellular response to lipid	biological process	287/5707	681/17363	1.52266e-07	3.96734e-06	3.01167e-06	1.28219	Arid5a/Cdk19/Nr4a1/Kat5/Cd84/Serpina3n/Mtdh/Stc1/Epas1/Fgfr2/Nlrp3/Cyp7b1/Paqr9/Calr/Sox10/Klf4/Axl/Arntl/Rara/Irf3/Nme2/Uri1/Smarca4/Zc3h12a/Col1a2/E2f1/Nr2c1/Ntrk2/Ppp1r9b/Zfp105/Ncoa2/Igf1/Nr1d1/Phb2/Adamts1/Nfkbib/Esrra/Adcy6/Nr3c1/Mmp2/Ppp5c/Tlr4/Itgb1/Irgm/Inhba/Cxcl16/Parp1/Clu/Carm1/Thra/Fzd2/Abca1/Lmnb1/Ptk7/Nr4a2/Cdc73/Cxcl10/Aldh2/Gfer/Hnrnpm/Alox12/Cyp1b1/Bcl2l1/Phb/Foxp1/Ufl1/Paqr8/E…	287
GO:0010720	positive regulation of cell development	biological process	257/5707	601/17363	1.60447e-07	4.16017e-06	3.15805e-06	1.30099	Olig2/Eif2b2/Ptprz1/Mecp2/Nlgn2/Arsb/Cldn5/Xrcc6/Camk1/Calr/Nfe2l2/Sox10/Dmd/Gprc5b/Rara/Nme2/Prpf19/Prkch/Trim32/Rpl4/Kalrn/Oprm1/Kdm4a/Tgif1/Ntrk2/Faim/Igf1/Ptpn5/Tmem30a/Bcl6/Gata2/Adamts1/Tgif2/Camk2b/Scarf1/Scn1b/Nr3c1/Rgma/Adra2c/Cobl/Itgb1/Nckipsd/Acsl6/Sox11/Tlr2/Duoxa1/Ptk7/Plxnb2/Golga2/Pacsin1/Cd24/Foxa2/Arf1/Rab21/Casp6/Trak1/Zfp365/Tf/S100a10/Plxnd1/Jade2/Ufl1/Map2k2/Dvl1/Gpr68/Anapc…	257
GO:0034599	cellular response to oxidative stress	biological process	143/5707	304/17363	1.60597e-07	4.16017e-06	3.15805e-06	1.43113	Kat5/Epas1/Coq7/Pycr2/Pdk2/Nfe2l2/Optn/Klf4/Axl/Arntl/Nme2/Aldh3b1/Zc3h12a/P4hb/Vnn1/Tmem161a/Aif1/Stat6/Nqo1/Ppp5c/Tpm1/Tlr4/Gpx1/Parp1/Nr4a2/Sin3a/Gfer/Mapk7/Cyp1b1/Ankzf1/G6pd/Adprhl2/Foxp1/Stau1/Rps3/Diablo/Il18/Prdx5/Nr4a3/Hsf1/Brf2/Hspb1/Pla2r1/Park7/Mmp9/Klf2/Cfl1/Net1/Prkcd/Sfpq/Aifm1/Cst3/Dnm2/Romo1/Mt3/Ripk1/Pcna/Ager/Sod1/Arpc2/Traf2/Nol3/Bcl2/Ccs/Src/Mapt/Ezh2/Cflar/Il18bp/Serpine1/St…	143
GO:0048872	homeostasis of number of cells	biological process	141/5707	299/17363	1.62446e-07	4.1959e-06	3.18517e-06	1.43471	Jmjd6/Sp1/Cdh2/Epas1/Lmo2/Map7/Nov/Stat3/Dnase2/Mertk/Axl/Smarca4/Cited2/Hcls1/Chst3/Bcl6/Gata2/Ceacam1/Bcl2l11/Inhba/Thra/Rps19/Bcl10/Itpkb/Tsc22d4/Slc39a3/Cd24/G6pd/Ptpn11/Siva1/Gpr183/Gimap5/B2m/Rps17/Il18/Prdx5/Vps54/Hba2/Fadd/Tmem14c/Zfp36/Klf2/Csf1/Sox6/Nle1/Hmgb2/Rassf2/Sod1/Zfpm1/Ada/Cebpg/Pknox1/Bcl2/Acin1/Alas2/Jam3/Klf1/Ncor1/Tal1/Ezh2/Lgals9/Zfp36l1/Bap1/Lat/Bmp4/Tgfbr3/Fcer1g/Gpam/Fc…	141
GO:0002684	positive regulation of immune system process	biological process	336/5707	814/17363	1.63638e-07	4.2145e-06	3.19929e-06	1.25583	Nkap/Arid5a/Plcl2/Cd84/Syk/Edn3/Cd244/Nlrp3/Bag6/Clec7a/Dhx58/Xrcc6/Stat3/Cd37/Calr/Cd300a/Tlr3/Ezr/Axl/Gprc5b/Rara/Vav1/Irf3/Prkch/Cr1l/Vnn1/Hcls1/Cd38/Gab2/Nod1/Socs1/Aif1/Igf1/Stat6/Nr1d1/Bcl6/Gata2/Dusp22/Tmem173/Rasal3/Dapk2/Mmp2/Ceacam1/Lamp1/Tlr4/Ptprc/Il33/Nlrx1/Irgm/Kcnn4/Adora3/Ednra/Inhba/Il23a/Tlr2/Prkcz/Rps19/Bcl10/Itpkb/Ccl27/Sin3a/Cd24/Cxcl10/Cyba/Cd81/Pf4/Irak3/Phb/Snx4/Foxp1/RT1-…	336
GO:0014013	regulation of gliogenesis	biological process	71/5707	129/17363	1.64112e-07	4.21456e-06	3.19933e-06	1.6745	Olig2/Cdh2/Ptprz1/Mecp2/Sox10/Prpf19/Prkch/Cers2/Kdm4a/Mbd1/Igf1/Abcc8/Atf5/Sox11/Tlr2/Tcf7l2/Zfp365/Tf/Ufl1/Gpr183/Creb1/Ldlr/Idh2/Mag/Tp73/Bin1/Serpine2/Prmt5/Csf1/Il6st/Cdkn2b/Pparg/Dag1/Notch1/Ezh2/Bmp2/Bmp4/Gpr37l1/Lingo1/Gfap/Cntn2/Clcf1/Aspa/Nf2/Rela/Hes1/Cxcr4/Dusp10/Efemp1/Nkx2-2/Nog/Lyn/P2ry12/Id4/Fgfr3/Etv5/Ptn/Myc/Dusp15/Actr3/Nr2e1/Slc45a3/Gjc2/Sirt2/Vim/Nkx6-2/Tspo/Rnf10/Sox8/Id2/Pt…	71
GO:0010562	positive regulation of phosphorus metabolic process	biological process	443/5707	1108/17363	1.66884e-07	4.26126e-06	3.23479e-06	1.21641	Aplnr/Cdh2/Adora1/Ptprz1/Cd84/Syk/Cdkn1b/Edn3/Tab2/Cd244/Plce1/Tab1/Fgfr2/Arhgef2/Cspg4/Erbb2/Fam129a/Xrcc6/Traf7/Camk1/Stat3/Vrk3/Cd300a/Tlr3/Crlf1/Efna1/Chga/St5/Serpinf2/Gprc5b/Rara/Ddr2/Camkk1/Nme2/Pik3ca/Pkd2/Zc3h12a/Csnk1d/Oprm1/Map4k4/Hcls1/Iqgap3/Ntrk2/Nod1/Ppp2r5a/Socs1/Camkk2/Aif1/Igf1/Ptpn5/Lamtor2/Rps6ka4/Phb2/Tnfrsf19/Necab2/Dusp22/Stk10/Gdf11/Tshr/Oxsr1/Ceacam1/Tnk2/Adra2c/Fgf1/Tlr4…	443
GO:0045937	positive regulation of phosphate metabolic process	biological process	443/5707	1108/17363	1.66884e-07	4.26126e-06	3.23479e-06	1.21641	Aplnr/Cdh2/Adora1/Ptprz1/Cd84/Syk/Cdkn1b/Edn3/Tab2/Cd244/Plce1/Tab1/Fgfr2/Arhgef2/Cspg4/Erbb2/Fam129a/Xrcc6/Traf7/Camk1/Stat3/Vrk3/Cd300a/Tlr3/Crlf1/Efna1/Chga/St5/Serpinf2/Gprc5b/Rara/Ddr2/Camkk1/Nme2/Pik3ca/Pkd2/Zc3h12a/Csnk1d/Oprm1/Map4k4/Hcls1/Iqgap3/Ntrk2/Nod1/Ppp2r5a/Socs1/Camkk2/Aif1/Igf1/Ptpn5/Lamtor2/Rps6ka4/Phb2/Tnfrsf19/Necab2/Dusp22/Stk10/Gdf11/Tshr/Oxsr1/Ceacam1/Tnk2/Adra2c/Fgf1/Tlr4…	443
GO:0034976	response to endoplasmic reticulum stress	biological process	110/5707	222/17363	1.67716e-07	4.27031e-06	3.24165e-06	1.5075	Fam129a/Bag6/Nfe2l2/Bok/Casp12/Usp25/P4hb/Tmem259/Atf6/Bcl2l11/Clu/Ube2g2/Usp19/Aup1/Rnf185/Tmem33/Derl3/Casp4/Serp1/Ankzf1/Creb3l2/Ddit3/Ufl1/Itpr1/Tor1a/Ubxn4/Dab2ip/Tmub1/Ppp1r15a/Park7/Psmc4/Aifm1/Tmbim6/Get4/Ccdc47/Ubqln2/Dnajb12/Wfs1/Ubxn6/Bcl2/Hspa1b/Srpx/Herpud1/Ufm1/Faf2/Serp2/Bhlha15/Ube2k/Fcgr2b/Psmc3/Tp53/Atg10/Txndc5/Ubxn1/Thbs1/Parp16/Dnajb2/Flot1/Uba5/Txndc11/Ptpn1/Fbxo6/Bbc3/Atf6b…	110
GO:0097435	supramolecular fiber organization	biological process	255/5707	596/17363	1.69702e-07	4.3086e-06	3.27072e-06	1.3017	Smn1/Phactr1/Krt19/Mecp2/Cdkn1b/Arhgef2/Trim27/B4galt7/Ezr/Serpinf2/Ckap2/Ddr2/Spire1/Col1a2/Csnk1d/Pdxp/Nde1/Stmn4/Hcls1/Actg1/Tmod1/Myh10/Ppp1r9b/Arfip2/Cdc42ep4/Aif1/Synpo2/Mmp11/Evl/Tpm1/Map6d1/Gas2l2/Cobl/Arhgap12/Itgb1/Tlr2/Pdlim4/Clu/Tmsb4x/Hip1r/Golga2/Pacsin1/Sptb/Plekhg2/Arf1/Map7d3/Coro1b/Wasl/Cyp1b1/Ppfia1/Cald1/Tf/S100a10/Pdgfrb/Myl2/Foxp1/Actr3b/Mtss1/Ctnna1/Tacc3/Rps3/Capzb/Ldlr/If…	255
GO:0040008	regulation of growth	biological process	279/5707	661/17363	1.93142e-07	4.88071e-06	3.70502e-06	1.28416	Eif2b2/Dact3/Mecp2/Cdkn1b/Eaf2/Extl3/Bst2/Fgfr2/Nov/Erbb2/Stat3/Ppib/Ezr/Naca/Pik3ca/Trim32/Uri1/Igsf11/Smarca4/Cited2/Sgk2/Rpl4/Ppp1r9b/Cd38/Commd5/Socs1/Igf1/Crim1/Bcl6/Mt1/Tshr/Sox17/Nr3c1/Ceacam1/Rgma/Bcl2l11/Stk3/Dll1/Inhba/Gamt/Rrad/Cxcl16/Parp1/Tlr2/Bmpr1a/Carm1/Tcf7l2/Rai1/Fxyd2/Sqstm1/Cdc73/Serp1/Rab21/Supv3l1/Msx1/Alox12/Cyba/Cd81/G6pd/Ptpn11/S100a10/Phb/Myl2/Foxp1/Creb1/Sertad1/Hopx/Ex…	279
GO:0042176	regulation of protein catabolic process	biological process	160/5707	348/17363	1.93328e-07	4.88071e-06	3.70502e-06	1.39881	Cdkn1b/Rpl23/Bag6/Ezr/Efna1/Arntl/Smarcc1/Trim32/Nudt15/Usp25/Csnk1d/Stx5/Tmem259/Snf8/Trim39/Ubqln4/Sox17/Rgma/Il33/Agap2/Gpx1/Rchy1/Clu/Ube2g2/Usp19/Rnf144a/Derl3/Tnfsf12/Ctsa/Cd81/Irak3/Hfe/Phb/Ufl1/Snx12/Atraid/Cbfa2t3/Sumo2/Ldlr/Uqcc2/Dvl1/Furin/Mad2l2/Rps7/Oaz1/Rnf19b/Commd1/Serpine2/Dab2ip/Apoe/Park7/Psmc4/Fbxo22/Rhbdd3/Anxa2/Sumo3/Cst3/Timp1/Usp5/Banp/Flna/Egf/Osbpl7/Rpl5/Fbxl5/Gpld1/Ier3…	160
GO:1901652	response to peptide	biological process	255/5707	597/17363	2.00936e-07	5.05849e-06	3.83997e-06	1.29952	Eif2b2/Sp1/Grb14/Nr4a1/Sparc/Serpina3n/Cdkn1b/Bsg/Arhgef2/Rpl23/Pdk2/Stat3/Nlrp1a/Uchl3/Nfe2l2/Pld1/Klf4/Smarcc1/Nme2/Prss8/Scap/Ppp1r9b/Nod1/Socs1/Ctsb/Igf1/Hnrnpl/Esrra/Adcy6/Usf1/Hadha/Tshr/Nr3c1/Abcc8/Ceacam1/Tlr4/Jund/Acsl6/Parp1/Tlr2/Lpin1/Prkcz/Fzd2/Nr4a2/Casp4/Foxa2/Cdo1/Gfer/Rab8a/Rhoq/Cyba/Cyp1b1/Myh7/Ptpn11/Bcl2l1/Repin1/Inpp5f/Max/Phb/Apobec1/Creb1/Scp2/Grin2b/Ctrb1/Rarres2/Ldlr/Gsk3a…	255
GO:0009628	response to abiotic stimulus	biological process	528/5707	1347/17363	2.15597e-07	5.41232e-06	4.10857e-06	1.19257	Eif2b2/Kcnj10/Adora1/Sparc/Kat5/Ptprz1/Mecp2/Cdkn1b/Stc1/Tacr2/Epas1/Gpr4/Ctns/Map7/Rad9b/Arsb/Xrcc6/Ndrg1/Acot2/Pdlim1/Smpd2/Tlr3/Tank/Nfe2l2/Jup/Dmd/Casp12/Nabp2/Pdxk/Asic2/Trim32/Cited2/Pkd2/Trpa1/Swi5/Kalrn/E2f1/Oprm1/Hrh1/P4hb/Psph/Cbs/Actg1/Grin1/Psmb9/Scap/Ntrk2/Ppp1r9b/Cd38/Tmem161a/Actr5/Txnrd2/Ctsb/Aif1/Igf1/Nr1d1/Dynlrb1/Piezo1/Ogg1/Phb2/Tyr/Nrf1/Rdh11/Tifab/Nqo1/Usf1/Oxsr1/Chek1/Nr3c1…	528
GO:0044092	negative regulation of molecular function	biological process	440/5707	1102/17363	2.21373e-07	5.54175e-06	4.20683e-06	1.21475	Nr4a1/Phactr1/Cttnbp2nl/Ank3/Serpina3n/Mecp2/Cdkn1b/Bcas3/Bst2/Nlrp3/Rpl23/Camk1/Trim27/Pkig/Mitd1/Cd300a/Chchd10/Pde6d/H2afy/Klf4/Serpinf2/Tfip11/Midn/Uri1/Hexim2/Pkd2/Zc3h12a/E2f1/Oprm1/Taf3/Cdk5rap1/Ppp1r9b/Ppp2r5a/Lhx2/Socs1/Igf1/Grk6/Ptpn5/Crim1/Dusp2/Phb2/Pex14/Nqo1/Serpinb9d/Oxsr1/Ggnbp2/Ceacam1/Rab9a/Rgma/Bcl2l12/Ptprc/Gadd45b/Adora3/Gpx1/Rrad/Bhlhe40/Cys1/Sox11/Ppp1r1c/Ppp1r1a/Prkcz/Tmsb…	440
GO:0033157	regulation of intracellular protein transport	biological process	178/5707	395/17363	2.2423e-07	5.59761e-06	4.24923e-06	1.37101	Nkap/Dact3/Ank3/Bcas3/Nlrp3/Nov/Erbb2/Trip6/Camk1/Pkig/Pdcd5/Tlr3/Jup/Zbtb17/Pkd2/Zc3h12a/Hcls1/Ifi27/Igf1/Ptpn5/Tmem30a/Ogg1/Tmem173/Nfkbib/Ceacam1/B3gat3/Tlr4/Emd/Bag3/Gcc2/Apc2/Stard7/Tctex1d2/Parp1/Bcl3/Tlr2/Bmpr1a/Ube2g2/Kcnb1/Tmsb4x/Thra/Tcf7l2/Derl3/Mdfic/Mapk7/Ppm1b/Gls2/Tomm7/Ptpn11/Sh3glb1/Stom/Tacc3/Chp2/Gsk3a/Il18/Lcp1/Rab23/Oaz1/Commd1/Akap1/Fzd7/Dab2ip/Keap1/Park7/Zbed3/Cdkn1a/Supt6…	178
GO:0034614	cellular response to reactive oxygen species	biological process	96/5707	189/17363	2.31925e-07	5.77359e-06	4.38282e-06	1.54535	Kat5/Pdk2/Nfe2l2/Optn/Klf4/Axl/Stat6/Nqo1/Ppp5c/Tpm1/Parp1/Mapk7/Cyp1b1/Ankzf1/Adprhl2/Foxp1/Rps3/Il18/Prdx5/Nr4a3/Hsf1/Hspb1/Park7/Mmp9/Klf2/Cfl1/Net1/Prkcd/Aifm1/Cst3/Dnm2/Romo1/Mt3/Ripk1/Pcna/Ager/Sod1/Arpc2/Traf2/Nol3/Ccs/Src/Ezh2/Cflar/Il18bp/Serpine1/Stk25/Cbx8/Gpr37l1/Chuk/Oser1/Kdm6b/Txn1/Cdkn2a/Cfh/Tp53/Nos3/Mif/Anxa1/Thbs1/Lcn2/Glrx2/Cd36/Pawr/Fbxo7/Rela/Rhob/Akt1/Mtr/Egfr/Fas/Pde8a/End…	96
GO:1903828	negative regulation of cellular protein localization	biological process	80/5707	151/17363	2.45803e-07	6.10206e-06	4.63217e-06	1.61187	Dact3/Nlrp3/Nov/Trip6/Pkig/H2afy/Pkd2/Zc3h12a/Ppp2r5a/Nfkbib/Emd/Pkdcc/Apc2/Gpm6b/Ube2g2/Tmsb4x/Thra/Derl3/Sin3a/Mdfic/Rhoq/Mapk7/Ppm1b/Bcl2l1/Ppfia1/Tacc3/Dclk1/Rab23/Lzts2/Commd1/Akap1/Dab2ip/Picalm/Keap1/Park7/Tmem59/Nol3/Pbld1/Lypla1/Tmbim1/Sirt4/Mapt/Ccdc22/Fzd9/Cabp1/Fam89b/Otud7b/Txn1/Nfkbia/Gas6/Cd36/Dclk2/Gopc/Lztfl1/Litaf/Dclk3/Cdt1/Tgfb1/Os9/Wwtr1/Fbxw11/Angpt1/Sp100/Cdk5/Flcn/Astn2/Ta…	80
GO:0051726	regulation of cell cycle	biological process	378/5707	932/17363	2.539e-07	6.28562e-06	4.77151e-06	1.23394	Npr2/Cdk19/Grb14/Nr4a1/Rpa2/Mecp2/Cdkn1b/Edn3/Fgfr2/Rad9b/Rpl23/Stat3/Stag1/Syf2/Calr/Ubd/Zbtb17/H2afy/Dmd/Cebpa/Arntl/Pea15/Rara/Clic1/Nabp2/Prpf19/Trim32/RGD735065/Cited2/Hexim2/Pkd2/E2f1/Pdxp/Zbtb49/Map4k4/Cdk5rap1/Anapc15/Slfn13/Mapk12/Commd5/Rnf167/Git1/Aif1/Igf1/Phb2/Camk2b/Stk10/Spin2a/Oxsr1/Chek1/Lemd3/Bcl2l11/Ptprc/Stk3/Atf5/Ccp110/Mus81/Trim35/Cdk10/Cdc25a/Racgap1/Gadd45b/Itgb1/Jund/Inh…	378
GO:1900180	regulation of protein localization to nucleus	biological process	113/5707	231/17363	2.67911e-07	6.61415e-06	5.0209e-06	1.48828	Dact3/Nlrp3/Nov/Trip6/Pkig/Tlr3/Jup/Pkd2/Zc3h12a/Hcls1/Igf1/Ptpn5/Ogg1/Tmem173/Nfkbib/Ceacam1/Tlr4/Emd/Bag3/Apc2/Parp1/Bcl3/Tlr2/Bmpr1a/Tmsb4x/Thra/Sin3a/Mdfic/Hnrnpm/Mapk7/Ppm1b/Tacc3/Chp2/Dclk1/Il18/Glis2/Rab23/Mcrs1/Lzts2/Akap1/Fzd7/Dab2ip/Pinx1/Trim8/Keap1/Park7/Cdkn1a/Cav2/Prkcd/Ddx58/Flna/Tgfbr1/Akap5/Rbck1/Egf/Lmna/Dtx3l/Nol3/Cherp/Gli3/Pbld1/Sfrp2/Src/Lgals9/Ccdc22/Cabp1/Bmp4/Efcab7/Fam89…	113
GO:0019395	fatty acid oxidation	biological process	55/5707	94/17363	2.75368e-07	6.77952e-06	5.14644e-06	1.78013	Acaa1a/Abcd1/Tysnd1/Acad10/Echdc1/Hadha/Bdh2/Acad11/Dbi/Decr1/Slc25a17/Alox12/Cyp4v3/Nr4a3/Auh/Acadm/Hsd17b4/Adipor1/Ivd/Hacl1/Pparg/Acox1/Sirt4/Ech1/Echs1/Mlycd/Acadvl/Cpt2/Eci1/Echdc2/Acoxl/Hadh/Acaa2/Acadl/Acacb/Cd36/Plin5/Irs2/Akt1/Dgat1/Pdk4/Sesn2/Por/Etfdh/Lonp2/Ppard/Gcdh/Akt2/Cpt1c/Eci2/Acat1/Acads/Etfa/Nucb2/Pex2	55
GO:0050769	positive regulation of neurogenesis	biological process	227/5707	526/17363	3.65211e-07	8.96674e-06	6.80679e-06	1.31298	Olig2/Eif2b2/Ptprz1/Mecp2/Nlgn2/Arsb/Xrcc6/Camk1/Nfe2l2/Sox10/Dmd/Gprc5b/Rara/Nme2/Prpf19/Prkch/Trim32/Rpl4/Kalrn/Oprm1/Kdm4a/Tgif1/Ntrk2/Faim/Igf1/Ptpn5/Tmem30a/Bcl6/Gata2/Adamts1/Tgif2/Camk2b/Scarf1/Scn1b/Nr3c1/Rgma/Adra2c/Cobl/Itgb1/Nckipsd/Acsl6/Sox11/Tlr2/Duoxa1/Ptk7/Plxnb2/Golga2/Pacsin1/Cd24/Foxa2/Arf1/Rab21/Trak1/Zfp365/Tf/Plxnd1/Jade2/Ufl1/Map2k2/Dvl1/Anapc2/Mag/Tp73/Hspb1/Bin1/Cx3cr1/Se…	227
GO:0014003	oligodendrocyte development	biological process	31/5707	44/17363	3.66588e-07	8.97588e-06	6.81373e-06	2.14351	Eif2b2/Kcnj10/Mecp2/Sox10/Kcnq3/Sox11/Tlr2/Clu/Tcf7l2/Hdac11/Med12/Cd9/Mag/Lpar1/Ascl1/Gsn/Cntn2/Aspa/Gstp1/Ercc2/Myrf/Nkx2-2/Tgfb1/Lyn/Fa2h/Id4/Fgfr3/Met/Nkx6-2/Hdac10/Id2	31
GO:0006909	phagocytosis	biological process	90/5707	176/17363	3.71508e-07	9.07148e-06	6.8863e-06	1.55577	Jmjd6/Syk/Rab20/Clec7a/Calr/Cd300a/Mertk/Axl/Rara/Vav1/Pik3ca/Aif1/Pip5k1c/Gata2/Arhgap12/Gulp1/Tlr2/Abca1/Rab34/Cyba/Pros1/Ano6/Itpr1/Prtn3/Tusc2/Myo1g/Sh3bp1/Myo18a/Pear1/Cdc42se1/Dnm2/Spg11/Fcgr1a/Pparg/Cd302/Ager/Myo7a/Msr1/Elmo3/Srpx/Colec12/Tyro3/Fgr/Bin2/Syt7/Fcgr2a/Itpr2/Unc13d/Fcer1g/Gsn/Fcgr2b/C3/Irf8/Ncf2/Anxa1/Txndc5/Thbs1/Pecam1/Gas6/Cd36/Itgb2/Lman2/Megf10/Tgm2/C2/Tgfb1/Nr1h3/Pld4/A…	90
GO:0017038	protein import	biological process	153/5707	333/17363	3.73618e-07	9.07343e-06	6.88778e-06	1.39786	Dact3/Syk/Nlrp3/Nov/Trip6/Stat3/Pola2/Pkig/Pdcd5/Tlr3/Dnlz/Jup/Timm13/Arntl/Sprn/Pkd2/Zc3h12a/Grpel2/Hcls1/Ranbp6/Igf1/Ptpn5/Bcl6/Cubn/Ogg1/Phb2/Pex14/Tmem173/Nfkbib/Tnpo3/Ceacam1/Tlr4/Emd/Bag3/Apc2/Timm44/Gpn3/Parp1/Bcl3/Tlr2/Bmpr1a/Clu/Tmsb4x/Thra/Tcf7l2/Mdfic/Hnrnpm/Mapk7/Ppm1b/Tomm7/Kpna2/Txnip/Tacc3/Snupn/Chp2/Pex12/Pex16/Il18/Pex5l/Rab23/Akap1/Fzd7/Dab2ip/Apoe/Keap1/Ipo13/Pex6/Cdkn1a/Cfl1/R…	153
GO:0032388	positive regulation of intracellular transport	biological process	153/5707	333/17363	3.73618e-07	9.07343e-06	6.88778e-06	1.39786	Nkap/Syk/Ank3/Mecp2/Bcas3/Erbb2/Trip6/Camk1/Pdcd5/Tlr3/Jup/Bok/Zbtb17/Ezr/Ldlrap1/Zc3h12a/Hcls1/Gab2/Igf1/Ptpn5/Tmem30a/Gata2/Tmem173/Ceacam1/B3gat3/Ncbp2/Tlr4/Emd/Bag3/Adora3/Stard7/Parp1/Tlr2/Bmpr1a/Kcnb1/Tcf7l2/Hip1r/Arf1/Rab21/Gls2/Tomm7/Siva1/Bcl2l1/Snx4/Sh3glb1/Stom/Chp2/Tor1a/Scp2/Gsk3a/Il18/Adora2b/Oaz1/Commd1/Zbed3/Prkcd/Anxa2/Cdkl2/Rnf31/Ddx58/Flna/Tgfbr1/Akap5/Rbck1/Egf/Arpc2/Srebf2/Ms…	153
GO:0043623	cellular protein complex assembly	biological process	243/5707	569/17363	3.94399e-07	9.55216e-06	7.25118e-06	1.2993	Mecp2/Cdkn1b/Nlrp3/Mx1/Trim27/Calr/Dmd/Exoc8/Ndufaf3/Dnaaf3/Spire1/Csnk1d/Nde1/Hcls1/Gpx4/Tmod1/Arfip2/Cdc42ep4/Aif1/Evl/Tpm1/Tlr4/Mis12/Cobl/Atat1/Psmd9/Tmem141/Parp1/Tlr2/Ndufa1/Clu/Tmsb4x/Psmd4/Hip1r/Tmem33/Golga2/Sptb/Plekhg2/Arf1/Map7d3/Coro1b/Wasl/Cyba/Med25/Actr3b/Mtss1/Higd2a/Aars2/Dnajc28/Rps3/Capzb/Hopx/Tcirg1/Chmp2a/Ndufb11/Uqcc2/Arpin/Eml2/Ccdc40/Hsf1/Nphs1/Mbd2/Actr2/Cryab/Vps18/Nduf…	243
GO:0007005	mitochondrion organization	biological process	223/5707	516/17363	4.06156e-07	9.81031e-06	7.44716e-06	1.31484	Nkap/Epas1/Coq7/Mx1/Prelid1/Stat3/Pdcd5/Dnlz/Bok/Zbtb17/Chchd10/Optn/Timm13/Cebpa/Ndufaf3/Grpel2/Apool/Igf1/Ptpn5/Phb2/Afg3l1/Nrf1/Tmem11/Bcl2l11/Mipep/Agtpbp1/Gpx1/Stard7/Timm44/Parp1/Ndufa1/Lpin1/Hip1r/Timm8a1/Cd24/Sqstm1/Supv3l1/Gls2/Tomm7/Apopt1/Siva1/Bcl2l1/Phb/Oma1/Sh3glb1/Higd2a/Aars2/Gimap5/LOC301124/Creb1/Gsk3a/Ndufb11/Uqcc2/Aip/Tp73/Cck/Ndufs6/Ndufb8/Gabarap/Park7/Zbed3/Bid/Mul1/Ndufa8/…	223
GO:0006955	immune response	biological process	468/5707	1185/17363	4.07622e-07	9.81918e-06	7.45389e-06	1.20156	Arid5a/Plcl2/Psmb4/Cd84/Syk/Serpina3n/Cd244/Bst2/Nlrp3/Arhgef2/Mx1/Bag6/Serinc5/Clec7a/Dhx58/RGD1565355/Xrcc6/Stat3/Trim27/Cd37/Cd300a/Ubd/Tlr3/Nlrp1a/Tnfaip8l2/Mr1/Ezr/Oasl2/Chga/Gprc5b/Rara/Vav1/Irf3/Pik3ca/Prkch/Trim32/Cr1l/Oprm1/Vnn1/Cd38/Gab2/Socs1/Aif1/Stat6/Nr1d1/Bcl6/Otud5/Gata2/Ifnar1/Dusp22/Ctsl/Tmem173/Mmp2/Ceacam1/Rnf135/Tnk2/Lamp1/Ikbke/Tlr4/Ptprc/Il33/Trim35/RT1-CE5/Dll1/Nlrx1/Irgm/…	468
GO:0007599	hemostasis	biological process	96/5707	191/17363	4.35012e-07	1.04508e-05	7.93336e-06	1.52917	Syk/Gna13/Gp1bb/Nfe2l2/Mertk/Serpinf2/Axl/Clic1/Pik3ca/Asic2/Actg1/Pip5k1c/Ceacam1/Adra2c/Tlr4/Prkcz/Myl9/Foxa2/Papss2/Alox12/Treml1/Serpind1/Pf4/Dtnbp1/Pros1/Ano6/Cd9/Fermt3/Hspb1/Serpine2/Apoe/Pear1/Vkorc1/Plau/Prkcd/Anxa2/Stxbp3/Bloc1s4/C1qtnf1/Flna/Fzd6/Ptpn6/Lbh/Tyro3/Serpine1/Fcer1g/C3/Zfp385a/Procr/Anxa5/Pdgfa/Thbs1/Gas6/Cd36/Tln1/Pdpn/F12/Actb/Pdgfb/Vav2/F10/Akt1/Pik3cd/Lyn/P2ry12/Plek/Hp…	96
GO:0031331	positive regulation of cellular catabolic process	biological process	148/5707	321/17363	4.4642e-07	1.06961e-05	8.11959e-06	1.40273	Gtpbp1/Mtdh/Bag6/Optn/Ezr/Zc3h12a/Csnk1d/Tmem259/Nod1/Igf1/Khsrp/Rgma/Il33/Irgm/Tfeb/Rchy1/Tlr2/Clu/Rnf144a/Gnai3/Supv3l1/Dxo/Pnpla2/Tomm7/Cd81/Sh3glb1/Hnrnpr/Trim65/Cbfa2t3/Sumo2/Ldlr/Uqcc2/Mettl3/Dvl1/Supt5h/Hsf1/Rnf19b/Dab2ip/Apoe/Trim8/Tnrc6b/Nanos3/Mul1/Zfp36/Psmc4/Fbxo22/Prkcd/Sumo3/Usp5/Abhd5/Pabpc1/Ager/Egf/Osbpl7/Tmem59/Fbxl5/Gpld1/Dtx3l/Msn/Hk2/Lonrf3/Ubqln2/Uvrag/Hspa1b/Herpud1/Rnf19a/…	148
GO:0048024	regulation of mRNA splicing, via spliceosome	biological process	50/5707	84/17363	4.57679e-07	1.09366e-05	8.30211e-06	1.81095	Jmjd6/Pcbp4/Prpf19/Rbm10/Wtap/Dazap1/Hnrnpl/Rbfox3/Zfp64/Rbfox1/Ythdc1/Rbm42/Eif4a3/Celf6/Srsf7/Magoh/Myod1/Sap18/Hnrnpa1/Ptbp1/Mbnl2/Celf4/Acin1/Mbnl1/Sf3b4/Son/Thrap3/Snrnp70/C1qbp/Fmr1/Celf5/Sf3a1/Rbm8a/Npm1/Celf3/Rnps1/Srsf10/Srsf6/Rbm25/Slc39a5/Nsrp1/Hnrnpu/Srsf2/Srsf4/Lmntd2/Sfswap/Khdrbs3/Rbm4/Srsf9/Tra2b	50
GO:0001934	positive regulation of protein phosphorylation	biological process	377/5707	934/17363	4.71475e-07	1.12362e-05	8.52956e-06	1.22804	Aplnr/Cdh2/Adora1/Ptprz1/Cd84/Syk/Cdkn1b/Edn3/Tab2/Plce1/Tab1/Fgfr2/Arhgef2/Cspg4/Erbb2/Fam129a/Xrcc6/Traf7/Camk1/Cd300a/Tlr3/Crlf1/Efna1/St5/Serpinf2/Gprc5b/Rara/Ddr2/Camkk1/Pik3ca/Pkd2/Zc3h12a/Csnk1d/Oprm1/Map4k4/Hcls1/Iqgap3/Ntrk2/Nod1/Socs1/Camkk2/Aif1/Igf1/Ptpn5/Lamtor2/Rps6ka4/Phb2/Tnfrsf19/Necab2/Dusp22/Stk10/Gdf11/Oxsr1/Ceacam1/Tnk2/Adra2c/Fgf1/Tlr4/Ptprc/Stk3/Cdk10/Agap2/Gadd45b/Itgb1/Ir…	377
GO:0045088	regulation of innate immune response	biological process	117/5707	243/17363	4.74856e-07	1.12867e-05	8.56787e-06	1.46486	Clec7a/Dhx58/Xrcc6/Cd300a/Tlr3/Vav1/Irf3/Socs1/Nr1d1/Tmem173/Mmp2/Ceacam1/Rnf135/Lamp1/Tlr4/Nlrx1/Irgm/Tfeb/Tlr2/Rps19/Sin3a/Gfer/Cyba/Irak3/RT1-S3/Crtam/Pik3r6/Gimap5/Slamf8/Cd14/Fadd/Dab2ip/Mapkapk2/Mul1/Igf2/Irak4/Sfpq/PVR/Hmgb2/Ddx58/Irak1/Trafd1/Pparg/Rasgrp1/Hexim1/Rsad2/Lrrc14/Hspa1b/Tap1/Colec12/Tyro3/Gbp5/Fgr/Lgals9/Rbm14/Tril/Myd88/Lrrfip2/Nmi/Tlr9/Ube2k/Samhd1/C1qbp/Mapkapk3/Nfkbia/Rnf…	117
GO:0006635	fatty acid beta-oxidation	biological process	43/5707	69/17363	4.89164e-07	1.15959e-05	8.80263e-06	1.89599	Acaa1a/Abcd1/Tysnd1/Acad10/Echdc1/Hadha/Bdh2/Acad11/Dbi/Decr1/Slc25a17/Auh/Acadm/Hsd17b4/Ivd/Acox1/Ech1/Echs1/Mlycd/Acadvl/Cpt2/Eci1/Echdc2/Acoxl/Hadh/Acaa2/Acadl/Acacb/Plin5/Irs2/Akt1/Sesn2/Etfdh/Lonp2/Ppard/Gcdh/Akt2/Cpt1c/Eci2/Acat1/Acads/Etfa/Pex2	43
GO:0051248	negative regulation of protein metabolic process	biological process	443/5707	1117/17363	4.91296e-07	1.16156e-05	8.8176e-06	1.20661	Pnkp/Nr4a1/Serpina3n/Mecp2/Cdkn1b/Bst2/Rpl23/Fam129a/Prpf18/Bag6/Stat3/Trim27/Tm4sf20/Vrk3/Pkig/Calr/Cd300a/Lemd2/Ezr/H2afy/Efna1/Klf4/Dmd/Serpinf2/Smarcc1/Rara/Irf3/Ndrg2/Ago4/Zmynd11/Cr1l/Hexim2/Zc3h12a/Usp25/Kdm4a/Cdk5rap1/Ppp1r9b/Socs1/Smarcb1/Igf1/Khsrp/Ptpn5/Crim1/Dusp2/Trim39/Serpinb9d/Ggnbp2/Ceacam1/Ppp5c/Bcl2l12/Tlr4/Ptprc/Agap2/Gadd45b/Ilf3/Gpx1/Bcl3/Ppp1r1c/Ppp1r1a/Clu/Ube2g2/Usp19/Prk…	443
GO:0007049	cell cycle	biological process	521/5707	1335/17363	4.93975e-07	1.16482e-05	8.8423e-06	1.18734	Npr2/Cdk19/Grb14/Nr4a1/Rpa2/Ank3/Mecp2/Cdkn1b/Edn3/Fgfr2/Arhgef2/Rad9b/Rpl23/Bag6/Stat3/Stag1/Mitd1/Syf2/Calr/Ubd/Lemd2/Zbtb17/Ezr/H2afy/Rrs1/Dmd/Cebpa/Arntl/Pea15/Ckap2/Rara/Clic1/Nabp2/Tubb5/Ago4/Trim32/RGD735065/Spire1/Cited2/Hexim2/Pkd2/Nudt15/Csnk1d/E2f1/Pdxp/Zbtb49/Map4k4/Nde1/Cdk5rap1/Rbbp8/Myh10/Anapc15/Slfn13/Iqgap3/Mapk12/Commd5/Rnf167/Git1/Aif1/Igf1/Phb2/Camk2b/Stk10/Spin2a/Oxsr1/Chek1…	521
GO:0007596	blood coagulation	biological process	95/5707	189/17363	4.9678e-07	1.16835e-05	8.86911e-06	1.52925	Syk/Gna13/Gp1bb/Nfe2l2/Mertk/Serpinf2/Axl/Clic1/Pik3ca/Asic2/Actg1/Pip5k1c/Ceacam1/Adra2c/Tlr4/Prkcz/Myl9/Foxa2/Papss2/Alox12/Treml1/Serpind1/Pf4/Dtnbp1/Pros1/Ano6/Cd9/Fermt3/Hspb1/Serpine2/Apoe/Pear1/Vkorc1/Plau/Prkcd/Anxa2/Stxbp3/Bloc1s4/C1qtnf1/Flna/Fzd6/Ptpn6/Lbh/Tyro3/Serpine1/Fcer1g/C3/Procr/Anxa5/Pdgfa/Thbs1/Gas6/Cd36/Tln1/Pdpn/F12/Actb/Pdgfb/Vav2/F10/Akt1/Pik3cd/Lyn/P2ry12/Plek/Hps4/Itgb3…	95
GO:0006082	organic acid metabolic process	biological process	387/5707	962/17363	4.98727e-07	1.16985e-05	8.8805e-06	1.22392	Dse/Syk/Mecp2/Scpep1/Extl3/Cyp39a1/Aspg/Pycr2/Eefsec/Pdk2/Stat3/Cyp7b1/Akr1a1/Dagla/Acot2/Gss/Pccb/Acaa1a/Ptgds/Zadh2/Abcd1/Csad/Tysnd1/Gapdhs/P4ha2/Chpf/P4hb/Psph/Acad10/Cbs/Vnn1/Scap/Hibadh/Chst3/Igf1/Nr1d1/Cyp4f18/Echdc1/Hdc/Tph2/Galt/Gcsh/Hadha/Bdh2/Ceacam1/Ext2/B3gat3/Gulo/Sdhd/Tlr4/Agxt2/Fads2/Acad11/Gne/Nmnat3/Chst1/Dbi/Ddah2/Gamt/Acsl6/Ddah1/Ccdc12/Tlr2/Lpin1/Bckdha/Suclg1/Aldh6a1/Tcf7l2/…	387
GO:0050776	regulation of immune response	biological process	267/5707	635/17363	5.19736e-07	1.21594e-05	9.23036e-06	1.27925	Arid5a/Plcl2/Psmb4/Cd84/Syk/Bst2/Nlrp3/Bag6/Clec7a/Dhx58/Xrcc6/Trim27/Cd37/Cd300a/Tlr3/Ezr/Gprc5b/Rara/Vav1/Irf3/Prkch/Cr1l/Cd38/Gab2/Socs1/Stat6/Nr1d1/Bcl6/Otud5/Gata2/Dusp22/Tmem173/Mmp2/Ceacam1/Rnf135/Lamp1/Tlr4/Ptprc/Il33/Nlrx1/Irgm/Kcnn4/Adora3/Gpx1/Tfeb/Il23a/Tlr2/Prkcz/Rps19/Bcl10/Sin3a/Cd24/Gfer/Cyba/Irak3/Hfe/Phb/Snx4/RT1-S3/Crtam/Pik3r6/Gimap5/B2m/Itpr1/Rps3/Cd4/Slamf8/Cd14/Il18/Adora2b…	267
GO:0042327	positive regulation of phosphorylation	biological process	393/5707	979/17363	5.27034e-07	1.22979e-05	9.33553e-06	1.22131	Aplnr/Cdh2/Adora1/Ptprz1/Cd84/Syk/Cdkn1b/Edn3/Tab2/Plce1/Tab1/Fgfr2/Arhgef2/Cspg4/Erbb2/Fam129a/Xrcc6/Traf7/Camk1/Cd300a/Tlr3/Crlf1/Efna1/St5/Serpinf2/Gprc5b/Rara/Ddr2/Camkk1/Pik3ca/Pkd2/Zc3h12a/Csnk1d/Oprm1/Map4k4/Hcls1/Iqgap3/Ntrk2/Nod1/Socs1/Camkk2/Aif1/Igf1/Ptpn5/Lamtor2/Rps6ka4/Phb2/Tnfrsf19/Necab2/Dusp22/Stk10/Gdf11/Oxsr1/Ceacam1/Tnk2/Adra2c/Fgf1/Tlr4/Ptprc/Stk3/Cdk10/Agap2/Gadd45b/Itgb1/Ir…	393
GO:0072359	circulatory system development	biological process	419/5707	1051/17363	5.30349e-07	1.2343e-05	9.36978e-06	1.21291	Jmjd6/Aplnr/Cdh2/Nr4a1/Sparc/Tbx4/Syk/Mecp2/Mtdh/Tab2/Epas1/Tab1/Gpr4/Gna13/Fgfr2/Rhoj/Nov/Cspg4/Erbb2/Calr/Nfe2l2/Lemd2/Efna1/Naca/Klf4/Serpinf2/Rara/Pik3ca/Dnaaf3/Smarca4/Cited2/Enpep/Pkd2/Zc3h12a/Col1a2/Mbd1/Myh10/Kctd10/Ntrk2/Txnrd2/Igf1/Mbd3/Rasip1/Gata2/Adamts1/Ift74/Ubiad1/Sox17/Ggnbp2/Nr3c1/Nfatc3/Mmp2/Abcc8/Ceacam1/Fgf1/Lemd3/Tpm1/Casp7/Slitrk5/Stk3/Ifitm1/Itga7/Mcam/Tie1/Dll1/Itgb1/Maml…	419
GO:0007169	transmembrane receptor protein tyrosine kinase signaling pathway	biological process	234/5707	547/17363	5.52073e-07	1.28153e-05	9.72826e-06	1.3015	Grb14/Adora1/Syk/Fgfr2/Cspg4/Erbb2/Pdk2/Stat3/Gfra4/Efna1/Smarcc1/Fgfbp1/Ddr2/Ofd1/Ntrk2/Gab2/Git1/Socs1/Adamts3/Igf1/Ptp4a3/Ceacam1/Tnk2/Adra2c/Fgf1/Fam20c/Dll1/Prkcz/Pag1/Tyk2/Tcf7l2/Hip1r/Nrtn/Rhoq/Ptpn11/Inpp5f/Pdgfrb/Phf14/Frk/Txnip/Hhip/Gsk3a/Matk/Ctgf/Hspb1/Plat/Rapgef2/Akt1s1/Dab2ip/Mapkapk2/Erbb3/Foxc2/Mmp9/Adipor1/Igf2/Cav2/Camlg/Csf1/Epha10/Prkcd/Shkbp1/Rassf2/Fgfrl1/Mt3/Ephb2/Neurl1/D…	234
GO:0034504	protein localization to nucleus	biological process	172/5707	384/17363	5.76582e-07	1.33495e-05	1.01338e-05	1.36274	Dact3/Syk/Nlrp3/Nov/Tor1aip2/Trip6/Stat3/Pola2/Pkig/Calr/Tlr3/Jup/Rrs1/Arntl/Sprn/Pkd2/Zc3h12a/Hcls1/Taf3/Ranbp6/Igf1/Ptpn5/Bcl6/Ogg1/Phb2/Topors/Tmem173/Nfkbib/Tnpo3/Ceacam1/Tlr4/Emd/Bag3/Apc2/Gpn3/Parp1/Bcl3/Tlr2/Bmpr1a/Tmsb4x/Thra/Tcf7l2/Sin3a/Mdfic/Hnrnpm/Msx1/Mapk7/Ppm1b/Kpna2/Txnip/Sun1/Tacc3/Snupn/Chp2/Tor1a/Dclk1/Il18/Dvl1/Glis2/Rab23/Mcrs1/Lzts2/Ciz1/Akap1/Fzd7/Dab2ip/Pinx1/Trim8/Keap1/T…	172
GO:0070301	cellular response to hydrogen peroxide	biological process	64/5707	116/17363	5.84654e-07	1.35014e-05	1.02491e-05	1.67857	Kat5/Nfe2l2/Optn/Klf4/Axl/Stat6/Ppp5c/Mapk7/Cyp1b1/Ankzf1/Foxp1/Rps3/Il18/Nr4a3/Hsf1/Hspb1/Park7/Klf2/Cfl1/Net1/Prkcd/Aifm1/Cst3/Ripk1/Pcna/Ager/Arpc2/Nol3/Ezh2/Il18bp/Serpine1/Stk25/Cbx8/Gpr37l1/Oser1/Kdm6b/Txn1/Cdkn2a/Cfh/Tp53/Mif/Anxa1/Lcn2/Pawr/Fbxo7/Rela/Rhob/Fas/Pde8a/Endog/Akr1b1/Pink1/Abl1/Ngb/Pycr1/Gpr37/Map1lc3a/Met/F3/Foxo3/Mdm2/Klf6/Glrx/Pax2	64
GO:0010721	negative regulation of cell development	biological process	156/5707	343/17363	6.22462e-07	1.43375e-05	1.08838e-05	1.38372	Olig2/Npr2/Grb14/Ptprz1/Mecp2/Arhgef2/Cspg4/Stat3/Calr/Efna1/Sox10/Dmd/Prpf19/Cers2/Ntm/Snapin/Mbp/Kdm4a/Map4k4/Mbd1/Gorasp1/Tjp2/Igf1/Adcy6/Gdf11/Abcc8/Rgma/Atf5/Dll1/Itgb1/Sox11/Bmpr1a/Carm1/Cd24/Foxa2/Zfp365/Dtnbp1/G6pd/Inpp5f/Foxp1/Ctnna1/B2m/Ldlr/Gsk3a/Idh2/Mag/Tp73/Dync1i2/Rapgef2/Sez6/Apoe/Lrp4/Cdkn2b/Mt3/Ephb2/Flna/Foxg1/Cntf/Ulk2/Fezf2/Arf6/Cdk5r1/Gli3/S1pr3/Bcl2/Pmp22/Ryk/Cyth2/Srgap2/L…	156
GO:0000380	alternative mRNA splicing, via spliceosome	biological process	38/5707	59/17363	6.73364e-07	1.54701e-05	1.17436e-05	1.95951	Rbm10/Wtap/Hnrnpl/Rbfox3/Rsrc1/Rbfox1/Hnrnpm/Eif4a3/Celf6/Rbm17/Magoh/Sfpq/Myod1/Sap18/Slu7/Srsf1/Hnrnpa1/Ptbp1/Mbnl2/Celf4/Mbnl1/Thrap3/Fmr1/Celf5/Sf3a1/Rbm8a/Pqbp1/Smptb/Celf3/Rnps1/Srsf6/Rbm25/Nsrp1/Hnrnpu/Srsf2/Sfswap/Rbm4/Tra2b	38
GO:0022618	ribonucleoprotein complex assembly	biological process	106/5707	217/17363	6.76332e-07	1.54984e-05	1.17651e-05	1.48615	Smn1/Dhx30/Prpf18/Rps27/Rps25/Rrs1/Prpf19/Ago4/Rpl38/Abt1/Rpl24/Aar2/Limd1/Rps19/Cdc73/Snrpb/Ythdc1/Rpl3/Rrp7a/Rps17/Atxn2l/Rpl12/Mrto4/Rps15/Celf2/Nhp2l1/Rpl13a/Eif3d/Prmt5/Rps28/Nle1/Eif4b/Prpf6/Strap/Rpl23a/Gemin7/Slu7/Rps10/Srsf1/Clp1/Rpl5/Ago3/Ppan/Rpsa/Mpv17l2/Samd15/Nol3/Celf4/Sf3a2/Mbnl1/Gemin4/Prpf31/Xab2/Ddx39b/Snrpc/C1qbp/Rps2/Atm/Nop2/Rpl10/Mrps7/Sf3a1/Rpl11/Eif2d/Ptges3/Ddx28/Srpk2/L…	106
GO:1903362	regulation of cellular protein catabolic process	biological process	108/5707	222/17363	6.86554e-07	1.56924e-05	1.19124e-05	1.48009	Rpl23/Bag6/Ezr/Efna1/Smarcc1/Nudt15/Usp25/Csnk1d/Tmem259/Trim39/Ubqln4/Il33/Gpx1/Rchy1/Clu/Ube2g2/Usp19/Rnf144a/Derl3/Cd81/Hfe/Ufl1/Atraid/Cbfa2t3/Sumo2/Ldlr/Uqcc2/Dvl1/Furin/Rps7/Rnf19b/Commd1/Dab2ip/Apoe/Park7/Psmc4/Fbxo22/Anxa2/Sumo3/Usp5/Egf/Osbpl7/Rpl5/Fbxl5/Mtm1/Psme1/Msn/Lonrf3/Ubqln2/Hspa1b/Herpud1/Rnf19a/Araf/Ccdc22/Rnf40/Disc1/Ube2k/Psmc3/Cdkn2a/Fmr1/Dlgap1/Dda1/Rnf125/Ubxn1/Rpl11/Smad7…	108
GO:0032868	response to insulin	biological process	139/5707	300/17363	7.01099e-07	1.5984e-05	1.21337e-05	1.40965	Sp1/Grb14/Pdk2/Uchl3/Smarcc1/Scap/Socs1/Igf1/Esrra/Usf1/Hadha/Nr3c1/Abcc8/Ceacam1/Tlr4/Acsl6/Parp1/Tlr2/Lpin1/Prkcz/Foxa2/Rab8a/Rhoq/Ptpn11/Repin1/Inpp5f/Max/Apobec1/Rarres2/Gsk3a/Aprt/Pfkfb1/Erbb3/Apoe/Foxc2/Gcnt1/Cat/Adipor1/Igf2/Cav2/Prkcd/Rab10/Stxbp3/Ucp3/Pparg/Hmgcs2/Sgk1/Shc1/Gpld1/Ndel1/Grb2/Bcl2/Slc22a12/Slc25a33/Cry2/Src/Errfi1/Cflar/Inppl1/Serpine1/Hras/Zfp36l1/Nras/Slc2a8/Cry1/Gpam/Sl…	139
GO:0006469	negative regulation of protein kinase activity	biological process	116/5707	242/17363	7.06278e-07	1.60611e-05	1.21922e-05	1.45834	Cdkn1b/Trim27/Pkig/Cd300a/H2afy/Hexim2/Cdk5rap1/Socs1/Ptpn5/Dusp2/Ggnbp2/Ceacam1/Ptprc/Gadd45b/Ppp1r1c/Ppp1r1a/Dusp16/Adarb1/Mapk7/Dtnbp1/Irak3/Lrrc4/Gadd45g/Fabp4/Dvl1/Tp73/Hspb1/Ppm1f/Akt1s1/Dab2ip/Apoe/Park7/Cdkn1a/Ppp1r1b/Prkcd/Cdkn2b/Adora2a/Camk2n1/Ephb2/Dusp14/Spred3/Hexim1/Gadd45a/Ptpn6/Sfrp2/Spry1/Prex2/Cdkn1c/Errfi1/Inppl1/Sh3bp5l/Flrt2/Bmp4/Nup62/Rtn4r/Cdkn2a/Dusp18/Zgpat/Prex1/Zfyve28…	116
GO:0043434	response to peptide hormone	biological process	224/5707	522/17363	7.27813e-07	1.65088e-05	1.25321e-05	1.30555	Eif2b2/Sp1/Grb14/Nr4a1/Sparc/Serpina3n/Cdkn1b/Bsg/Pdk2/Stat3/Uchl3/Nfe2l2/Pld1/Smarcc1/Nme2/Prss8/Scap/Socs1/Ctsb/Igf1/Esrra/Adcy6/Usf1/Hadha/Tshr/Nr3c1/Abcc8/Ceacam1/Tlr4/Jund/Acsl6/Parp1/Tlr2/Lpin1/Prkcz/Fzd2/Nr4a2/Foxa2/Cdo1/Rab8a/Rhoq/Cyba/Cyp1b1/Myh7/Ptpn11/Bcl2l1/Repin1/Inpp5f/Max/Phb/Apobec1/Creb1/Scp2/Grin2b/Ctrb1/Rarres2/Ldlr/Gsk3a/Il18/Nudc/Nr4a3/Hsf1/Ctgf/Hspb1/Plat/Car2/Aprt/Pfkfb1/Ak…	224
GO:0006790	sulfur compound metabolic process	biological process	135/5707	290/17363	7.30169e-07	1.65203e-05	1.25408e-05	1.41629	Sp1/Dse/Extl3/Ctns/Pdk2/Acot2/Gss/Gstt1/Nfe2l2/Sult1d1/Csad/Hscb/Chpf/Cbs/Gpx4/Gstm1/Chst3/Iba57/Igf1/Chac2/Ext2/B3gat3/Chst1/Dbi/Gpx1/Gamt/Suclg1/Tcf7l2/Nfu1/Tpst2/Cdo1/Gsto2/Papss2/G6pd/Gsto1/Aass/Acot1/Hs6st3/Ndor1/Elovl1/Idh1/Xylt2/Park7/Hs6st2/Mcee/Hsd17b4/Mvd/Elovl3/Mpst/Egflam/Adi1/Mpc1/Sod1/Cacna1a/Btd/Papss1/Chst5/Ext1/Mri1/Tst/Tpst1/Gstm7/Mpc2/B3gat2/Pxylp1/Gsr/Mlycd/Pemt/Gstk1/Gpam/Aco…	135
GO:0072358	cardiovascular system development	biological process	276/5707	662/17363	7.90554e-07	1.78414e-05	1.35436e-05	1.26843	Jmjd6/Aplnr/Cdh2/Nr4a1/Sparc/Tbx4/Syk/Mtdh/Epas1/Tab1/Gpr4/Gna13/Fgfr2/Rhoj/Nov/Cspg4/Nfe2l2/Efna1/Klf4/Serpinf2/Pik3ca/Smarca4/Cited2/Enpep/Pkd2/Zc3h12a/Col1a2/Myh10/Kctd10/Ntrk2/Igf1/Rasip1/Gata2/Ubiad1/Sox17/Ggnbp2/Nfatc3/Mmp2/Abcc8/Ceacam1/Fgf1/Lemd3/Slitrk5/Itga7/Mcam/Tie1/Dll1/Itgb1/Ednra/Gpx1/Ddah1/Bmpr1a/Ppp1r16b/Tcf7l2/Ptk7/Ccm2/Cxcl10/Alox12/Mapk7/Cyp1b1/Pf4/Pdgfrb/Plxnd1/Foxp1/Snx17/Dd…	276
GO:0043161	proteasome-mediated ubiquitin-dependent protein catabolic process	biological process	150/5707	329/17363	8.51168e-07	1.91609e-05	1.45454e-05	1.38711	Kat5/Psmb3/Bag6/Nfe2l2/Rnf216/Arntl/Smarcc1/Csnk1d/Znrf2/Kctd10/Otud5/Ubqln4/Nhlrc1/Topors/Il33/Rchy1/Clu/Ube2g2/Usp19/Aup1/Rnf144a/Psmd4/Rnf185/Derl3/Ankzf1/Spopl/Ddit3/Ufl1/Cbfa2t3/Sumo2/Gsk3a/Dvl1/Ubxn4/Rnf19b/Commd1/Tmub1/Keap1/Ube2h/Park7/Psmc4/Mta1/Fbxo22/Usp5/Ap1s1/Kctd5/Rbck1/Fbxl5/Mtm1/Btbd6/Ccdc47/Lonrf3/Ubqln2/Wfs1/Hspa1b/Fzr1/Btbd1/Siah1/Psmb5/Herpud1/Fbxw5/Fbxl15/Rnf19a/Araf/Faf2/Cdc…	150
GO:0019941	modification-dependent protein catabolic process	biological process	224/5707	523/17363	8.6353e-07	1.93703e-05	1.47043e-05	1.30306	Kat5/Psmb3/Rpl23/Bag6/Ubd/Uchl3/Nfe2l2/Rnf216/Arntl/Smarcc1/Trim32/Usp43/Arrdc1/Usp25/Csnk1d/Znrf2/Kctd10/Snf8/Otud5/Trim39/Ubqln4/Nhlrc1/Topors/Klhl8/Il33/Psma4/Rchy1/Clu/Ube2g2/Usp19/Aup1/Rnf144a/Psmd4/Rnf20/Rnf185/Derl3/Sqstm1/Ankzf1/Spopl/Hfe/Ddit3/Ufl1/Cbfa2t3/Sumo2/Gsk3a/Dvl1/Rps7/Ubxn4/Anapc2/Rnf19b/Commd1/Hace1/Ubap1/Uba7/Tmub1/Keap1/Ube2h/Park7/Psmc4/Mta1/Fbxo22/Sumo3/Usp42/Usp5/Ap1s1/Kc…	224
GO:0043632	modification-dependent macromolecule catabolic process	biological process	227/5707	531/17363	8.64805e-07	1.93703e-05	1.47043e-05	1.30061	Kat5/Psmb3/Rpl23/Bag6/Ubd/Uchl3/Nfe2l2/Rnf216/Arntl/Smarcc1/Trim32/Usp43/Arrdc1/Usp25/Csnk1d/Znrf2/Kctd10/Snf8/Otud5/Trim39/Ubqln4/Nhlrc1/Topors/Klhl8/Il33/Psma4/Rchy1/Clu/Ube2g2/Usp19/Aup1/Rnf144a/Psmd4/Rnf20/Rnf185/Derl3/Sqstm1/Ankzf1/Spopl/Hfe/Ddit3/Ufl1/Cbfa2t3/Sumo2/Gsk3a/Dvl1/Rps7/Ubxn4/Anapc2/Rnf19b/Commd1/Hace1/Ubap1/Uba7/Exosc7/Tmub1/Keap1/Ube2h/Park7/Psmc4/Mta1/Fbxo22/Sumo3/Usp42/Usp5/A…	227
GO:0042592	homeostatic process	biological process	659/5707	1731/17363	8.78927e-07	1.96374e-05	1.49071e-05	1.15826	Jmjd6/Sp1/Kcnj10/Pnkp/Aplnr/Cdh2/Adora1/Lamp2/Pygl/Rpa2/Syk/Ank3/Nphp4/Stc1/Edn3/Epas1/Lmo2/Gpr4/Gna13/Map7/Rmdn3/Nov/Rab20/Pdk2/Xrcc6/Stat3/Mex3c/Mttp/Dnase2/Nfe2l2/Bok/Ncoa4/Fggy/Mertk/Dmd/Cebpa/Axl/Gprc5b/Nabp2/Ldlrap1/Nme2/Pik3ca/Trim32/Commd9/Smarca4/Cited2/Pkd2/Trpa1/Snapin/Oprm1/P4hb/Scnn1a/Trmt10a/Map4k4/Hcls1/Actg1/Grin1/Slc41a1/Cd38/Chst3/Smarcb1/Txnrd2/Igf1/Nr1d1/Bcl6/Mt1/Gata2/Abcg1/P…	659
GO:0030168	platelet activation	biological process	57/5707	101/17363	8.85872e-07	1.97432e-05	1.49874e-05	1.717	Syk/Gna13/Mertk/Axl/Clic1/Pik3ca/Actg1/Pip5k1c/Ceacam1/Adra2c/Tlr4/Prkcz/Myl9/Alox12/Treml1/Pf4/Cd9/Fermt3/Hspb1/Serpine2/Apoe/Pear1/Prkcd/Stxbp3/Bloc1s4/C1qtnf1/Flna/Fzd6/Ptpn6/Tyro3/Fcer1g/Pdgfa/Tln1/Pdpn/Actb/Pdgfb/Akt1/Pik3cd/Lyn/P2ry12/Plek/Itgb3/Csrp1/Pdia6/Fibp/Cx3cl1/Myl12a/Tec/Srf/Dmtn/Rap2b/Hbb/Entpd2/Ilk/Adrb2/Slc7a11/F2r	57
GO:0030155	regulation of cell adhesion	biological process	273/5707	655/17363	9.34326e-07	2.07713e-05	1.57678e-05	1.26806	Nkap/Ptprz1/Syk/Ank3/Cd244/Bcas3/Nlrp3/Erbb2/Prelid1/Calr/Cd300a/Tnfaip8l2/Efna1/Klf4/Dmd/Rara/Vav1/Cited2/Mbp/Vnn1/Socs1/Aif1/Igf1/Jam2/Bcl6/Piezo1/Dusp22/Ift74/Rasal3/Mmp2/Ceacam1/Tpm1/Ptprc/Zbtb7b/Dll1/Itgb1/Gpm6b/Il23a/Prkcz/Pag1/Apbb1ip/Bcl10/Itpkb/Plxnb2/Hsd17b12/Cd24/Gcnt2/Alox12/Mapk7/Cyp1b1/Ptpn11/Hfe/S100a10/Smoc1/Plxnd1/RT1-S3/Pik3r6/Lrrc32/Gimap5/Cyth3/Rps3/Cd4/Lmo7/Cd9/Il18/Vcam1/Nr4…	273
GO:0072089	stem cell proliferation	biological process	72/5707	136/17363	9.97658e-07	2.21242e-05	1.67948e-05	1.61068	Nkap/Fgfr2/Dagla/Sox10/Nde1/Sox17/Ptprc/Racgap1/Acsl6/Sox11/Plxnb2/Cd24/Ctnna1/Hhip/Scrg1/Dock7/Cx3cr1/Rab10/Hmgb2/Foxg1/Ago3/Tead3/Wdr62/Gli3/Sfrp2/Hdac5/Notch1/Ascl1/Trim71/Ifrd1/Fzd9/Zfp36l1/Bmp4/Disc1/Sirt6/Babam1/Kdf1/Tp53/Pax6/Smo/Nf2/Numbl/Sox18/Yap1/Tgfb1/Sart3/Pdcd2/Sox5/Eif2ak2/Id4/Sox2/Rnf43/Cx3cl1/Kctd11/Fgfr1/Cd34/Hnrnpu/Nr2e1/Ovol2/Eml1/Vegfc/Dgcr8/Ovol1/Etv6/Ltbp3/Nes/Fbln1/L3mbtl2…	72
GO:0033674	positive regulation of kinase activity	biological process	215/5707	500/17363	1.01382e-06	2.2427e-05	1.70247e-05	1.30823	Adora1/Syk/Cdkn1b/Edn3/Tab2/Plce1/Tab1/Cspg4/Erbb2/Xrcc6/Traf7/Camk1/Cd300a/Efna1/Gprc5b/Ddr2/Camkk1/Pkd2/Map4k4/Iqgap3/Ntrk2/Socs1/Camkk2/Igf1/Lamtor2/Stk10/Oxsr1/Ceacam1/Adra2c/Fgf1/Tlr4/Ptprc/Stk3/Agap2/Gadd45b/Irgm/Il23a/Map4k1/Clu/Prkcz/Tnfrsf11a/Fam20a/Map3k10/Cd24/Mdfic/Cd81/Ptpn11/Map3k4/Tf/Pdgfrb/Sh3glb1/Pik3r6/Rps3/Map2k2/Gadd45g/Cd4/Il18/Strada/Tp73/Ccnl1/Rapgef2/Pfkfb1/Gcn1l1/Dab2ip/E…	215
GO:1990778	protein localization to cell periphery	biological process	128/5707	274/17363	1.11206e-06	2.45395e-05	1.86283e-05	1.42127	Cdh2/Ank3/Bsg/Map7/Jup/Optn/Ezr/Mpp5/Stx8/Ldlrap1/Kalrn/Pacs1/Gripap1/Ppp1r9b/Ppp2r5a/Exoc5/Camk2b/Adcy6/Rilpl2/Itgb1/Pkdcc/Kcnj11/Atp1b3/Kcnb1/Prkcz/Rab34/Pacsin1/Vamp5/Sqstm1/Rab8a/Rhoq/Bcl2l1/Ppfia1/S100a10/Cln3/Scp2/Golga7/Commd1/Tspan5/Rapgef2/Stx3/Picalm/Nfasc/Anxa2/Rab10/Ramp1/Ephb2/Flna/Palm/Lama5/Tmem59/Rab40b/Cacnb3/Arf6/Ttc7b/Krt18/Calcr/Vamp3/Lypla1/Ift20/Tmbim1/Ehd2/Pgrmc1/Ehd3/Acsl3…	128
GO:0043069	negative regulation of programmed cell death	biological process	369/5707	919/17363	1.15357e-06	2.53928e-05	1.92761e-05	1.2216	Nr4a1/Adora1/Mecp2/Cdkn1b/Mtdh/Fgfr2/Erbb2/Bag6/Prelid1/Stat3/Nfe2l2/Eya4/Bok/Optn/Crlf1/Mertk/Efna1/En2/Sox10/Naca/Klf4/Axl/Pea15/Rara/Pdxk/Nme2/Pik3ca/Ago4/Asic2/Zmynd11/Prkch/Trim32/Uri1/Smarca4/Cited2/Zc3h12a/Cbs/Vnn1/Map4k4/Hcls1/Grin1/Ntrk2/Cd38/Cntfr/Tmem161a/Faim/Aif1/Igf1/Bcl6/Pgap2/Ogg1/Phb2/Mt1/Nqo1/Bcl2l12/Insl3/Atf5/Bag3/Agap2/Dll1/Itgb1/Ednra/Gpx1/Bcl3/Clu/Prkcz/Hip1r/Bcl10/Itpkb/Nr…	369
GO:0009991	response to extracellular stimulus	biological process	278/5707	670/17363	1.16233e-06	2.55228e-05	1.93747e-05	1.26237	Sparc/Lamp2/Serpina3n/Stc1/Arsb/Pdk2/Ctsd/Plec/Acot2/Gss/Gstt1/Nfe2l2/Rps25/Acaa1a/Cebpa/Axl/Rara/Nudt1/Pdxk/Zc3h12a/Nudt15/Oprm1/Kdm4a/Psph/Cbs/Mbd1/Aif1/Igf1/Cubn/Ogg1/Mbd3/Kptn/Hnrnpl/Adamts1/Tyr/Tph2/Ctsl/Nrf1/Nqo1/Usf1/Cp/Upp1/Arsa/Itgb1/Dbi/Gpx1/Acsl6/Kcnb1/Bckdha/Thra/Mgp/Fzd2/Tcf7l2/Abca1/Bcl10/Nr4a2/Foxa2/Cxcl10/Cyba/Cyp1b1/G6pd/Hfe/Rrp8/Max/Oma1/RGD1565498/Slc39a4/Sh3glb1/Ddit3/Atn1/Cd4…	278
GO:0051347	positive regulation of transferase activity	biological process	242/5707	573/17363	1.17886e-06	2.58223e-05	1.96021e-05	1.28492	Pnkp/Adora1/Syk/Cdkn1b/Edn3/Tab2/Plce1/Tab1/Cspg4/Erbb2/Serinc5/Xrcc6/Traf7/Camk1/Cd300a/Efna1/Klf4/Gprc5b/Ddr2/Camkk1/Pkd2/Map4k4/Iqgap3/Ntrk2/Socs1/Camkk2/Igf1/Lamtor2/Topors/Stk10/Oxsr1/Ceacam1/Adra2c/Fgf1/Tlr4/Ptprc/Stk3/Agap2/Gadd45b/Irgm/Il23a/Map4k1/Clu/Prkcz/Tnfrsf11a/Fam20a/Map3k10/Cd24/Mdfic/Cd81/Ptpn11/Map3k4/Tf/Pdgfrb/Hmgn1/Sh3glb1/Pik3r6/Rps3/Map2k2/Gadd45g/Cd4/Gsk3a/Il18/Strada/Tp73…	242
GO:0045785	positive regulation of cell adhesion	biological process	171/5707	385/17363	1.19239e-06	2.60546e-05	1.97785e-05	1.3513	Nkap/Syk/Ank3/Cd244/Nlrp3/Erbb2/Calr/Dmd/Rara/Vav1/Cited2/Vnn1/Socs1/Aif1/Igf1/Bcl6/Piezo1/Ift74/Rasal3/Ceacam1/Tpm1/Ptprc/Itgb1/Il23a/Prkcz/Apbb1ip/Bcl10/Itpkb/Hsd17b12/Cd24/Gcnt2/Alox12/S100a10/Smoc1/RT1-S3/Pik3r6/Gimap5/Cyth3/Rps3/Cd4/Il18/Vcam1/Nr4a3/Smoc2/Fadd/Ppm1f/Stx3/Foxc2/RT1-Ba/Ninj1/Dock1/Myo10/Itgal/Cfl1/Igf2/Net1/Csf1/Il6st/Egr3/Dnm2/Egflam/Bmi1/Flna/Dpp4/Dag1/Rasgrp1/Ager/Vtn/Arpc2…	171
GO:0045087	innate immune response	biological process	246/5707	584/17363	1.22852e-06	2.67787e-05	2.03281e-05	1.28156	Syk/Serpina3n/Bst2/Nlrp3/Arhgef2/Mx1/Serinc5/Clec7a/Dhx58/Xrcc6/Trim27/Cd300a/Ubd/Tlr3/Nlrp1a/Tnfaip8l2/Mr1/Oasl2/Vav1/Irf3/Pik3ca/Trim32/Cr1l/Vnn1/Socs1/Aif1/Nr1d1/Ifnar1/Tmem173/Mmp2/Ceacam1/Rnf135/Tnk2/Lamp1/Ikbke/Tlr4/Trim35/Nlrx1/Irgm/Tfeb/Il23a/Cxcl16/Tlr2/Tyk2/Rps19/Bcl10/Sin3a/Gfer/Cyba/Irak3/Eif4ebp3/Frk/RT1-S3/Crtam/Pik3r6/Gimap5/Rarres2/Oas1a/Matk/Slamf8/Cd14/Il18/Rnf19b/Oas1b/Fadd/Rpl…	246
GO:0061351	neural precursor cell proliferation	biological process	88/5707	175/17363	1.25903e-06	2.73769e-05	2.07822e-05	1.52989	Cdh2/Ptprz1/Fgfr2/Dagla/Optn/Sox10/Fabp7/Nde1/Igf1/Gata2/Atf5/Racgap1/Acsl6/Plxnb2/Cd24/Tf/Ctnna1/Hhip/Tacc3/Pou3f2/Dock7/Cx3cr1/Rab10/Ncor2/Sall1/Flna/Foxg1/Egf/Tead3/Pou3f3/Wdr62/Gli3/Ift20/Fzd6/Hdac5/Notch1/Ascl1/Trim71/Ifrd1/Fzd9/Gpr37l1/Disc1/Tp53/Pax6/Rrm1/Smo/Gng5/Fgf2/Zfp503/Nf2/Kdm2b/Grn/Bbs1/Psmg1/Numbl/Cxcr4/Emx2/Ift88/Nog/Tgfb1/Dbn1/Lyn/Rere/Sox5/Id4/Ctsz/Sox2/Btg2/Lims1/Cx3cl1/Kctd11…	88
GO:0051493	regulation of cytoskeleton organization	biological process	205/5707	475/17363	1.32551e-06	2.87527e-05	2.18266e-05	1.31304	Mecp2/Cdkn1b/Bcas3/Bst2/Arhgef2/Trim27/Stag1/Serpinf2/Ckap2/Spire1/Pdxp/Stmn4/Hcls1/Tmod1/Arfip2/Cdc42ep4/Ctsl/Synpo2/Chek1/Evl/Tpm1/Map6d1/Gas2l2/Atf5/Atat1/Gpm6b/Tlr2/Pdlim4/Tmsb4x/Hip1r/Ccl27/Sptb/Plekhg2/Arf1/Coro1b/Wasl/Katnbl1/Ppfia1/S100a10/Pdgfrb/Actr3b/Mtss1/Tacc3/Rps3/Capzb/Chmp2a/Arpin/Eml2/Ctgf/Sh3bp1/Nphs1/Swap70/Actr2/Ppm1f/S1pr1/Poc1a/Cfl1/Prkcd/Rassf1/Cdc42ep1/Phpt1/Flna/Tgfbr1/Gm…	205
GO:0051301	cell division	biological process	175/5707	396/17363	1.32896e-06	2.87578e-05	2.18304e-05	1.3445	Cdk19/Ank3/Fgfr2/Arhgef2/Mitd1/Ckap2/Spire1/Pdxp/Nde1/Rbbp8/Itgb3bp/Myh10/Anapc15/Orc6/Git1/Bod1/Sox17/Fgf1/Mis12/Ccp110/Cdc25a/Racgap1/Dll1/Kif20a/Golga2/Snx18/Zfp830/Gnai3/Arf1/Mcm5/Wasl/Spc25/Lig1/Zfp365/Txnip/Sept1/Sh3glb1/Rps3/Haus1/Chmp2a/Pou3f2/Nudc/Dock7/Mad2l2/Lzts2/Actr2/Fzd7/Klhl21/Cat/Katnal1/Cfl1/Igf2/Sycp1/Rab10/Ing2/Cntrob/Bmi1/Ppp1ca/Cks1b/Tgfa/Ccna1/Setd2/Stmn1/Tead3/Pou3f3/Mdk/N…	175
GO:0045860	positive regulation of protein kinase activity	biological process	200/5707	462/17363	1.38359e-06	2.98674e-05	2.26728e-05	1.31706	Adora1/Syk/Cdkn1b/Edn3/Tab2/Plce1/Tab1/Cspg4/Erbb2/Xrcc6/Traf7/Camk1/Cd300a/Efna1/Gprc5b/Ddr2/Camkk1/Pkd2/Map4k4/Iqgap3/Ntrk2/Socs1/Camkk2/Igf1/Lamtor2/Stk10/Oxsr1/Ceacam1/Adra2c/Fgf1/Tlr4/Ptprc/Stk3/Agap2/Gadd45b/Irgm/Il23a/Map4k1/Clu/Prkcz/Tnfrsf11a/Fam20a/Map3k10/Cd24/Mdfic/Cd81/Ptpn11/Map3k4/Tf/Pdgfrb/Pik3r6/Rps3/Map2k2/Gadd45g/Cd4/Il18/Strada/Tp73/Ccnl1/Rapgef2/Dab2ip/Erbb3/Taok2/Map2k7/Mul1…	200
GO:0050686	negative regulation of mRNA processing	biological process	25/5707	34/17363	1.41067e-06	3.03788e-05	2.3061e-05	2.23706	Pcbp4/Rbm10/Hnrnpl/Rnf20/Rbm42/Supt5h/Ctr9/Srsf7/Tmbim6/Sap18/Cdk9/Ptbp1/Celf4/Acin1/Rnf40/C1qbp/Nelfe/Npm1/Rnps1/Srsf10/Srsf6/Srsf4/Sfswap/Srsf9/Tra2b	25
GO:1903829	positive regulation of cellular protein localization	biological process	176/5707	399/17363	1.43128e-06	3.07485e-05	2.33417e-05	1.34201	Nkap/Ank3/Bcas3/Nlgn2/Erbb2/Trip6/Camk1/Pdcd5/Tlr3/Jup/Zbtb17/Ezr/Zc3h12a/Hcls1/Ppp1r9b/Igf1/Ptpn5/Tmem30a/Necab2/Tmem173/Ceacam1/B3gat3/Tlr4/Emd/Bag3/Itgb1/Stard7/Kcnj11/Parp1/Tlr2/Bmpr1a/Kcnb1/Tcf7l2/Rab34/Sqstm1/Hnrnpm/Gls2/Tomm7/Sh3glb1/Stom/Chp2/Gsk3a/Il18/Glis2/Oaz1/Mcrs1/Commd1/Stx3/Pinx1/Trim8/Park7/Zbed3/Cfl1/Lrp4/Cav2/Prkcd/Cdkl2/Rnf31/Ddx58/Ephb2/Flna/Tgfbr1/Akap5/Rbck1/Egf/Arf6/Arpc2/…	176
GO:0050817	coagulation	biological process	96/5707	195/17363	1.43874e-06	3.08346e-05	2.3407e-05	1.4978	Syk/Gna13/Gp1bb/Nfe2l2/Mertk/Serpinf2/Axl/Clic1/Pik3ca/Asic2/Actg1/Pip5k1c/Ceacam1/Adra2c/Tlr4/Prkcz/Myl9/Foxa2/Papss2/Alox12/Treml1/Serpind1/Pf4/Dtnbp1/Pros1/Ano6/Cd9/Fermt3/Hspb1/Serpine2/Apoe/Pear1/Vkorc1/Plau/Prkcd/Anxa2/Stxbp3/Bloc1s4/C1qtnf1/Flna/Fzd6/Ptpn6/Lbh/Tyro3/Serpine1/Fcer1g/C3/Procr/Anxa5/Pdgfa/Thbs1/Gas6/Cd36/Tln1/Pdpn/F12/Actb/Pdgfb/Vav2/F10/Akt1/Pik3cd/Lyn/P2ry12/Plek/Hps4/Itgb3…	96
GO:0031589	cell-substrate adhesion	biological process	142/5707	311/17363	1.49326e-06	3.18503e-05	2.4178e-05	1.38914	Ptprz1/Bcas3/Calr/Mertk/Efna1/Dmd/Axl/Bcl6/Rpl29/Bcl2l11/Itgb1/Gpm6b/Prkcz/Hsd17b12/Gcnt2/S100a10/Smoc1/Vcam1/Fermt3/Smoc2/Myo1g/Ctgf/Ppm1f/Fzd7/Taok2/Ninj1/Adam15/Dock1/Itgal/Plau/Cfl1/Net1/Csf1/Dnm2/Egflam/Flna/Ddr1/Whamm/Dag1/Lama5/Vtn/Arpc2/Itga5/Vamp3/Bcl2/Prkx/Srgap2/Ajuba/Jam3/Crkl/Tyro3/Notch1/Sema3e/Src/Triobp/Antxr1/Serpine1/Unc13d/Lamc1/Disc1/Cdkn2a/C1qbp/Cntn2/Msln/Rell2/Prex1/Dapk3/T…	142
GO:0034470	ncRNA processing	biological process	142/5707	311/17363	1.49326e-06	3.18503e-05	2.4178e-05	1.38914	Pus1/Mecp2/Nhp2/Rpl10a/Elac2/Ebna1bp2/Rps27/Rrs1/Ago4/Trub2/Tsen54/Lsm6/Trmt10a/Cdk5rap1/Rrp15/Yrdc/Rpl14/Abt1/Gtpbp3/Ctu2/Trpt1/Utp3/Rps19/Rrp8/Eif4a3/Rrp9/Rrp7a/Aars2/Rpl7a/Rbfa/Osgep/Rps17/Usb1/Exosc4/Mettl3/Mettl2b/Rps7/Rps15/Mrps9/Nhp2l1/Exosc5/Exosc7/Nop14/Wdr4/Rps28/Rpp25/Pes1/Rpl7/Ints12/Noc4l/Nsun5/Dis3l/Clp1/Rpl5/Ago3/Rpsa/Samd15/Trmt1/Wdr55/Rtcb/Dus4l/Gemin4/Gar1/Ncl/Tsr3/Ddx27/Eri1/Cd…	142
GO:0010638	positive regulation of organelle organization	biological process	267/5707	642/17363	1.51495e-06	3.2236e-05	2.44708e-05	1.2653	Nkap/Arid5a/Pnkp/Mecp2/Cdkn1b/Edn3/Wdr61/Bcas3/Trim27/Pdcd5/Bok/Zbtb17/Optn/H2afy/Serpinf2/Nabp2/RGD735065/Spire1/Mier1/Pdxp/Arfip2/Cdc42ep4/Jdp2/Smarcb1/Igf1/Ptpn5/Bcl6/Rps6ka4/Phb2/Wbp2/Camk2b/Synpo2/Evl/Tpm1/Bcl2l11/Tada2b/Ccp110/Irgm/Stard7/Pdlim4/Lpin1/Rnf20/Hip1r/Ccl27/Sin3a/Arf1/Coro1b/Rtf1/Rps6ka5/Wasl/Msx1/Gls2/Tomm7/Apopt1/Katnbl1/Siva1/Map3k4/S100a10/Pdgfrb/Actr3b/Mtss1/Sh3glb1/Mns1/Ct…	267
GO:0072659	protein localization to plasma membrane	biological process	116/5707	245/17363	1.5321e-06	3.25235e-05	2.4689e-05	1.44049	Cdh2/Ank3/Bsg/Map7/Jup/Optn/Ezr/Mpp5/Stx8/Ldlrap1/Kalrn/Pacs1/Gripap1/Ppp1r9b/Ppp2r5a/Exoc5/Camk2b/Adcy6/Rilpl2/Itgb1/Pkdcc/Kcnj11/Atp1b3/Kcnb1/Prkcz/Rab34/Pacsin1/Vamp5/Sqstm1/Rab8a/Rhoq/Bcl2l1/Ppfia1/S100a10/Cln3/Scp2/Golga7/Commd1/Tspan5/Rapgef2/Stx3/Picalm/Nfasc/Anxa2/Rab10/Ramp1/Ephb2/Flna/Palm/Lama5/Tmem59/Rab40b/Cacnb3/Arf6/Ttc7b/Krt18/Calcr/Vamp3/Lypla1/Ift20/Tmbim1/Ehd2/Pgrmc1/Ehd3/Acsl3…	116
GO:0097191	extrinsic apoptotic signaling pathway	biological process	108/5707	225/17363	1.5492e-06	3.28086e-05	2.49055e-05	1.46035	Tlr3/Eya4/Bok/Pea15/Zmynd11/Traf1/Faim/Igf1/Bcl2l11/Ptprc/Il33/Stk3/Bag3/Agap2/Gpx1/Inhba/Bcl10/Tnfsf12/Mapk7/Pf4/Siva1/Bcl2l1/Ctnna1/Gsk3a/Mknk1/Sh3rf1/Mknk2/Tradd/Cx3cr1/Fadd/G0s2/Dab2ip/Erbb3/Gabarap/Park7/Bid/Hmgb2/Ppp1ca/Tgfbr1/Ripk1/Rbck1/Krt18/Traf2/Lmna/Nol3/Lgals3/Tmbim1/Bcl2/Ret/Raf1/Hspa1b/Sfrp2/Srpx/Bloc1s2/Src/Rnf41/Cflar/Runx3/Serpine1/Ltbr/Unc5b/Bmp4/Icam1/Jak3/Rffl/Dapk3/Thbs1/Lcn…	108
GO:0050768	negative regulation of neurogenesis	biological process	138/5707	301/17363	1.58187e-06	3.34212e-05	2.53705e-05	1.39486	Olig2/Ptprz1/Mecp2/Arhgef2/Cspg4/Stat3/Calr/Efna1/Sox10/Dmd/Prpf19/Cers2/Ntm/Snapin/Mbp/Kdm4a/Map4k4/Mbd1/Gorasp1/Adcy6/Gdf11/Abcc8/Rgma/Atf5/Dll1/Itgb1/Sox11/Bmpr1a/Carm1/Cd24/Foxa2/Zfp365/Dtnbp1/Inpp5f/Ctnna1/B2m/Ldlr/Gsk3a/Idh2/Mag/Tp73/Dync1i2/Rapgef2/Sez6/Apoe/Lrp4/Cdkn2b/Mt3/Ephb2/Flna/Foxg1/Cntf/Ulk2/Fezf2/Arf6/Cdk5r1/Gli3/Pmp22/Ryk/Cyth2/Srgap2/Lpar1/Notch1/Inppl1/Ascl1/Ifrd1/Bmp4/Gpr37l1…	138
GO:0071826	ribonucleoprotein complex subunit organization	biological process	109/5707	228/17363	1.76801e-06	3.72658e-05	2.8289e-05	1.45448	Smn1/Dhx30/Prpf18/Rps27/Rps25/Rrs1/Tfip11/Prpf19/Ago4/Rpl38/Abt1/Rpl24/Aar2/Limd1/Rps19/Cdc73/Snrpb/Ythdc1/Rpl3/Rrp7a/Rps17/Atxn2l/Rpl12/Klc1/Mrto4/Rps15/Celf2/Nhp2l1/Rpl13a/Eif3d/Prmt5/Rps28/Nle1/Eif4b/Prpf6/Strap/Rpl23a/Gemin7/Slu7/Rps10/Srsf1/Clp1/Rpl5/Ago3/Ppan/Rpsa/Mpv17l2/Samd15/Nol3/Celf4/Sf3a2/Mbnl1/Gemin4/Prpf31/Xab2/Ddx39b/Snrpc/C1qbp/Rps2/Atm/Nop2/Rpl10/Mrps7/Sf3a1/Rpl11/Eif2d/Ptges3/D…	109
GO:0001816	cytokine production	biological process	275/5707	665/17363	1.83812e-06	3.86524e-05	2.93416e-05	1.25814	Arid5a/Il17ra/Kat5/Cd84/Syk/Cd244/Bst2/Nlrp3/Arhgef2/Dhx58/Trim27/Tlr3/Nlrp1a/Mr1/Optn/Rnf216/Ezr/Mertk/Klf4/Chga/Serpinf2/Axl/Gprc5b/Rara/Irf3/Ndrg2/Trim32/Zc3h12a/Mbp/Nod1/Socs1/Il17rc/Adamts3/Bcl6/Otud5/Ifnar1/Tmem173/Abcc8/Ceacam1/Rnf135/Tlr4/Il33/Dll1/Nlrx1/S100a13/Zfp64/Il23a/Parp1/Bcl3/Tlr2/Clu/Prkcz/Tmsb4x/Abca1/Bcl10/Cd24/Casp4/Ppm1b/Cyba/Cyp1b1/Pf4/G6pd/Irak3/Hfe/Foxp1/RT1-S3/Agpat1/Crt…	275
GO:0051962	positive regulation of nervous system development	biological process	248/5707	592/17363	1.84841e-06	3.87775e-05	2.94366e-05	1.27452	Olig2/Eif2b2/Ptprz1/Mecp2/Nlgn2/Arsb/Xrcc6/Camk1/Nfe2l2/Sox10/Dmd/Gprc5b/Rara/Nme2/Prpf19/Asic2/Prkch/Trim32/Rpl4/Kalrn/Oprm1/Kdm4a/Tgif1/Ntrk2/Faim/Igf1/Ptpn5/Tmem30a/Bcl6/Gata2/Adamts1/Tgif2/Camk2b/Scarf1/Scn1b/Nr3c1/Rgma/Adra2c/Slitrk5/Cobl/Itgb1/Nckipsd/Acsl6/Sox11/Tlr2/Duoxa1/Ptk7/Plxnb2/Golga2/Pacsin1/Cd24/Foxa2/Arf1/Rab21/Trak1/Zfp365/Tf/Plxnd1/Jade2/Ufl1/Map2k2/Dvl1/Anapc2/Mag/Tp73/Hspb1/…	248
GO:0018212	peptidyl-tyrosine modification	biological process	159/5707	356/17363	1.87214e-06	3.91834e-05	2.97447e-05	1.35883	Adora1/Ptprz1/Syk/Dyrk1b/Fgfr2/Arhgef2/Cspg4/Erbb2/Cd300a/Crlf1/Mertk/Efna1/Axl/Gprc5b/Ddr2/Hcls1/Ntrk2/Socs1/Igf1/Ifnar1/Ggnbp2/Tnk2/Adra2c/Tlr4/Ptprc/Tie1/Itgb1/Pkdcc/Il23a/Prkcz/Tyk2/Stk16/Tpst2/Cd24/Ctf1/Cd81/Inpp5f/Pdgfrb/Frk/Map2k2/Cd4/Matk/Ehd4/Il18/Hsf1/Cck/Erbb3/Map2k7/Igf2/Ttl/Lrp4/Cav2/Il6st/Prkcd/Ephb2/Neurl1/Ddr1/Tgfa/Cntf/Ctnnd1/Egf/Vtn/Clk3/Itga5/Grb2/Ret/Ptpn6/Fes/Sfrp2/Tpst1/Tyro…	159
GO:0048732	gland development	biological process	250/5707	598/17363	2.02867e-06	4.23273e-05	3.21313e-05	1.27191	Sp1/Cdkn1b/Eaf2/Fgfr2/Pygo2/Erbb2/Cyp7b1/Rxfp1/Sox10/Cebpa/Smarcc1/Rara/Pik3ca/Smarca4/Cited2/Pkd2/Kalrn/Psmb9/Iqgap3/Igf1/Stat6/Phb2/Gata2/Tyr/Lsr/Cp/Nr3c1/Nfatc3/Mmp2/Ceacam1/Bcl2l11/Cobl/Agap2/Gpx1/Bmpr1a/Rpl19/Thra/Tcf7l2/Tnfrsf11a/Cdo1/Aldh2/Gfer/Msx1/Cyp1b1/Hfe/Pros1/Pdgfrb/Plxnd1/Upb1/Creb1/Map2k2/Upf2/Pou3f2/Ccdc40/Rps15/Acadm/Fadd/Serpine2/Aprt/Slco2b1/Mad1l1/Erbb3/Prmt5/Plau/Igf2/Cbx7/C…	250
GO:0016358	dendrite development	biological process	127/5707	274/17363	2.03182e-06	4.23273e-05	3.21313e-05	1.41017	Ptprz1/Mecp2/Nlgn2/Camk1/Efna1/Spire1/Kalrn/Grin1/Ntrk2/Ppp1r9b/Gorasp1/Git1/Camk2b/Scarf1/Nr3c1/Strn/Map6d1/Slitrk5/Cobl/Dcdc2/Itgb1/Lzts1/Carm1/Pacsin1/Arf1/Rab21/Wasl/Trak1/Zfp365/Dtnbp1/Sdc2/Dclk1/Gsk3a/Dvl1/Anapc2/Rapgef2/Actr2/Sez6/Dab2ip/Apoe/Picalm/Nsmf/Cfl1/Lrp4/Pdlim5/Mef2a/Fbxw8/Igsf9/Mt3/Ephb2/Neurl1/Ss18l1/Akap5/Ctnna2/Palm/Sgk1/Fezf2/Arf6/Cacna1a/Cdk5r1/Cyth2/Srgap2/Lpar1/Prex2/Ache…	127
GO:0051093	negative regulation of developmental process	biological process	382/5707	960/17363	2.12963e-06	4.42615e-05	3.35996e-05	1.21062	Olig2/Npr2/Dact3/Grb14/Sparc/Ptprz1/Mecp2/Cdkn1b/Eaf2/Lmo2/Wdr61/Gpr4/Nov/Arhgef2/Cspg4/Erbb2/Stat3/Calr/Nfe2l2/Efna1/Sox10/Klf4/Dmd/Zadh2/Arntl/Rara/Nme2/Prpf19/Runx1t1/Cers2/Cited2/Ntm/Snapin/Ofd1/E2f1/Mbp/Kdm4a/Map4k4/Mbd1/Jdp2/Gorasp1/Tjp2/Tmem176b/Rbpms2/Igf1/Bcl6/Phb2/Gata2/Adcy6/Gdf11/Sox17/Mmp11/Tmem176a/Abcc8/Ceacam1/Rgma/Bcl2l12/Stk3/Atf5/Tie1/Dll1/Itgb1/Inhba/Fam57b/Sox11/Tlr2/Bmpr1a/U…	382
GO:0032271	regulation of protein polymerization	biological process	93/5707	189/17363	2.14243e-06	4.44243e-05	3.37231e-05	1.49706	Mecp2/Cdkn1b/Trim27/Spire1/Hcls1/Tmod1/Arfip2/Cdc42ep4/Evl/Tpm1/Tlr2/Tmsb4x/Hip1r/Sptb/Plekhg2/Arf1/Coro1b/Wasl/Actr3b/Rps3/Capzb/Arpin/Eml2/Nphs1/Actr2/Cfl1/Prkcd/Cdc42ep1/Gmfg/Whamm/Sgk1/Arf6/Arpc2/Stmn1/Grb2/Capg/Arpc1b/Hspa1b/Fes/Mapt/Arpc1a/Arfip1/Was/Tppp/Pfn1/Clip3/Vil1/Gsn/Abi2/Dctn1/Icam1/Prex1/Fchsd2/Fchsd1/Arpc4/Pecam1/Tubb4a/Arl2/Clip1/Pick1/Avil/Cdc42ep2/Slain2/Lmod1/Numa1/Fkbp4/Myo1…	93
GO:0043066	negative regulation of apoptotic process	biological process	361/5707	902/17363	2.16996e-06	4.4891e-05	3.40774e-05	1.21764	Nr4a1/Adora1/Mecp2/Cdkn1b/Mtdh/Fgfr2/Erbb2/Bag6/Prelid1/Stat3/Nfe2l2/Eya4/Bok/Optn/Crlf1/Mertk/Efna1/En2/Sox10/Naca/Klf4/Axl/Pea15/Rara/Pdxk/Nme2/Pik3ca/Ago4/Asic2/Zmynd11/Prkch/Trim32/Uri1/Smarca4/Cited2/Zc3h12a/Cbs/Vnn1/Map4k4/Hcls1/Grin1/Ntrk2/Cd38/Cntfr/Tmem161a/Faim/Aif1/Igf1/Bcl6/Pgap2/Ogg1/Phb2/Mt1/Nqo1/Bcl2l12/Insl3/Atf5/Bag3/Agap2/Dll1/Itgb1/Ednra/Gpx1/Bcl3/Clu/Prkcz/Hip1r/Bcl10/Itpkb/Nr…	361
GO:0019752	carboxylic acid metabolic process	biological process	353/5707	880/17363	2.19791e-06	4.53643e-05	3.44367e-05	1.22042	Dse/Syk/Mecp2/Scpep1/Cyp39a1/Aspg/Pycr2/Eefsec/Pdk2/Stat3/Cyp7b1/Akr1a1/Dagla/Acot2/Gss/Pccb/Acaa1a/Ptgds/Zadh2/Abcd1/Csad/Tysnd1/Gapdhs/P4ha2/P4hb/Psph/Acad10/Cbs/Vnn1/Scap/Hibadh/Igf1/Nr1d1/Cyp4f18/Echdc1/Hdc/Tph2/Galt/Gcsh/Hadha/Bdh2/Ceacam1/Gulo/Sdhd/Tlr4/Agxt2/Fads2/Acad11/Gne/Nmnat3/Dbi/Ddah2/Gamt/Acsl6/Ddah1/Ccdc12/Tlr2/Lpin1/Bckdha/Suclg1/Aldh6a1/Nit2/Hsd17b12/Cdo1/Decr1/Gsto2/Ptgs1/Slc25…	353
GO:0032940	secretion by cell	biological process	388/5707	977/17363	2.21927e-06	4.56996e-05	3.46913e-05	1.20824	Arid5a/Adora1/Il17ra/Cd84/Syk/Mecp2/Exoc4/Tacr2/Sncaip/Edn3/Cd244/Nlrp3/Nov/Nlgn2/Trim27/Mttp/Cd300a/Nlrp1a/Optn/Ezr/Mertk/Chga/Axl/Arntl/Exoc8/Irf3/Midn/Zc3h12a/Trpa1/Snapin/Stam/Kalrn/Oprm1/Mbp/Map4k4/Myh10/Ntrk2/Cd38/Gab2/Exoc5/Socs1/Il17rc/Igf1/Nr1d1/Snf8/Otud5/Pip5k1c/Gata2/Ifnar1/Syn1/Rab11fip1/Nr3c1/Exoc3/Abcc8/Ceacam1/Rab9a/Lamp1/Tmem167b/Htr1b/Sdhd/Tlr4/Il33/Pde1c/Psmd9/Kcnn4/Adora3/Inhb…	388
GO:0032269	negative regulation of cellular protein metabolic process	biological process	416/5707	1055/17363	2.24278e-06	4.60776e-05	3.49782e-05	1.19966	Pnkp/Nr4a1/Serpina3n/Mecp2/Cdkn1b/Bst2/Rpl23/Fam129a/Prpf18/Bag6/Stat3/Trim27/Tm4sf20/Vrk3/Pkig/Calr/Cd300a/Lemd2/Ezr/H2afy/Efna1/Klf4/Dmd/Serpinf2/Smarcc1/Rara/Ndrg2/Ago4/Zmynd11/Cr1l/Hexim2/Zc3h12a/Usp25/Kdm4a/Cdk5rap1/Ppp1r9b/Socs1/Smarcb1/Igf1/Khsrp/Ptpn5/Crim1/Dusp2/Trim39/Serpinb9d/Ggnbp2/Ceacam1/Ppp5c/Bcl2l12/Tlr4/Ptprc/Gadd45b/Ilf3/Gpx1/Ppp1r1c/Ppp1r1a/Ube2g2/Usp19/Prkcz/Ppp1r16b/Limd1/Du…	416
GO:2001238	positive regulation of extrinsic apoptotic signaling pathway	biological process	38/5707	61/17363	2.27544e-06	4.66414e-05	3.54062e-05	1.89527	Pea15/Ptprc/Stk3/Inhba/Bcl10/Tnfsf12/Ctnna1/Fadd/G0s2/Bid/Ppp1ca/Ripk1/Rbck1/Traf2/Ret/Srpx/Runx3/Ltbr/Unc5b/Jak3/Dapk3/Thbs1/Trps1/Tnfrsf12a/Bmpr1b/Fas/Pidd1/Psen2/Htra2/Siglec1/Pycard/Bax/Stk4/Atf3/Agt/Hyal2/Gper1/Ppp2r1b	38
GO:0001944	vasculature development	biological process	268/5707	648/17363	2.45658e-06	5.0239e-05	3.81371e-05	1.25828	Jmjd6/Aplnr/Cdh2/Nr4a1/Sparc/Tbx4/Syk/Mtdh/Epas1/Tab1/Gpr4/Gna13/Fgfr2/Rhoj/Nov/Cspg4/Nfe2l2/Efna1/Klf4/Serpinf2/Pik3ca/Smarca4/Cited2/Enpep/Pkd2/Zc3h12a/Col1a2/Myh10/Kctd10/Ntrk2/Igf1/Rasip1/Gata2/Sox17/Ggnbp2/Nfatc3/Mmp2/Abcc8/Ceacam1/Fgf1/Lemd3/Itga7/Mcam/Tie1/Dll1/Itgb1/Ednra/Gpx1/Ddah1/Bmpr1a/Ppp1r16b/Tcf7l2/Ptk7/Ccm2/Cxcl10/Alox12/Mapk7/Cyp1b1/Pf4/Pdgfrb/Plxnd1/Snx17/Ddit3/Hpgd/Pik3r6/Rras/…	268
GO:0071417	cellular response to organonitrogen compound	biological process	258/5707	621/17363	2.49575e-06	5.09237e-05	3.86569e-05	1.26399	Sp1/Grb14/Nr4a1/Serpina3n/Mecp2/Stc1/Arhgef2/Rpl23/Pdk2/Stat3/Uchl3/Nfe2l2/Jup/Optn/Ezr/Klf4/Smarcc1/Pkd2/Rpl4/Trpa1/Col1a2/Pdxp/Oprm1/Hrh1/Ntrk2/Ppp1r9b/Nod1/Socs1/Aif1/Igf1/Lamtor2/Esrra/Adcy6/Usf1/Tshr/Chek1/Mmp2/Ceacam1/Spidr/Htr1b/Tlr4/Casp7/Acsl6/Parp1/Tlr2/Lpin1/Prkcz/Fzd2/Nr4a2/Sin3a/Casp4/Gfer/Rab8a/Hnrnpm/Rhoq/Casp6/Cyba/Cyp1b1/Myh7/Ptpn11/Bcl2l1/Repin1/Tf/Inpp5f/Max/Ctnna1/Apobec1/Itpr…	258
GO:0051258	protein polymerization	biological process	116/5707	247/17363	2.52128e-06	5.13273e-05	3.89633e-05	1.42882	Mecp2/Cdkn1b/Mx1/Trim27/Spire1/Csnk1d/Nde1/Hcls1/Gpx4/Tmod1/Arfip2/Cdc42ep4/Aif1/Evl/Tpm1/Cobl/Tlr2/Tmsb4x/Hip1r/Golga2/Sptb/Plekhg2/Arf1/Map7d3/Coro1b/Wasl/Actr3b/Mtss1/Rps3/Capzb/Chmp2a/Arpin/Eml2/Nphs1/Actr2/Cfl1/Mx2/Prkcd/Dnm2/Cdc42ep1/Coro7/Gmfg/Whamm/Vtn/Sgk1/Arf6/Arpc2/Stmn1/Ndel1/Grb2/Capg/Arpc1b/Hspa1b/Fes/Mapt/Arpc1a/Arfip1/Was/Tppp/Pfn1/Clip3/Vil1/Gsn/Ube2k/Abi2/Dctn1/Icam1/Prex1/Fchsd…	116
GO:0000904	cell morphogenesis involved in differentiation	biological process	295/5707	722/17363	2.62145e-06	5.32453e-05	4.04193e-05	1.24309	Smn1/Eif2b2/Cdh2/Ptprz1/Ank3/Stc1/Fgfr2/Erbb2/Ntn3/Calr/Mertk/Efna1/Axl/Tbr1/Tctn1/Rpl4/Kalrn/Mbp/Grin1/Myh10/Ntrk2/Lhx2/Gorasp1/Pip5k1c/Camk2b/Trim46/Scn1b/Sox17/Evl/Rgma/Map6d1/Slitrk5/Cobl/Rilpl2/Dcdc2/Agap2/Itgb1/Lzts1/Rpl24/Plxnb2/Adarb1/Golga2/Nr4a2/Tsku/Rab8a/Rab21/Wasl/Trak1/Zfp365/Dtnbp1/Ptpn11/S100a10/Plxnd1/Foxp1/Grk1/Creb1/Map2k2/Sdc2/Dclk1/Pou3f2/Dock7/Dvl1/Nr4a3/Fermt3/Anapc2/Mag/Cc…	295
GO:0022411	cellular component disassembly	biological process	156/5707	350/17363	2.69559e-06	5.4627e-05	4.14682e-05	1.35604	Smn1/Lamp2/Arhgef2/Rpl23/Dnase2/Bok/Zbtb17/Optn/Smarcc1/Exoc8/Ckap2/Tfip11/Ddr2/Smarca4/Snapin/Tbc1d25/Pdxp/Stx5/Stmn4/Tmod1/Ppp1r9b/Smarcb1/Ubqln4/Pex14/Abcc8/Tpm1/Map6d1/Gas2l2/Irgm/Grwd1/Ctss/Golga2/Cd24/Sqstm1/Sptb/Tomm7/Irak3/Cln3/Capzb/Gsk3a/Klc1/Smarce1/Dnase1l3/Lcp1/Hsf1/Sh3bp1/Swap70/Gabarap/Mul1/Cfl1/Fundc2/Aifm1/Cst3/Smarcd1/Mical3/Tgfbr1/Atg2a/Ddr1/Akap5/Dpp4/Sgk1/Vps33a/Sod1/Arpc2/St…	156
GO:0006364	rRNA processing	biological process	89/5707	180/17363	2.72446e-06	5.50871e-05	4.18174e-05	1.5043	Nhp2/Rpl10a/Ebna1bp2/Rps27/Rrs1/Lsm6/Rrp15/Rpl14/Abt1/Utp3/Rps19/Rrp8/Eif4a3/Rrp9/Rrp7a/Rpl7a/Rbfa/Rps17/Exosc4/Rps7/Rps15/Mrps9/Nhp2l1/Exosc5/Exosc7/Nop14/Rps28/Pes1/Rpl7/Noc4l/Nsun5/Dis3l/Rpl5/Rpsa/Samd15/Wdr55/Gemin4/Gar1/Ncl/Tsr3/Ddx27/Eri1/Cdkn2a/Fbl/Rrp1/Emg1/Nop2/Rps24/Rpl11/Ddx21/Nol8/Rpl27/Las1l/Sbds/Mphosph10/Tbl3/Pih1d1/Npm1/LOC500148/Imp4/Fbll1/Dkc1/Riok3/Exosc3/Wbp11/Rps8/Bop1/Eif6/S…	89
GO:0001817	regulation of cytokine production	biological process	250/5707	600/17363	2.74613e-06	5.53999e-05	4.20549e-05	1.26767	Arid5a/Il17ra/Kat5/Cd84/Syk/Cd244/Bst2/Nlrp3/Arhgef2/Dhx58/Trim27/Tlr3/Nlrp1a/Optn/Rnf216/Ezr/Mertk/Klf4/Serpinf2/Axl/Gprc5b/Rara/Irf3/Ndrg2/Trim32/Zc3h12a/Mbp/Nod1/Socs1/Il17rc/Bcl6/Otud5/Ifnar1/Tmem173/Abcc8/Ceacam1/Rnf135/Tlr4/Il33/Dll1/Nlrx1/Zfp64/Il23a/Parp1/Bcl3/Tlr2/Clu/Prkcz/Tmsb4x/Bcl10/Cd24/Casp4/Ppm1b/Cyba/Cyp1b1/Pf4/Irak3/Hfe/Foxp1/RT1-S3/Agpat1/Crtam/Ddit3/Lrrc32/Gimap5/B2m/Rps3/Creb…	250
GO:0051090	regulation of DNA binding transcription factor activity	biological process	164/5707	371/17363	2.76546e-06	5.56642e-05	4.22555e-05	1.34489	Cd84/Syk/Mtdh/Nlrp3/Arhgef2/Trim27/Tlr3/Jup/Klf4/Lrrfip1/Ddr2/Prkch/Trim32/Smarca4/Zc3h12a/Taf3/Traf1/Nod1/Smarcb1/Phb2/Pex14/Tlr4/Stk3/Adora3/Bhlhe40/Cys1/Tlr2/Clu/Prkcz/Tmsb4x/Carm1/Thra/Fzd2/Taf6l/Tcf7l2/Tnfrsf11a/Bcl10/Map3k10/Foxa2/Hmgn3/Rps6ka5/Cyp1b1/Siva1/Irak3/Ddit3/Ufl1/Rps3/Crtc2/Sik1/Mad2l2/Glis2/Commd1/Dab2ip/Trim8/Keap1/Park7/Cat/Kat6a/Irak4/Rnf31/Rnf2/Flna/Ripk1/Irak1/Pparg/Brms1/R…	164
GO:0043409	negative regulation of MAPK cascade	biological process	82/5707	163/17363	2.7965e-06	5.61626e-05	4.26338e-05	1.53053	Vrk3/Cd300a/Lemd2/Ezr/Efna1/Klf4/Dmd/Ndrg2/Zmynd11/Igf1/Ptpn5/Dusp2/Ceacam1/Tlr4/Dusp16/Mapk7/Irak3/Phb/Tp73/Dab2ip/Apoe/Prkcd/Camk2n1/Ephb2/Dusp14/Dag1/Spred3/Phlpp1/Ptpn6/Sfrp2/Spry1/Ncor1/Errfi1/Inppl1/Bmp4/Nup62/Dusp18/Nf2/Wnk2/Ptpn1/Gstp1/Tnip1/Cdk5rap3/Per1/Dusp10/Akt1/Igbp1/Smpd1/Ptpn2/Pdcd4/Lyn/Abl1/Eif3a/Dusp5/Sirt3/Sorl1/Taok3/Flcn/Spred2/Uchl1/Csk/Dusp1/Cnksr3/Dusp6/Nlrp12/Atf3/Stk38/S…	82
GO:0042254	ribosome biogenesis	biological process	126/5707	273/17363	2.91096e-06	5.83301e-05	4.42792e-05	1.40419	Nhp2/Dhx30/Rpl10a/Ebna1bp2/Rps27/Rps25/Rrs1/Surf6/Rpl38/Lsm6/Rrp15/Rpl14/Abt1/Setd4/Utp3/Rpl24/Rps19/Rpl3/Rrp8/Eif4a3/Rps18/Rrp9/Rrp7a/Rpl7a/Rbfa/Rps17/Exosc4/Zfp593/Rpl12/Rps7/Mrto4/Rps15/Rpl34/Mrps9/Nhp2l1/Isg20l2/Exosc5/Exosc7/Nop14/Rps28/Pes1/Nle1/Gtf3a/Rpl7/Gnl1/Rpl23a/Aamp/Noc4l/Nsun5/Rps10/Dis3l/Rpl5/Ppan/Rpsa/Mpv17l2/Samd15/Wdr55/Gemin4/Gar1/Ncl/Tsr3/Malsu1/Ddx27/Eri1/Cdkn2a/C1qbp/Rps2/Fb…	126
GO:0006511	ubiquitin-dependent protein catabolic process	biological process	219/5707	517/17363	2.9299e-06	5.85784e-05	4.44677e-05	1.28876	Kat5/Psmb3/Rpl23/Bag6/Ubd/Uchl3/Nfe2l2/Rnf216/Arntl/Smarcc1/Trim32/Usp43/Arrdc1/Usp25/Csnk1d/Znrf2/Kctd10/Snf8/Otud5/Trim39/Ubqln4/Nhlrc1/Topors/Klhl8/Il33/Psma4/Rchy1/Clu/Ube2g2/Usp19/Aup1/Rnf144a/Psmd4/Rnf20/Rnf185/Derl3/Sqstm1/Ankzf1/Spopl/Hfe/Ddit3/Ufl1/Cbfa2t3/Sumo2/Gsk3a/Dvl1/Rps7/Ubxn4/Anapc2/Rnf19b/Commd1/Hace1/Ubap1/Uba7/Tmub1/Keap1/Ube2h/Park7/Psmc4/Mta1/Fbxo22/Sumo3/Usp42/Usp5/Ap1s1/Kc…	219
GO:0060429	epithelium development	biological process	444/5707	1136/17363	3.03587e-06	6.05616e-05	4.59732e-05	1.18911	Cdh2/Tbx4/Cdkn1b/Stc1/Gpr4/Gna13/Coq7/Map7/Fgfr2/Pygo2/Cldn5/Cyp7b1/Plec/Crlf1/Ezr/H2afy/Mpp5/Sox10/Klf4/Dmd/Arntl/Rara/Nme2/Prkch/Tctn1/Aimp2/Smarca4/Cited2/Pkd2/Prss8/Gsta3/Tmod1/Tgif1/Adamtsl4/Iqgap3/Lhx2/Commd5/Fras1/Ctsb/Tjp2/Igf1/Stat6/Rasip1/Phb2/Tnfrsf19/Ctsl/Ift74/Ubiad1/Gdf11/Sox17/Bdh2/Nr3c1/Nfatc3/Mmp2/Ceacam1/Rgma/Fgf1/Fam20c/Stk3/Cobl/Rilpl2/Ifitm1/Sall2/Agap2/Dll1/Arhgap12/Dbi/Ednr…	444
GO:0006913	nucleocytoplasmic transport	biological process	182/5707	419/17363	3.15077e-06	6.2657e-05	4.75639e-05	1.32152	Dact3/Syk/Nlrp3/Nov/Trip6/Camk1/Stat3/Pola2/Pkig/Calr/Tlr3/Jup/Rrs1/Arntl/Sprn/Pkd2/Zc3h12a/Hcls1/Phax/Ranbp6/Ifi27/Igf1/Ptpn5/Bcl6/Ogg1/Phb2/Tmem173/Nfkbib/Tnpo3/Ceacam1/Ncbp2/Tlr4/Emd/Bag3/Apc2/Gpn3/Parp1/Bcl3/Tlr2/Bmpr1a/Rsrc1/Tmsb4x/Thra/Tcf7l2/Alkbh5/Mdfic/Mapk7/Ppm1b/Ptpn11/Kpna2/Txnip/Rab18/Tacc3/Rita1/Snupn/Chp2/Il18/Strada/Zfp593/Rab23/Rps15/Lzts2/Zc3h11a/Akap1/Fzd7/Dab2ip/Keap1/Ddx39a/T…	182
GO:0007015	actin filament organization	biological process	158/5707	356/17363	3.15493e-06	6.2657e-05	4.75639e-05	1.35028	Phactr1/Arhgef2/Trim27/Ezr/Serpinf2/Spire1/Pdxp/Hcls1/Tmod1/Myh10/Ppp1r9b/Arfip2/Cdc42ep4/Aif1/Synpo2/Evl/Tpm1/Cobl/Arhgap12/Tlr2/Pdlim4/Tmsb4x/Hip1r/Pacsin1/Sptb/Plekhg2/Arf1/Coro1b/Wasl/Ppfia1/Cald1/Tf/S100a10/Actr3b/Mtss1/Ctnna1/Capzb/Arpin/Mad2l2/Lcp1/Ctgf/Sh3bp1/Nphs1/Tpm3/Swap70/Arhgap17/Actr2/Ppm1f/S1pr1/Cfl1/Acta1/Prkcd/Rnd1/Cdc42ep1/Coro7/Flna/Mical3/Tgfbr1/Gmfg/Whamm/Arf6/Arpc2/Stmn1/My…	158
GO:0031647	regulation of protein stability	biological process	118/5707	253/17363	3.16407e-06	6.2699e-05	4.75958e-05	1.41899	Lamp2/Rpl23/Bag6/Calr/Dnlz/Ppib/Efna1/Igf1/Otud5/Phb2/Sox17/Lamp1/Stk3/Bag3/Lss/Irgm/Atp1b3/Clu/Usp19/Hip1r/Cdc73/Ctsa/Msx1/Tomm7/Cd81/Tada3/Phb/Sh3glb1/Creb1/Golga7/Dvl1/Rps7/Commd1/Cryab/Pinx1/Park7/Zbed3/Mul1/Pex6/Rassf1/Rassf2/Mt3/Flna/Isoc2b/Get4/Cdc37l1/Dpm2/Rpl5/Ncln/Wfs1/Bcl2/Dph6/Hspa1b/Src/Siah1/Bmp2/Wdr81/Crtap/Pfn1/Gsn/Sirt6/Cdkn2a/Tp53/Ccnh/Kras/Smo/Ctsh/Rpl11/LOC100302465/Nf2/Ptges3…	118
GO:0030162	regulation of proteolysis	biological process	298/5707	732/17363	3.34171e-06	6.60728e-05	5.01568e-05	1.23857	Nr4a1/Serpina3n/Bst2/Nlrp3/Rpl23/Bag6/Prelid1/Stat3/Tm4sf20/Pdcd5/Tank/Nlrp1a/Bok/Efna1/Klf4/Casp12/Serpinf2/Smarcc1/Trim32/Cr1l/Zc3h12a/Nudt15/Usp25/Csnk1d/Clpx/Mbp/Tmem259/Psmb9/Nod1/Ifi27/Igf1/Crim1/Trim39/Ubqln4/Serpinb9d/Rgma/Bcl2l12/Bcl2l11/Il33/Gpx1/Rchy1/Clu/Ube2g2/Usp19/Rnf144a/Hip1r/Bcl10/Derl3/Casp4/Alox12/Serpind1/Apopt1/Bcl2l1/Spopl/Hfe/Phb/Pzp/Ufl1/Cln3/Rps3/Snx12/Diablo/Cbfa2t3/Sum…	298
GO:0070848	response to growth factor	biological process	291/5707	713/17363	3.41102e-06	6.72942e-05	5.1084e-05	1.24171	Mtss1l/Nr4a1/Sparc/Tab1/Fgfr2/Erbb2/Cldn5/Rpl8/Pdcd5/Acot2/Lemd2/Optn/Klf4/Dmd/Fgfbp1/Rpl9/Uri1/Cited2/Ofd1/Col1a2/Csnk1d/E2f1/Oprm1/Tgif1/Ntrk2/Ppp1r9b/Adamts3/Igf1/Ptp4a3/Dusp22/Cstf2/Nr3c1/Rgma/Fgf1/Lemd3/Fam20c/Emd/Chrdl1/Dll1/Itgb1/Parp1/Sox11/Bmpr1a/Clu/Fzd2/Tcf7l2/Stk16/Gcnt2/Coro1b/Msx1/Mapk7/Ptpn11/Hfe/Eif4a3/Pdgfrb/Hpgd/Hhip/Rab35/Elk1/Rps3/Creb1/Grin2b/Ehd4/Vcam1/Furin/Ctgf/Hspb1/Vasn/…	291
GO:0050778	positive regulation of immune response	biological process	211/5707	497/17363	3.68678e-06	7.25744e-05	5.50923e-05	1.29164	Arid5a/Plcl2/Syk/Nlrp3/Bag6/Clec7a/Dhx58/Xrcc6/Cd300a/Tlr3/Ezr/Gprc5b/Rara/Vav1/Irf3/Prkch/Cr1l/Cd38/Gab2/Stat6/Nr1d1/Gata2/Dusp22/Tmem173/Mmp2/Ceacam1/Lamp1/Tlr4/Ptprc/Il33/Nlrx1/Irgm/Kcnn4/Adora3/Il23a/Tlr2/Prkcz/Rps19/Bcl10/Sin3a/Cd24/Cyba/Irak3/Phb/Snx4/RT1-S3/Crtam/Gimap5/B2m/Itpr1/Rps3/Cd4/Cd14/Il18/Adora2b/Nr4a3/Myo1g/Fadd/Dab2ip/Mapkapk2/Park7/Tnfsf13/Irak4/Sfpq/PVR/Stoml2/Hmgb2/Rnf31/Ddx…	211
GO:2001236	regulation of extrinsic apoptotic signaling pathway	biological process	82/5707	164/17363	3.8039e-06	7.47154e-05	5.67175e-05	1.5212	Eya4/Pea15/Zmynd11/Traf1/Faim/Igf1/Ptprc/Stk3/Agap2/Gpx1/Inhba/Bcl10/Tnfsf12/Mapk7/Pf4/Bcl2l1/Ctnna1/Sh3rf1/Cx3cr1/Fadd/G0s2/Park7/Bid/Hmgb2/Ppp1ca/Tgfbr1/Ripk1/Rbck1/Traf2/Lmna/Nol3/Lgals3/Tmbim1/Bcl2/Ret/Raf1/Hspa1b/Sfrp2/Srpx/Src/Cflar/Runx3/Serpine1/Ltbr/Unc5b/Bmp4/Icam1/Jak3/Rffl/Dapk3/Thbs1/Eya2/Gclc/Trps1/Tnfrsf12a/Gstp1/Stx4/Rela/Bmpr1b/Yap1/Fas/Pidd1/Itga6/Psen2/Htra2/Psme3/Sp100/Cx3cl1/…	82
GO:0046903	secretion	biological process	446/5707	1144/17363	3.91943e-06	7.68156e-05	5.83119e-05	1.18611	Arid5a/Adora1/Il17ra/Cd84/Syk/Mecp2/Exoc4/Stc1/Tacr2/Sncaip/Edn3/Cd244/Nlrp3/Nov/Nlgn2/Trim27/Chrm3/Mttp/Cd300a/Nlrp1a/Optn/Ezr/Mertk/Chga/Axl/Arntl/Exoc8/Irf3/Midn/Pofut2/Zc3h12a/Trpa1/Snapin/Stam/Kalrn/Oprm1/Mbp/Map4k4/Myh10/Ntrk2/Cd38/Gab2/Exoc5/Socs1/Il17rc/Igf1/Nr1d1/Snf8/Otud5/Pip5k1c/Gata2/Ifnar1/Syn1/Tifab/Rab11fip1/Nr3c1/Exoc3/Abcc8/Ceacam1/Rab9a/Lamp1/Tmem167b/Htr1b/Sdhd/Tlr4/Il33/Pde1c…	446
GO:0051169	nuclear transport	biological process	183/5707	423/17363	4.01927e-06	7.86001e-05	5.96665e-05	1.31622	Dact3/Syk/Nlrp3/Nov/Trip6/Camk1/Stat3/Pola2/Pkig/Calr/Tlr3/Jup/Ppib/Rrs1/Arntl/Sprn/Pkd2/Zc3h12a/Hcls1/Phax/Ranbp6/Ifi27/Igf1/Ptpn5/Bcl6/Ogg1/Phb2/Tmem173/Nfkbib/Tnpo3/Ceacam1/Ncbp2/Tlr4/Emd/Bag3/Apc2/Gpn3/Parp1/Bcl3/Tlr2/Bmpr1a/Rsrc1/Tmsb4x/Thra/Tcf7l2/Alkbh5/Mdfic/Mapk7/Ppm1b/Ptpn11/Kpna2/Txnip/Rab18/Tacc3/Rita1/Snupn/Chp2/Il18/Strada/Zfp593/Rab23/Rps15/Lzts2/Zc3h11a/Akap1/Fzd7/Dab2ip/Keap1/Ddx…	183
GO:0045321	leukocyte activation	biological process	309/5707	764/17363	4.25242e-06	8.2978e-05	6.29898e-05	1.2305	Jmjd6/Nkap/Plcl2/Cd84/Syk/Cd244/Nlrp3/Erbb2/Bag6/Prelid1/Ndrg1/Stat3/Cd37/Cd300a/Ubd/Tlr3/Tnfaip8l2/Mertk/Chga/Axl/Rara/Vav1/Vnn1/Cd38/Gab2/Il11ra1/Git1/Socs1/Selplg/Aif1/Igf1/Stat6/Bcl6/Otud5/Gata2/Ifnar1/Dusp22/Rasal3/Tshr/Nfatc3/Ceacam1/Cd151/Lamp1/Tlr4/Ptprc/Il33/Zbtb7b/Dll1/Adora3/Il23a/Bcl3/Sox11/Tlr2/Clu/Prkcz/Pag1/Apbb1ip/Bcl10/Itpkb/Cd24/Lrrc8a/Cd81/Hfe/Snx4/Foxp1/RT1-S3/Cmtm7/Gpr183/Pik…	309
GO:1901653	cellular response to peptide	biological process	166/5707	379/17363	4.6833e-06	9.11867e-05	6.92212e-05	1.33256	Sp1/Grb14/Nr4a1/Arhgef2/Rpl23/Pdk2/Stat3/Uchl3/Nfe2l2/Klf4/Smarcc1/Ppp1r9b/Nod1/Socs1/Igf1/Esrra/Adcy6/Usf1/Tshr/Ceacam1/Tlr4/Acsl6/Parp1/Lpin1/Prkcz/Fzd2/Nr4a2/Casp4/Gfer/Rab8a/Rhoq/Cyba/Cyp1b1/Myh7/Ptpn11/Bcl2l1/Repin1/Inpp5f/Max/Apobec1/Creb1/Rarres2/Gsk3a/Il18/Nr4a3/Klf5/Hsf1/Plat/Car2/Aprt/Akap1/Erbb3/Foxc2/Klf2/Adipor1/Cfl1/Igf2/Cav2/Prkcd/Rab10/Pparg/Hmgcs2/Sgk1/Shc1/Gpld1/Adrm1/Cacna1a/Nd…	166
GO:0018108	peptidyl-tyrosine phosphorylation	biological process	156/5707	353/17363	4.88112e-06	9.48316e-05	7.19881e-05	1.34452	Adora1/Ptprz1/Syk/Dyrk1b/Fgfr2/Arhgef2/Cspg4/Erbb2/Cd300a/Crlf1/Mertk/Efna1/Axl/Gprc5b/Ddr2/Hcls1/Ntrk2/Socs1/Igf1/Ifnar1/Ggnbp2/Tnk2/Adra2c/Tlr4/Ptprc/Tie1/Itgb1/Pkdcc/Il23a/Prkcz/Tyk2/Stk16/Cd24/Ctf1/Cd81/Inpp5f/Pdgfrb/Frk/Map2k2/Cd4/Matk/Ehd4/Il18/Hsf1/Cck/Erbb3/Map2k7/Igf2/Lrp4/Cav2/Il6st/Prkcd/Ephb2/Neurl1/Ddr1/Tgfa/Cntf/Ctnnd1/Egf/Vtn/Clk3/Itga5/Grb2/Ret/Ptpn6/Fes/Sfrp2/Tyro3/Src/Unc119/Err…	156
GO:0034248	regulation of cellular amide metabolic process	biological process	164/5707	374/17363	4.91285e-06	9.5241e-05	7.22989e-05	1.3341	Trnau1ap/Mecp2/Mtg2/Guf1/Eefsec/Erbb2/Fam129a/Eif5b/Stat3/Calr/Nfe2l2/Efna1/Larp6/Rara/Ago4/Zc3h12a/Rpl38/Cdk5rap1/Igf1/Khsrp/Dph2/Hnrnpl/Ncbp2/Ilf3/Bcl3/Clu/Limd1/Tcof1/Tmed10/Zc3h7b/Ctsa/Serp1/Cyp1b1/Rbm4b/Eif4a3/Eif4ebp3/Eif1/Samd8/Hnrnpr/Rps3/Map2k2/Secisbp2/Gtpbp2/Mknk1/Uqcc2/Mettl3/Rpl12/Mknk2/Cnot3/Rpl13a/Rbm3/Gcn1l1/Apoe/Picalm/Pgam2/Tnrc6b/Ppp1r15a/Nanos3/Magoh/Eif3d/Zfp36/Fxr2/Mif4gd/Pr…	164
GO:0006839	mitochondrial transport	biological process	120/5707	260/17363	4.95787e-06	9.59057e-05	7.28035e-05	1.40419	Nkap/Stat3/Pdcd5/Dnlz/Bok/Zbtb17/Timm13/Grpel2/Ptpn5/Bcl2l11/Mipep/Stard7/Timm44/Hip1r/Timm8a1/Slc25a17/Gls2/Tomm7/Siva1/Bcl2l1/Sh3glb1/Gimap5/Gsk3a/Aip/Tmem14c/Zbed3/Bid/Mul1/Slc25a54/Mrpl18/Cdkl2/Stoml2/Rnf31/Ucp3/Slc25a28/Tomm22/Slc25a10/Timm21/Ier3/Samm50/Srebf2/Pam16/Nol3/Hk2/Bcl2/Dph6/Tomm20/Tst/Hspa1b/Sirt4/Slc25a33/Bloc1s2/Pmpca/Slc1a3/Slc25a19/Bap1/Slc25a29/Tmem14a/Cnp/Slc25a25/Pemt/Slc1…	120
GO:0034097	response to cytokine	biological process	362/5707	912/17363	5.16574e-06	9.9711e-05	7.56921e-05	1.20762	Npr2/Sparc/Il17ra/Syk/Serpina3n/Epas1/Bst2/Traf7/Stat3/Ubtf/Gss/Ubd/Tlr3/Tank/Nfe2l2/Optn/Klf4/Il17rd/Cebpa/Axl/Rara/Irf3/Trim32/MGC108823/Zc3h12a/Ddx41/Mbp/Hcls1/Psmb9/Ntrk2/Cd38/Il11ra1/Cntfr/Ifi27/Socs1/Il17rc/Selplg/Ctsb/Tjp2/Aif1/Stat6/Khsrp/Rps6ka4/Ptp4a3/Ifnar1/Tmem173/Sox17/Mmp2/Ceacam1/Ikbke/Ptprc/Jund/Irgm/Kcnj11/Cxcl16/Ube2g2/Tmsb4x/Tnfrsf11a/Igtp/Cd24/Casp4/Cxcl10/Csf2ra/Gfer/Rps6ka5/…	362
GO:0001568	blood vessel development	biological process	255/5707	618/17363	5.27619e-06	0.000101624	7.7144e-05	1.25536	Jmjd6/Aplnr/Cdh2/Nr4a1/Sparc/Tbx4/Syk/Mtdh/Epas1/Tab1/Gpr4/Gna13/Fgfr2/Nov/Cspg4/Nfe2l2/Efna1/Klf4/Serpinf2/Pik3ca/Smarca4/Cited2/Enpep/Pkd2/Zc3h12a/Col1a2/Myh10/Kctd10/Ntrk2/Rasip1/Gata2/Sox17/Ggnbp2/Nfatc3/Mmp2/Abcc8/Ceacam1/Fgf1/Lemd3/Itga7/Mcam/Tie1/Dll1/Itgb1/Ednra/Gpx1/Ddah1/Bmpr1a/Ppp1r16b/Tcf7l2/Ptk7/Ccm2/Cxcl10/Alox12/Mapk7/Cyp1b1/Pf4/Pdgfrb/Plxnd1/Snx17/Ddit3/Hpgd/Pik3r6/Rras/Il18/Adora…	255
GO:0050865	regulation of cell activation	biological process	216/5707	513/17363	5.59719e-06	0.000107574	8.16613e-05	1.28101	Nkap/Cd84/Syk/Cd244/Nlrp3/Erbb2/Prelid1/Cd37/Cd300a/Tnfaip8l2/Mertk/Axl/Rara/Vnn1/Cd38/Gab2/Socs1/Aif1/Igf1/Stat6/Nr1d1/Bcl6/Gata2/Dusp22/Rasal3/Ceacam1/Lamp1/Tlr4/Ptprc/Il33/Zbtb7b/Adora3/Il23a/Sox11/Prkcz/Pag1/Bcl10/Itpkb/Cd24/Alox12/Cd81/Hfe/Pdgfrb/Snx4/RT1-S3/Gpr183/Pik3r6/Lrrc32/Gimap5/Rps3/Cd4/Cd9/Ldlr/Il18/Adora2b/Vcam1/Nr4a3/Ctgf/Fadd/Serpine2/Myo18a/Mad1l1/Apoe/RT1-Ba/Tnfsf13/Cdkn1a/Itga…	216
GO:0061515	myeloid cell development	biological process	40/5707	67/17363	5.71707e-06	0.000109643	8.32313e-05	1.81636	Jmjd6/Cited2/Tjp2/Bcl6/Fam20c/Tlr2/G6pd/Ptpn11/Foxp1/Gpr68/Hba2/Tyrobp/Klf2/Pabpc4/Sox6/Anxa2/Zfpm1/Ptpn6/Fli1/Klf1/Src/Tal1/Wasf2/Zfp385a/Bpgm/Rhd/Ercc2/Tspan2/Tmod3/Lrrk1/Siglec15/Srf/Rps6/Dmtn/Rhag/Nckap1l/Maea/Hbb/Hba1/Arid4a	40
GO:0043281	regulation of cysteine-type endopeptidase activity involved in apoptotic process	biological process	100/5707	210/17363	5.74555e-06	0.000109953	8.34668e-05	1.44876	Nr4a1/Nlrp3/Pdcd5/Nlrp1a/Bok/Klf4/Casp12/Nod1/Ifi27/Igf1/Bcl2l12/Bcl2l11/Gpx1/Hip1r/Bcl10/Casp4/Alox12/Apopt1/Bcl2l1/Rps3/Diablo/Sh3rf1/Prdx5/Hsf1/Ctgf/Cck/Cryab/Ppm1f/Park7/Bid/Mul1/Mmp9/Avp/Casp1/Lamtor5/Aifm1/Adora2a/Nle1/Mt3/Pparg/Nol3/Ret/Sfrp2/Plaur/Anp32b/Src/Herpud1/Lgals9/Cflar/Wnt9a/Vil1/Gsn/Cdkn2a/Rffl/Ctsh/Mical1/Thbs1/Gas6/Mgmt/Birc5/Bbc3/Akt1/Igbp1/Pih1d1/Dap/Fas/Robo1/Stat1/Pidd1/P…	100
GO:0006631	fatty acid metabolic process	biological process	156/5707	354/17363	5.92301e-06	0.000113107	8.58611e-05	1.34072	Pdk2/Dagla/Acot2/Pccb/Acaa1a/Ptgds/Zadh2/Abcd1/Tysnd1/Acad10/Scap/Cyp4f18/Echdc1/Hadha/Bdh2/Ceacam1/Fads2/Acad11/Dbi/Acsl6/Lpin1/Hsd17b12/Decr1/Ptgs1/Slc25a17/Alox12/Cyp1b1/Cyp4v3/Hpgd/Mcat/Fabp4/Nr4a3/Auh/Acot1/Pcca/Acadm/Ndufs6/Elovl1/Lipe/Prkab1/Decr2/Amacr/Avp/Slc27a4/Hsd17b4/Adipor1/Elovl3/Apoc1/Cyp2s1/Ivd/Fads3/Hacl1/Ucp3/Aacs/Abhd5/Pparg/Cyp2d4/Cyp2t1/Alox15b/Acox1/Acsbg1/Lypla1/Fam213b/Si…	156
GO:0000278	mitotic cell cycle	biological process	310/5707	770/17363	6.44666e-06	0.000122844	9.32526e-05	1.22486	Cdk19/Rpa2/Ank3/Mecp2/Cdkn1b/Edn3/Fgfr2/Arhgef2/Rad9b/Stag1/Mitd1/Syf2/Ubd/H2afy/Rrs1/Ckap2/Nabp2/Pkd2/Nudt15/E2f1/Pdxp/Map4k4/Nde1/Rbbp8/Myh10/Anapc15/Slfn13/Iqgap3/Aif1/Igf1/Phb2/Camk2b/Stk10/Oxsr1/Chek1/Mis12/Stk3/Paics/Mus81/Trim35/Cdk10/Cdc25a/Racgap1/Itgb1/Lzts1/Inhba/Map4k1/Kif20a/Rpl24/Naa10/Thap1/Golga2/Sin3a/Snx18/Cdc73/Zfp830/Arf1/Espl1/Pim3/Spc25/Lig1/Zfp365/Ptpn11/Map3k4/Bcl2l1/Tada3…	310
GO:0006368	transcription elongation from RNA polymerase II promoter	biological process	31/5707	48/17363	6.59967e-06	0.000125492	9.52629e-05	1.96489	Wdr61/Sox10/Zmynd11/Gtf2f1/Polr2i/Cdc73/Rtf1/Supt4h1/Supt5h/Ctr9/Supt6h/Cbx7/Nelfb/Cdk9/Setd2/Adrm1/Eapp/Rnf8/Ezh2/Leo1/Gtf2f2/Nelfe/Pcid2/Nelfa/Brd4/Eny2/Elof1/Hnrnpu/Paf1/Ell/Ikzf1	31
GO:0002443	leukocyte mediated immunity	biological process	140/5707	313/17363	6.85169e-06	0.000130008	9.86907e-05	1.36082	Arid5a/Cd84/Syk/Bst2/Nlrp3/Cd300a/Tlr3/Chga/Vav1/Cr1l/Gab2/Stat6/Bcl6/Gata2/Dusp22/Ceacam1/Lamp1/Tlr4/Ptprc/Adora3/Il23a/Bcl3/Tlr2/Prkcz/Bcl10/Cd24/Gfer/Hfe/Snx4/RT1-S3/Crtam/Pik3r6/Gimap5/B2m/Il18/Adora2b/Nr4a3/Tusc2/Myo1g/Swap70/Rnf19b/Fadd/Tnfsf13/Supt6h/Igf2/Irak4/Prkcd/Cplx2/Stxbp3/PVR/Fcgr1a/Dpp4/Rasgrp1/Ager/Rsad2/Cebpg/Traf2/Fam49b/Ptpn6/Fes/Tap1/Rnf8/Fgr/Lgals9/Mlh1/C1s/Ercc1/Was/Myd88/F…	140
GO:0061008	hepaticobiliary system development	biological process	110/5707	236/17363	6.96481e-06	0.000131874	0.000100107	1.41807	Sp1/Erbb2/Cebpa/Rara/Pik3ca/Smarca4/Cited2/Pkd2/Psmb9/Lsr/Cp/Sox17/Ceacam1/Cobl/Rpl19/Thra/Aldh2/Gfer/Hfe/Pros1/Upb1/Upf2/Ccdc40/Rps15/Acadm/Slco2b1/Prmt5/Plau/Rhbdd3/Cdkn2b/Mpst/Rpl7/Aacs/Tgfa/Pcna/Csnk2b/Sec63/Srsf1/Vtn/Hmgcs2/Arf6/Ada/Cebpg/Gli3/Bcl2/Cast/Alas2/Rpl32/Klf1/Notch1/Ezh2/Cflar/Mks1/Ncl/Bmp4/Ddx39b/Tgfbr3/Cdkn2a/Kras/Nfkbia/Anxa1/Rpl10/Rps24/Cyp2d3/Aldh1a2/Rela/Qdpr/Hes1/Srd5a1/Rpl…	110
GO:0016072	rRNA metabolic process	biological process	100/5707	211/17363	7.42289e-06	0.00014025	0.000106466	1.4419	Nhp2/Rpl10a/Ebna1bp2/Rps27/H2afy/Rrs1/Cd3eap/Smarca4/Gtf3c5/Lsm6/Rrp15/Smarcb1/Rpl14/Abt1/Utp3/Tcof1/Rps19/Rrp8/Eif4a3/Rrp9/Rrp7a/Rpl7a/Rbfa/Rps17/Exosc4/Rps7/Rps15/Mrps9/Sirt7/Nhp2l1/Exosc5/Exosc7/Nop14/Rps28/Pes1/Rpl7/H2afy2/Noc4l/Nsun5/Dis3l/Rpl5/Rpsa/Samd15/Wdr55/Gemin4/Gar1/Ncl/Tsr3/Ddx27/Eri1/Cdkn2a/Tp53/Fbl/Rrp1/Emg1/Nop2/Rps24/Rpl11/Ddx21/Nol8/Rpl27/Las1l/Sbds/Mphosph10/Tbl3/Pih1d1/Npm1/L…	100
GO:0006354	DNA-templated transcription, elongation	biological process	37/5707	61/17363	7.59625e-06	0.000143223	0.000108723	1.84539	Wdr61/Ubtf/Sox10/Zmynd11/Gtf2f1/Polr2i/Cdc73/Rtf1/Supt4h1/Supt5h/Ctr9/Supt6h/Cbx7/Nelfb/Cdk9/Setd2/Adrm1/Eapp/Rnf8/Ezh2/Ddx39b/Leo1/Gtf2f2/Nelfe/Pcid2/Nelfa/Brd4/Eny2/Elof1/Alyref/Ercc6/Hnrnpu/Paf1/Ldb1/Ccar2/Ell/Ikzf1	37
GO:0032680	regulation of tumor necrosis factor production	biological process	67/5707	130/17363	7.81427e-06	0.000147023	0.000111608	1.56801	Arid5a/Cd84/Arhgef2/Trim27/Tlr3/Axl/Rara/Zc3h12a/Nod1/Abcc8/Tlr4/Zfp64/Il23a/Bcl3/Tlr2/Clu/Cyba/Pf4/Irak3/Foxp1/RT1-S3/Cd14/Il18/Hsf1/Hspb1/Fadd/Mapkapk2/Zfp36/Ddx58/Ripk1/C5ar2/Rasgrp1/Errfi1/Lgals9/Ncl/Myd88/Fcgr2a/Lrrfip2/Fcer1g/Tlr9/Acp5/Mif/Thbs1/Gas6/Cd36/Gstp1/Cactin/Gpnmb/Gpr18/Ifih1/Havcr2/Ptafr/Angpt1/Pomc/Ripk2/Sash3/Cd34/Pycard/Tnfrsf1a/Flt3/Tspo/Cyp2j4/Zbtb20/Lbp/Ddt/Nfkbil1/Card9	67
GO:0046822	regulation of nucleocytoplasmic transport	biological process	105/5707	224/17363	8.18416e-06	0.000153659	0.000116645	1.42613	Dact3/Nlrp3/Nov/Trip6/Camk1/Pkig/Tlr3/Jup/Pkd2/Zc3h12a/Hcls1/Ifi27/Igf1/Ptpn5/Ogg1/Tmem173/Nfkbib/Ceacam1/Ncbp2/Tlr4/Emd/Bag3/Apc2/Parp1/Bcl3/Tlr2/Bmpr1a/Tmsb4x/Thra/Tcf7l2/Mdfic/Mapk7/Ppm1b/Ptpn11/Tacc3/Chp2/Il18/Rab23/Akap1/Fzd7/Dab2ip/Keap1/Park7/Cdkn1a/Supt6h/Prkcd/Ddx58/Flna/Tgfbr1/Akap5/Rbck1/Egf/Setd2/Ier3/Nol3/Cherp/Gli3/Zc3h3/Pbld1/Sfrp2/Anp32b/Lgals9/Ccdc22/Cabp1/Bmp4/Efcab7/Fam89b/Tlr9…	105
GO:0051272	positive regulation of cellular component movement	biological process	211/5707	502/17363	8.21119e-06	0.000153844	0.000116785	1.27878	Sparc/Ptprz1/Mecp2/Tacr2/Edn3/Bcas3/Trip6/Calr/Nfe2l2/Pld1/Ddr2/Trim32/Zc3h12a/Gab2/Chst3/Aif1/Igf1/Bcl6/Dapk2/Synpo2/Mmp2/Fgf1/Ptprc/Insl3/Mcam/Itgb1/Adora3/Ednra/Il23a/Cxcl16/Tlr2/Tmsb4x/Ccl27/Cxcl10/Gcnt2/Alox12/Cyp1b1/Pf4/Tf/Pdgfrb/Foxp1/Ano6/Map2k2/Rarres2/Il18/Dock7/Furin/Fermt3/Hspb1/Swap70/Fadd/Rapgef2/Ppm1f/Dab2ip/S1pr1/Foxc2/Mmp9/Dock1/Nsmf/Plau/Cfl1/Adam10/Tnfaip6/Csf1/Il6st/Ccl7/Phpt1…	211
GO:0097193	intrinsic apoptotic signaling pathway	biological process	130/5707	288/17363	8.2745e-06	0.000154705	0.000117439	1.37331	Bag6/Pdk2/Nfe2l2/Bok/Casp12/Trim32/Uri1/E2f1/P4hb/Vnn1/Tmem161a/Pgap2/Topors/Dapk2/Hic1/Ikbke/Bcl2l12/Bcl2l11/Gpx1/Parp1/Bcl3/Clu/Casp4/Msx1/Mapk7/Apopt1/Cyp1b1/Siva1/Bcl2l1/Rrp8/Sh3glb1/Ddit3/Ivns1abp/Itpr1/Rps3/Diablo/Rps7/Tp73/Hspb1/Ppm1f/Dab2ip/Park7/Bid/Eno1/Mmp9/Cdkn1a/Sfpq/Aifm1/Tmbim6/Ier3/Sod1/Nacc2/Nol3/Wfs1/Bcl2/Hspa1b/Cep63/Plaur/Src/Siah1/Mapt/Herpud1/Mlh1/Crip1/Hras/Stk25/Ube2k/Zfp3…	130
GO:0070527	platelet aggregation	biological process	36/5707	59/17363	8.30774e-06	0.000155003	0.000117665	1.85638	Syk/Clic1/Actg1/Pip5k1c/Ceacam1/Myl9/Alox12/Cd9/Fermt3/Hspb1/Serpine2/Pear1/Prkcd/Stxbp3/Bloc1s4/C1qtnf1/Flna/Ptpn6/Tyro3/Tln1/Pdpn/Actb/Lyn/P2ry12/Plek/Itgb3/Csrp1/Pdia6/Fibp/Myl12a/Dmtn/Rap2b/Hbb/Ilk/Adrb2/Slc7a11	36
GO:0008284	positive regulation of cell proliferation	biological process	372/5707	944/17363	8.3499e-06	0.000155465	0.000118016	1.19891	Nr4a1/Folr2/Ptprz1/Syk/Mecp2/Cdkn1b/Edn3/Cd244/Cd248/Fgfr2/Nlgn2/Rpl23/Erbb2/Stat3/Cyp7b1/Syf2/Calr/Optn/Crlf1/Sox10/Naca/Dmd/Serpinf2/Fgfbp1/Rara/Ddr2/Nme2/Pik3ca/Prkch/Smarca4/E2f1/Hcls1/Tgif1/Iqgap3/Ntrk2/Cd38/Gab2/Il11ra1/Cntfr/Aif1/Igf1/Bcl6/Rasal3/Tshr/Mmp2/Ceacam1/Fgf1/Htr1b/Tlr4/Ptprc/Insl3/Agap2/Dll1/Itgb1/Ednra/S100a13/Il23a/Sox11/Bmpr1a/Clu/Prkcz/Ppp1r16b/Carm1/Zfp143/Tcf7l2/Cd24/Cxcl1…	372
GO:0032956	regulation of actin cytoskeleton organization	biological process	135/5707	301/17363	8.37372e-06	0.000155584	0.000118106	1.36453	Bcas3/Bst2/Trim27/Serpinf2/Spire1/Pdxp/Hcls1/Tmod1/Arfip2/Cdc42ep4/Ctsl/Synpo2/Evl/Tpm1/Gpm6b/Tlr2/Pdlim4/Tmsb4x/Hip1r/Ccl27/Sptb/Plekhg2/Arf1/Coro1b/Wasl/Ppfia1/S100a10/Pdgfrb/Actr3b/Mtss1/Capzb/Arpin/Ctgf/Sh3bp1/Nphs1/Swap70/Actr2/Ppm1f/S1pr1/Cfl1/Prkcd/Cdc42ep1/Phpt1/Flna/Tgfbr1/Gmfg/Whamm/Arf6/Arpc2/Stmn1/Grb2/Cdk5r1/Capg/Arhgap28/Arpc1b/Fes/Jam3/Lpar1/Sema3e/Triobp/Arpc1a/Wasf2/Arfip1/Hras/W…	135
GO:0031345	negative regulation of cell projection organization	biological process	91/5707	189/17363	8.5095e-06	0.000157779	0.000119772	1.46486	Ptprz1/Mecp2/Cspg4/Efna1/Cers2/Ntm/Snapin/Mbp/Map4k4/Gorasp1/Adcy6/Evl/Rgma/Ccp110/Itgb1/Carm1/Coro1b/Zfp365/Dtnbp1/Inpp5f/B2m/Capzb/Grin2b/Gsk3a/Arpin/Mag/Dync1i2/Tbc1d7/Rapgef2/Sez6/Apoe/Cfl1/Lrp4/Prkcd/Dnm2/Mt3/Ephb2/Flna/Ulk2/Arf6/Tchp/Cdk5r1/Pmp22/Ryk/Cyth2/Lpar1/Inppl1/Ifrd1/Arhgap24/Rtn4r/Gfap/Arhgap4/Nrxn1/Ppp3ca/Trak2/Adam17/Syngap1/Hes1/Plxnb3/Efemp1/Prkcsh/Fkbp4/Aatk/Spp1/Inpp5j/Ctsz/M…	91
GO:0006952	defense response	biological process	494/5707	1288/17363	9.45347e-06	0.000174918	0.000132783	1.16688	Kcnj10/Cdk19/Adora1/Psmb4/Il17ra/Syk/Gng7/Serpina3n/Mecp2/Bst2/Nlrp3/Nov/Aoah/Arhgef2/Mx1/Cspg4/Serinc5/Clec7a/Dhx58/Xrcc6/Stat3/Trim27/Cd37/Cd300a/Ubd/Tlr3/Nlrp1a/Nfe2l2/Tnfaip8l2/Mr1/Pld1/Optn/Rnf216/Oasl2/Chga/Cebpa/Axl/Gprc5b/Nt5e/Vav1/Irf3/Pik3ca/Zmynd11/Trim32/Spire1/Cr1l/MGC108823/Zc3h12a/Ddx41/Kalrn/Oprm1/Hrh1/Vnn1/Gpx4/Slfn13/Ntrk2/Nod1/Socs1/Il17rc/Aif1/Nr1d1/Bcl6/Ogg1/Ifnar1/Tmem173/Mm…	494
GO:0048589	developmental growth	biological process	290/5707	718/17363	9.49214e-06	0.000175271	0.000133051	1.22883	Eif2b2/Mecp2/Stc1/Map7/Fgfr2/Nov/Pygo2/Stat3/Mex3c/Ppib/Ezr/Sox10/Naca/Dmd/Axl/Rara/Ddr2/Pik3ca/Prpf19/Smarca4/Cited2/Rpl4/Lhx2/Igf1/Evc/Tshr/Chek1/Nr3c1/Rpl29/Rgma/Fgf1/Bcl2l11/Stk3/Cobl/Atf5/Dll1/Itgb1/Pkdcc/Gpx1/Gamt/Bmpr1a/Prkcz/Carm1/Tcf7l2/Rai1/Etnk2/Adra1a/Ptk7/Adarb1/Ccm2/Zfp830/Rtf1/Serp1/Rab21/G6pd/Ptpn11/Pdgfrb/Myl2/Foxp1/Gpd2/Jade2/Atn1/Creb1/Med12/Hopx/Dclk1/Gsk3a/Pou3f2/Cpq/Dvl1/Ctr…	290
GO:0034660	ncRNA metabolic process	biological process	186/5707	436/17363	9.58e-06	0.000176529	0.000134006	1.29791	Pus1/Mecp2/Nhp2/Rpl10a/Elac2/Ebna1bp2/Rps27/H2afy/Rrs1/Cd3eap/Ago4/Smarca4/Gtf3c5/Zc3h12a/Trub2/Tsen54/Lsm6/Trmt10a/Dtd1/Cdk5rap1/Rrp15/Yrdc/Smarcb1/Khsrp/Rpl14/Abt1/Gtpbp3/Ctu2/Trpt1/Ccdc12/Utp3/Tcof1/Rps19/Rrp8/Eif4a3/Rrp9/Rrp7a/Tdrd1/Aars2/Rpl7a/Dtd2/Rbfa/Osgep/Rps17/Usb1/Exosc4/Mettl3/Mettl2b/Rps7/Farsa/Tars2/Rps15/Mrps9/Sirt7/Nhp2l1/Exosc5/Exosc7/Nop14/Wdr4/Rps28/Rpp25/Pes1/Rpl7/Ints12/H2afy…	186
GO:0051051	negative regulation of transport	biological process	225/5707	541/17363	9.92858e-06	0.000182576	0.000138596	1.26533	Dact3/Adora1/Cttnbp2nl/Cd84/Ank3/Stc1/Tacr2/Edn3/Bst2/Nlrp3/Nov/Trip6/Trim27/Pkig/Cd300a/Bok/Ezr/Chga/Pea15/Midn/Pkd2/Zc3h12a/Kalrn/Oprm1/Map4k4/Yrdc/Grk6/Otud5/Necab2/Nfkbib/Pacsin2/Tifab/Rab11fip1/Oxsr1/Abcc8/Ceacam1/Htr1b/Emd/Il33/Pde1c/Psmd9/Pkdcc/Apc2/Rrad/Gpm6b/Kcnj11/Parp1/Tlr2/Ube2g2/Kcnb1/Tmsb4x/Thra/Derl3/Pacsin1/Gnai3/Mdfic/Ptgs1/Pim3/Mapk7/Ppm1b/Ptpn11/Tacc3/Lrrc32/Arhgap1/Prtn3/Snx12…	225
GO:0048514	blood vessel morphogenesis	biological process	216/5707	517/17363	1.04039e-05	0.000190924	0.000144933	1.2711	Jmjd6/Aplnr/Cdh2/Nr4a1/Sparc/Tbx4/Syk/Mtdh/Epas1/Gpr4/Gna13/Fgfr2/Nov/Cspg4/Nfe2l2/Efna1/Klf4/Serpinf2/Pik3ca/Smarca4/Cited2/Enpep/Pkd2/Zc3h12a/Kctd10/Ntrk2/Rasip1/Gata2/Sox17/Nfatc3/Mmp2/Abcc8/Ceacam1/Fgf1/Lemd3/Itga7/Mcam/Tie1/Dll1/Itgb1/Ednra/Gpx1/Ddah1/Bmpr1a/Ppp1r16b/Ccm2/Cxcl10/Alox12/Mapk7/Cyp1b1/Pf4/Pdgfrb/Plxnd1/Hpgd/Pik3r6/Rras/Il18/Adora2b/Klf5/Ctgf/Hspb1/Cx3cr1/Rapgef2/Tmem100/Serpina…	216
GO:0051224	negative regulation of protein transport	biological process	105/5707	225/17363	1.04282e-05	0.000190977	0.000144973	1.41979	Dact3/Cd84/Nlrp3/Nov/Trip6/Trim27/Pkig/Ezr/Midn/Pkd2/Zc3h12a/Oprm1/Map4k4/Otud5/Nfkbib/Rab11fip1/Abcc8/Emd/Il33/Pde1c/Psmd9/Pkdcc/Apc2/Kcnj11/Parp1/Ube2g2/Kcnb1/Tmsb4x/Thra/Derl3/Mdfic/Pim3/Mapk7/Ppm1b/Ptpn11/Tacc3/Lrrc32/Snx12/Pde8b/Idh2/Rab23/Akap1/Dab2ip/Keap1/Park7/Tmbim6/C5ar2/Rsad2/Nol3/Pbld1/Lypla1/Sirt4/Lgals9/Ccdc22/Npff/Cabp1/Fam89b/Rhbdf2/Txn1/Anxa5/Ssc5d/Nfkbia/Anxa1/Wwp2/Hadh/Gas6/An…	105
GO:0010952	positive regulation of peptidase activity	biological process	81/5707	165/17363	1.05559e-05	0.000192804	0.00014636	1.49354	Nlrp3/Prelid1/Stat3/Pdcd5/Tank/Nlrp1a/Bok/Efna1/Casp12/Clpx/Mbp/Nod1/Ifi27/Bcl2l11/Hip1r/Bcl10/Casp4/Alox12/Apopt1/Rps3/Diablo/Hsf1/Ctgf/Cck/Fadd/Ppm1f/Picalm/Bid/Mul1/Casp1/Aifm1/Pparg/Adrm1/Psme1/Ret/Sfrp2/Anp32b/Lgals9/Antxr1/Gsn/Cdkn2a/PCOLCE2/Ctsh/Tbc1d10a/Psme4/Pawr/Bbc3/Mmp14/Dap/Fas/Robo1/Stat1/Pidd1/Lyn/Pdcd2/Mtch1/Bak1/Htra2/Psme3/Ift57/Rnf7/Myc/Ripk2/Tnfsf15/Cyr61/Pycard/Bax/Mefv/Rest/…	81
GO:0031334	positive regulation of protein complex assembly	biological process	103/5707	220/17363	1.05984e-05	0.000192804	0.00014636	1.4244	Mecp2/Cdkn1b/Trim27/Cebpa/Spire1/Arfip2/Cdc42ep4/Piezo1/Evl/Spidr/Tlr4/Bcl2l11/Atat1/Clu/Hip1r/Cd24/Arf1/Coro1b/Wasl/Med25/Actr3b/Sh3glb1/Rps3/Creb1/Arpin/Lcp1/Nphs1/Cck/Actr2/Bid/Psmc4/Cdc42ep1/Gmfg/Whamm/Arf6/Arpc2/Msn/Grb2/Arpc1b/Hspa1b/Fes/Ajuba/Src/Tal1/Gbp5/Mapt/Arpc1a/Arfip1/Was/Tppp/Pfn1/Vil1/Gsn/Abi2/Psmc3/Dctn1/Cxcl13/Snx9/Irf8/Tp53/Icam1/Arpc4/Arl2/Clip1/Gtf2f2/Bmf/Pick1/Cd36/Rhoc/Bbc3…	103
GO:2001234	negative regulation of apoptotic signaling pathway	biological process	103/5707	220/17363	1.05984e-05	0.000192804	0.00014636	1.4244	Prelid1/Nfe2l2/Eya4/Bok/Pea15/Zmynd11/Trim32/Uri1/Vnn1/Tmem161a/Faim/Igf1/Pgap2/Bcl2l12/Agap2/Gpx1/Clu/Nr4a2/Mapk7/Pf4/Bcl2l1/Sh3glb1/Ctnna1/Ivns1abp/Sh3rf1/Hspb1/Cx3cr1/Nanos3/Park7/Bid/Eno1/Mmp9/Avp/Nle1/Ing2/Hmgb2/Bmi1/Tmbim6/Tgfbr1/Ripk1/Ier3/Lmna/Pam16/Nol3/Lgals3/Tmbim1/Wfs1/Bcl2/Raf1/Hspa1b/Cep63/Sfrp2/Plaur/Src/Herpud1/Cflar/Serpine1/Unc5b/Bmp4/Tmem14a/Zfp385a/Slc35f6/Icam1/Mif/Rffl/Acaa2…	103
GO:0071902	positive regulation of protein serine/threonine kinase activity	biological process	143/5707	323/17363	1.06143e-05	0.000192804	0.00014636	1.34695	Adora1/Syk/Cdkn1b/Edn3/Plce1/Tab1/Cspg4/Erbb2/Traf7/Camk1/Efna1/Pkd2/Map4k4/Iqgap3/Ntrk2/Igf1/Lamtor2/Ceacam1/Adra2c/Fgf1/Tlr4/Ptprc/Gadd45b/Irgm/Map4k1/Tnfrsf11a/Fam20a/Map3k10/Cd24/Mdfic/Cd81/Ptpn11/Map3k4/Tf/Pdgfrb/Pik3r6/Rps3/Map2k2/Gadd45g/Strada/Tp73/Ccnl1/Rapgef2/Dab2ip/Taok2/Map2k7/Mul1/Chi3l1/Prkcd/Fgd4/Tgfbr1/Ripk1/Cks1b/Irak1/Tgfa/Rasgrp1/Ager/Egf/Cab39/Shc1/Map3k11/Sod1/Traf2/Cdk5r1/R…	143
GO:0043620	regulation of DNA-templated transcription in response to stress	biological process	33/5707	53/17363	1.06536e-05	0.000193127	0.000146605	1.89433	Epas1/Nfe2l2/Cited2/Atf6/Chek1/Bag3/Sin3a/Dnajb1/Mapk7/Ddit3/Hsf1/Bach1/Gcn1l1/Ppp1r15a/Klf2/Mt3/Tmbim6/Hspa1b/Notch1/Tp53/Atf6b/Rela/Vhl/Nck2/Sesn2/Egr1/Hmox1/Sirt2/Atf4/Atf3/Rgs14/Creb3l1/Taf1	33
GO:0002697	regulation of immune effector process	biological process	151/5707	344/17363	1.07227e-05	0.000193986	0.000147258	1.33547	Arid5a/Cd84/Syk/Cd244/Bst2/Nlrp3/Dhx58/Cd37/Cd300a/Tlr3/Rnf216/Gprc5b/Rara/Vav1/Irf3/Cr1l/Zc3h12a/Gab2/Stat6/Bcl6/Gata2/Dusp22/Tmem173/Ceacam1/Lamp1/Tlr4/Ptprc/Il33/Nlrx1/Adora3/Il23a/Tlr2/Prkcz/Rps19/Sin3a/Cd24/Gfer/Ppm1b/Irak3/Hfe/Phb/Snx4/Foxp1/RT1-S3/Crtam/Pik3r6/Gimap5/B2m/Slamf8/Il18/Adora2b/Nr4a3/Fadd/Myo18a/Mul1/Tnfsf13/Supt6h/Igf2/PVR/Ddx58/Fcgr1a/Tmbim6/Dpp4/Rasgrp1/Ager/Rsad2/Traf2/Dtx…	151
GO:1905475	regulation of protein localization to membrane	biological process	74/5707	148/17363	1.10535e-05	0.000199567	0.000151494	1.5212	Cdh2/Ank3/Nlgn2/Erbb2/Pdcd5/Ezr/Stx8/Ldlrap1/Kalrn/Ppp1r9b/Ppp2r5a/Necab2/Camk2b/Itgb1/Pkdcc/Kcnj11/Kcnb1/Sqstm1/Rhoq/Bcl2l1/Ppfia1/Sh3glb1/Stom/Commd1/Stx3/Picalm/Lrp4/Ephb2/Tmem59/Arf6/Arpc2/Cdk5r1/Lypla1/Tmbim1/Pgrmc1/Acsl3/Fzd9/Pls1/Efcab7/Clip3/Vil1/Gsn/Rhog/Stx7/Hpca/Zmynd8/Shank3/Nrxn1/Vamp8/Bbc3/Stx4/Gopc/Akt1/Lztfl1/Egfr/Myo1c/Tgfb1/Dbn1/Rangrf/Cdk5/Akt2/Ptn/Actr3/Pid1/Csk/Dmtn/Pdzk1/Fis…	74
GO:0035966	response to topologically incorrect protein	biological process	59/5707	112/17363	1.1214e-05	0.000202055	0.000153383	1.60269	Bag6/Nfe2l2/Bok/Optn/Casp12/Atf6/Clu/Rnf185/Tmem33/Derl3/Serp1/Ankzf1/Creb3l2/Ddit3/RGD1562515/Manf/Tor1a/Ubxn4/Hsf1/Dab2ip/Ppp1r15a/Tm7sf3/Ap1s1/Tmbim6/Dnajb5/Dnajb12/Wfs1/Hspa1b/Herpud1/Faf2/Serp2/Daxx/Bhlha15/Rnf126/Parp16/Ptpn1/Fbxo6/F12/Atf6b/Dnajc3/Cdk5rap3/Edem2/Ptpn2/Rhbdd1/Nck2/Eif2ak2/Sdf2l1/Bak1/Sdf2/Stub1/Bax/Atf4/Atf3/Herpud2/Rnf5/Pomt1/Hspa5/Creb3l1/Stc2	59
GO:0001889	liver development	biological process	108/5707	233/17363	1.14071e-05	0.000205122	0.000155711	1.41021	Sp1/Erbb2/Cebpa/Rara/Pik3ca/Smarca4/Cited2/Pkd2/Psmb9/Lsr/Cp/Ceacam1/Cobl/Rpl19/Thra/Aldh2/Gfer/Hfe/Pros1/Upb1/Upf2/Ccdc40/Rps15/Acadm/Slco2b1/Prmt5/Plau/Rhbdd3/Cdkn2b/Mpst/Rpl7/Aacs/Tgfa/Pcna/Csnk2b/Sec63/Srsf1/Vtn/Hmgcs2/Arf6/Ada/Cebpg/Gli3/Bcl2/Cast/Alas2/Rpl32/Klf1/Notch1/Ezh2/Cflar/Ncl/Bmp4/Ddx39b/Tgfbr3/Cdkn2a/Kras/Nfkbia/Anxa1/Rpl10/Rps24/Cyp2d3/Aldh1a2/Rela/Qdpr/Hes1/Srd5a1/Rpl30/Egfr/Fas…	108
GO:0060322	head development	biological process	362/5707	919/17363	1.15295e-05	0.000206906	0.000157065	1.19842	Olig2/Eif2b2/Cdh2/S100a1/Ptprz1/Mecp2/Ctns/Fgfr2/Nlgn2/Pygo2/Bag6/Xrcc6/Bok/En2/Dmd/Axl/Mboat7/Nt5e/Rara/Tbr1/Fabp7/Ndrg2/Tctn1/Smarca4/Rpl4/Ntm/Ak8/E2f1/Mbp/Cbs/Nde1/Cdk5rap1/Grin1/Myh10/Ntrk2/Ppp1r9b/Il11ra1/Ncoa2/Lhx2/Igf1/Mbd3/Gata2/Nr3c1/Mmp2/Bcl2l11/Slitrk5/Atf5/Bag3/Atat1/Dll1/Itgb1/Dbi/Agtpbp1/Ednra/Inhba/Utp3/Bmpr1a/Thra/Tcf7l2/Ttbk1/Plxnb2/Adarb1/Nr4a2/Kcnk3/Casp4/Foxa2/Tsku/Snrpb/Msx1/…	362
GO:0051336	regulation of hydrolase activity	biological process	474/5707	1234/17363	1.20984e-05	0.00021668	0.000164485	1.16864	Mtss1l/Eif2b2/Nr4a1/Serpina3n/Plce1/Bcas3/Bst2/Gna13/Fgfr2/Nlrp3/Tor1aip2/Arhgef2/Erbb2/Prelid1/Stat3/Vrk3/Pdcd5/Cd300a/Tank/Nlrp1a/Bok/Pde6d/Efna1/Klf4/St5/Casp12/Serpinf2/Vav1/Hscb/Rasgrp3/RGD735065/Uri1/Kalrn/Clpx/Tbc1d25/Mbp/Tbc1d2/Nde1/Psmb9/Iqgap3/Ntrk2/Ppp1r9b/Nod1/Cdc42ep4/Git1/Ifi27/Rasgef1c/Igf1/Crim1/Bcl6/Lamtor2/Rasip1/Camk2b/Rasal3/Serpinb9d/Rgma/Bcl2l12/Arhgef3/Tpm1/Bcl2l11/Agap2/Ch…	474
GO:0050878	regulation of body fluid levels	biological process	161/5707	371/17363	1.2135e-05	0.000216902	0.000164653	1.32029	Aplnr/Adora1/Syk/Gna13/Gp1bb/Chrm3/Nfe2l2/Mertk/Serpinf2/Axl/Clic1/Pik3ca/Asic2/Kalrn/Scnn1a/Actg1/Pip5k1c/Tifab/Adcy6/Ceacam1/Adra2c/Tlr4/Dbi/Kcnn4/Adora3/Prkcz/Myl9/Foxa2/Cdo1/Papss2/Alox12/Treml1/Cyba/Serpind1/Pf4/Dtnbp1/Pros1/Ano6/Creb1/Cd9/Fermt3/Tp73/Hspb1/Serpine2/Aprt/Apoe/Pear1/Vkorc1/Avp/Plau/Prkcd/Anxa2/Usf2/Adora2a/Stxbp3/Bloc1s4/C1qtnf1/Ncor2/Ephb2/Neurl1/Cela2a/Flna/Ddr1/Bcat2/Cldn4…	161
GO:0032418	lysosome localization	biological process	42/5707	73/17363	1.23507e-05	0.000220315	0.000167245	1.75042	Cd84/Syk/Cd300a/Chga/Snapin/Gab2/Gata2/Def8/Map6d1/Adora3/Rab34/Snx4/Adora2b/Nr4a3/Plekhm2/Cplx2/Plekhm1/Rasgrp1/Vps33a/Kxd1/Ndel1/Fes/Bloc1s2/Fgr/Lgals9/Lat/Unc13d/Fcer1g/Pld2/Lamtor1/Vamp8/Crhr1/Map6/Lyn/Snap23/Rabgef1/Hmox1/Btk/Rac2/Hps6/Bloc1s1/Stxbp2	42
GO:0070482	response to oxygen levels	biological process	197/5707	467/17363	1.23882e-05	0.000220545	0.000167419	1.28341	Adora1/Mecp2/Cdkn1b/Stc1/Epas1/Ndrg1/Acot2/Pdlim1/Nfe2l2/Casp12/Cited2/E2f1/P4hb/Cbs/Scap/Cd38/Txnrd2/Igf1/Phb2/Nrf1/Usf1/Nfatc3/Mmp2/Sdhd/Tlr4/Ednra/Acsl6/Ddah1/Tlr2/Cox4i2/Usp19/Limd1/Alkbh5/Nr4a2/Kcnk3/Cd24/Aldh2/Cyba/Bcl2l1/Tf/Pdgfrb/Aldoc/Tacc3/Itpr1/Creb1/Pygm/Cbfa2t3/Sdc2/Grin2b/Ldlr/Il18/Vcam1/Hsf1/Ctgf/Vasn/Commd1/Plat/Bach1/Cryab/Ppp1r15a/Atp6v1g1/Eno1/Mmp9/Cat/Cdkn1a/Plau/Casp1/Prkcd/T…	197
GO:0050867	positive regulation of cell activation	biological process	135/5707	303/17363	1.25923e-05	0.000223732	0.000169839	1.35553	Nkap/Syk/Cd244/Nlrp3/Axl/Rara/Vnn1/Cd38/Gab2/Socs1/Aif1/Igf1/Stat6/Bcl6/Gata2/Rasal3/Ceacam1/Lamp1/Tlr4/Ptprc/Il33/Adora3/Il23a/Prkcz/Bcl10/Itpkb/Cd24/Cd81/Pdgfrb/Snx4/RT1-S3/Gpr183/Pik3r6/Gimap5/Rps3/Cd4/Il18/Adora2b/Vcam1/Nr4a3/Ctgf/Fadd/RT1-Ba/Tnfsf13/Cdkn1a/Itgal/Igf2/Il6st/Egr3/Bmi1/Dpp4/Rasgrp1/Ager/Ada/Gli3/Bcl2/Fam49b/Cd59/Fgr/Lgals9/Mlh1/Ap3d1/Myd88/Cd276/Fcer1g/Tlr9/Gpam/Cd6/Pld2/Clcf1/…	135
GO:0007264	small GTPase mediated signal transduction	biological process	189/5707	446/17363	1.32941e-05	0.000235733	0.000178948	1.28927	Cdh2/Arl11/Plce1/Gpr4/Gna13/Rhoj/Arhgef2/Erbb2/Brap/Arf5/Vav1/Rasgrp3/Col1a2/Kalrn/Iqgap3/Ntrk2/Cdc42ep4/Git1/Rasgef1c/Aif1/Igf1/Bcl6/Rasal3/Arhgef3/Chn2/Arhgap12/Itgb1/Psd4/Ednra/Plekhg5/Abca1/Adra1a/Itpkb/Plekhg2/Arf1/Arl8a/Rhoq/Tf/Pdgfrb/Ralgds/Rit1/Arhgef11/Cyth3/Arhgap1/Arhgef40/Dock7/Cyth1/Dgkz/Sh3bp1/Rapgef2/Dab2ip/Apoe/Dock1/Cdkn1a/Rtkn/Net1/Csf1/Rassf1/Fgd4/Arhgef37/Sipa1l3/Rnd1/Dnm2/Cdc…	189
GO:0045786	negative regulation of cell cycle	biological process	180/5707	422/17363	1.3392e-05	0.000236999	0.000179909	1.29771	Npr2/Grb14/Nr4a1/Rpa2/Cdkn1b/Fgfr2/Rad9b/Rpl23/Syf2/Calr/Zbtb17/H2afy/Cebpa/Pea15/Nabp2/Prpf19/Hexim2/Pkd2/E2f1/Zbtb49/Cdk5rap1/Anapc15/Slfn13/Mapk12/Commd5/Rnf167/Chek1/Atf5/Mus81/Trim35/Inhba/Sox11/Rpl24/Naa10/Tcf7l2/Cdc73/Zfp830/Med25/Ptpn11/Bcl2l1/Rrp8/Mad2l1bp/Ddit3/Hpgd/Chmp2a/Dgkz/Tp73/Bin1/Foxn3/Ppp2r3b/Mad1l1/Dab2ip/Pinx1/Cdkn1a/Rassf1/Cdkn2b/Nle1/Camk2n1/Whamm/Cdk9/Alox15b/Miip/Ier3/Hex…	180
GO:0048646	anatomical structure formation involved in morphogenesis	biological process	409/5707	1052/17363	1.35633e-05	0.000239556	0.000181851	1.18284	Jmjd6/Sp1/Aplnr/Nr4a1/Sparc/Tbx4/Krt19/Syk/Exoc4/Mtdh/Epas1/Bcas3/Gpr4/Dyrk1b/Gna13/Coq7/Fgfr2/Nov/Cspg4/Camk1/Nfe2l2/Lemd2/Efna1/Mpp5/Klf4/Mboat7/Rara/Tbr1/Pik3ca/Tctn1/Smarca4/Cited2/Enpep/Pofut2/Zc3h12a/Actg1/Tmod1/Tgif1/Myh10/Kctd10/Plekho1/Sh3pxd2a/Lhx2/Bcl6/Dusp2/Rasip1/Gata2/Adamts1/Tifab/Sox17/Nfatc3/Mmp2/Abcc8/Ceacam1/Rgma/Ext2/Fgf1/Lemd3/Tpm1/Bcl2l11/Fam20c/Stk3/Cobl/Prickle2/Ifitm1/Itg…	409
GO:2001242	regulation of intrinsic apoptotic signaling pathway	biological process	79/5707	161/17363	1.37756e-05	0.000242826	0.000184333	1.49286	Nfe2l2/Bok/Trim32/Uri1/P4hb/Vnn1/Tmem161a/Pgap2/Dapk2/Bcl2l12/Bcl2l11/Gpx1/Parp1/Clu/Msx1/Mapk7/Bcl2l1/Sh3glb1/Ivns1abp/Rps3/Rps7/Tp73/Hspb1/Park7/Bid/Eno1/Mmp9/Sfpq/Tmbim6/Sod1/Nacc2/Nol3/Wfs1/Bcl2/Hspa1b/Cep63/Plaur/Src/Siah1/Herpud1/Zfp385a/Tp53/Mif/Rpl11/Ptpn1/Sept4/Bbc3/Pttg1ip/Serinc3/Spop/Ptpn2/Ralbp1/Plekhf1/Nck2/Pink1/Ybx3/Cd74/Flcn/Erp29/Bag5/Pycard/Bax/Ccar2/Cd44/Txndc12/Slc9a3r1/Fis1/…	79
GO:0000381	regulation of alternative mRNA splicing, via spliceosome	biological process	29/5707	45/17363	1.39271e-05	0.000245012	0.000185992	1.96066	Rbm10/Wtap/Hnrnpl/Rbfox3/Rbfox1/Eif4a3/Celf6/Magoh/Myod1/Sap18/Hnrnpa1/Ptbp1/Mbnl2/Celf4/Mbnl1/Thrap3/Fmr1/Celf5/Sf3a1/Rbm8a/Celf3/Rnps1/Srsf6/Rbm25/Nsrp1/Hnrnpu/Srsf2/Rbm4/Tra2b	29
GO:0070371	ERK1 and ERK2 cascade	biological process	134/5707	301/17363	1.42164e-05	0.000249611	0.000189483	1.35443	Syk/Fgfr2/Erbb2/Vrk3/Ezr/Klf4/St5/Dmd/Serpinf2/Rara/Ndrg2/Oprm1/Iqgap3/Nod1/Igf1/Phb2/Necab2/Ceacam1/Tlr4/Ednra/Tlr2/Prkcz/Tnfrsf11a/Adra1a/Gcnt2/Ptpn11/Tf/Pdgfrb/Phb/Gpr183/Map2k2/Rras/Cd4/Ctgf/Rapgef2/Dab2ip/Chi3l1/Eno1/Avp/Prmt5/Ccl7/Camk2n1/Mt3/Ephb2/Hcrtr1/C5ar2/Rasgrp1/Egf/Phlpp1/Shc1/Calcr/Raf1/Ptpn6/Spry1/Src/Errfi1/Lgals9/Cflar/Araf/Bmp2/Hras/Zfp36l1/Bmp4/C3/Icam1/Cckbr/Pdgfa/Mif/Ctsh/Fg…	134
GO:0050773	regulation of dendrite development	biological process	85/5707	176/17363	1.43468e-05	0.000251407	0.000190847	1.46934	Ptprz1/Mecp2/Nlgn2/Camk1/Efna1/Kalrn/Grin1/Ntrk2/Gorasp1/Camk2b/Nr3c1/Cobl/Lzts1/Carm1/Pacsin1/Arf1/Rab21/Dtnbp1/Sdc2/Gsk3a/Anapc2/Rapgef2/Actr2/Sez6/Dab2ip/Apoe/Nsmf/Cfl1/Pdlim5/Fbxw8/Mt3/Neurl1/Ss18l1/Akap5/Palm/Sgk1/Arf6/Cdk5r1/Cyth2/Lpar1/Ache/Ezh2/Crtc1/Sema4d/Cdc20/Disc1/Fmr1/Prex1/Zmynd8/Shank3/Itpka/Clip1/Fbxo31/Ppp3ca/Grn/Srcin1/Numbl/Lzts3/Elavl4/Robo1/Arc/Dbn1/Pqbp1/Baiap2/Abl1/Sipa1l1…	85
GO:1904589	regulation of protein import	biological process	87/5707	181/17363	1.44227e-05	0.000252242	0.000191481	1.46237	Dact3/Nlrp3/Nov/Trip6/Pkig/Pdcd5/Tlr3/Jup/Pkd2/Zc3h12a/Hcls1/Igf1/Ptpn5/Ogg1/Tmem173/Nfkbib/Ceacam1/Tlr4/Emd/Bag3/Apc2/Parp1/Bcl3/Tlr2/Bmpr1a/Tmsb4x/Thra/Mdfic/Hnrnpm/Mapk7/Ppm1b/Tacc3/Chp2/Il18/Rab23/Akap1/Fzd7/Dab2ip/Keap1/Cdkn1a/Prkcd/Ddx58/Flna/Tgfbr1/Akap5/Rbck1/Egf/Nol3/Cherp/Gli3/Pbld1/Sfrp2/Lgals9/Ccdc22/Cabp1/Bmp4/Efcab7/Fam89b/Tlr9/Nup62/Txn1/Smo/Nfkbia/Gas6/Ppp3ca/Cd36/Bambi/Zic1/Litaf…	87
GO:1904950	negative regulation of establishment of protein localization	biological process	106/5707	229/17363	1.47314e-05	0.000257138	0.000195197	1.40827	Dact3/Cd84/Nlrp3/Nov/Trip6/Trim27/Pkig/Ezr/Midn/Pkd2/Zc3h12a/Oprm1/Map4k4/Otud5/Nfkbib/Rab11fip1/Abcc8/Emd/Il33/Pde1c/Psmd9/Pkdcc/Apc2/Kcnj11/Parp1/Ube2g2/Kcnb1/Tmsb4x/Thra/Derl3/Mdfic/Pim3/Mapk7/Ppm1b/Ptpn11/Tacc3/Lrrc32/Snx12/Pde8b/Idh2/Rab23/Akap1/Dab2ip/Keap1/Park7/Tmbim6/C5ar2/Rsad2/Nol3/Pbld1/Lypla1/Sirt4/Mapt/Lgals9/Ccdc22/Npff/Cabp1/Fam89b/Rhbdf2/Txn1/Anxa5/Ssc5d/Nfkbia/Anxa1/Wwp2/Hadh/Ga…	106
GO:0008360	regulation of cell shape	biological process	67/5707	132/17363	1.50677e-05	0.000261475	0.00019849	1.54425	Gna13/Rhoj/Vrk3/Ezr/Csnk1d/Myh10/Plekho1/Cdc42ep4/Tpm1/Itga7/S100a13/Limd1/Ttbk1/Plxnb2/Parvb/Rhoq/Plxnd1/Hexb/Taok2/Cdc42se1/Myo10/Cfl1/Fgd4/Ccl7/Cdc42ep1/Palm/Csnk1g2/Msn/Fes/Lpar1/Sema3e/Fgr/Sema4d/Vil1/Icam1/Anxa1/Dapk3/Arhgef18/Pdpn/Bambi/Prpf40a/Cdc42ep2/Gna12/Plxnb3/Spta1/Arhgdia/Fmnl1/Ermn/Fgd1/Baiap2/Cdc42se2/S100b/Cdc42ep5/Sept7/Ptn/Syne3/Pxn/Myl12a/Vrk2/Csnk1e/Dmtn/Coro1a/Slc9a3r1/Hck/…	67
GO:0032640	tumor necrosis factor production	biological process	67/5707	132/17363	1.50677e-05	0.000261475	0.00019849	1.54425	Arid5a/Cd84/Arhgef2/Trim27/Tlr3/Axl/Rara/Zc3h12a/Nod1/Abcc8/Tlr4/Zfp64/Il23a/Bcl3/Tlr2/Clu/Cyba/Pf4/Irak3/Foxp1/RT1-S3/Cd14/Il18/Hsf1/Hspb1/Fadd/Mapkapk2/Zfp36/Ddx58/Ripk1/C5ar2/Rasgrp1/Errfi1/Lgals9/Ncl/Myd88/Fcgr2a/Lrrfip2/Fcer1g/Tlr9/Acp5/Mif/Thbs1/Gas6/Cd36/Gstp1/Cactin/Gpnmb/Gpr18/Ifih1/Havcr2/Ptafr/Angpt1/Pomc/Ripk2/Sash3/Cd34/Pycard/Tnfrsf1a/Flt3/Tspo/Cyp2j4/Zbtb20/Lbp/Ddt/Nfkbil1/Card9	67
GO:1903555	regulation of tumor necrosis factor superfamily cytokine production	biological process	67/5707	132/17363	1.50677e-05	0.000261475	0.00019849	1.54425	Arid5a/Cd84/Arhgef2/Trim27/Tlr3/Axl/Rara/Zc3h12a/Nod1/Abcc8/Tlr4/Zfp64/Il23a/Bcl3/Tlr2/Clu/Cyba/Pf4/Irak3/Foxp1/RT1-S3/Cd14/Il18/Hsf1/Hspb1/Fadd/Mapkapk2/Zfp36/Ddx58/Ripk1/C5ar2/Rasgrp1/Errfi1/Lgals9/Ncl/Myd88/Fcgr2a/Lrrfip2/Fcer1g/Tlr9/Acp5/Mif/Thbs1/Gas6/Cd36/Gstp1/Cactin/Gpnmb/Gpr18/Ifih1/Havcr2/Ptafr/Angpt1/Pomc/Ripk2/Sash3/Cd34/Pycard/Tnfrsf1a/Flt3/Tspo/Cyp2j4/Zbtb20/Lbp/Ddt/Nfkbil1/Card9	67
GO:0071901	negative regulation of protein serine/threonine kinase activity	biological process	62/5707	120/17363	1.51747e-05	0.000262822	0.000199512	1.57191	Cdkn1b/Pkig/Cd300a/H2afy/Hexim2/Cdk5rap1/Ptpn5/Dusp2/Dusp16/Mapk7/Dtnbp1/Irak3/Tp73/Hspb1/Dab2ip/Apoe/Cdkn1a/Prkcd/Cdkn2b/Dusp14/Spred3/Hexim1/Ptpn6/Sfrp2/Spry1/Cdkn1c/Inppl1/Bmp4/Nup62/Cdkn2a/Dusp18/Lrp5/Cdkn2c/Ptpn1/Lats2/Prkar1a/Fbxo7/Gstp1/Cdk5rap3/Dusp10/Smpd1/Pdcd4/Lyn/Abl1/Dusp5/Sorl1/Spred2/Pycard/Uchl1/Dusp1/Dusp6/Stk38/Men1/Tsc2/Rgs14/Cib1/Hyal2/Dusp3/Mapk8ip1/Fem1a/Dusp4/Dusp8	62
GO:0071363	cellular response to growth factor stimulus	biological process	273/5707	675/17363	1.53243e-05	0.000264901	0.00020109	1.23048	Mtss1l/Nr4a1/Sparc/Tab1/Fgfr2/Erbb2/Cldn5/Rpl8/Pdcd5/Lemd2/Optn/Klf4/Dmd/Fgfbp1/Rpl9/Uri1/Cited2/Ofd1/Col1a2/Csnk1d/E2f1/Tgif1/Ntrk2/Ppp1r9b/Adamts3/Ptp4a3/Dusp22/Cstf2/Nr3c1/Rgma/Fgf1/Lemd3/Fam20c/Emd/Chrdl1/Dll1/Parp1/Sox11/Bmpr1a/Clu/Fzd2/Tcf7l2/Stk16/Gcnt2/Coro1b/Msx1/Mapk7/Ptpn11/Hfe/Eif4a3/Pdgfrb/Hpgd/Hhip/Rab35/Rps3/Creb1/Grin2b/Ehd4/Vcam1/Furin/Ctgf/Hspb1/Vasn/Cx3cr1/Dync1i2/Rapgef2/Tmem1…	273
GO:0032760	positive regulation of tumor necrosis factor production	biological process	44/5707	78/17363	1.54148e-05	0.000265951	0.000201887	1.71623	Arid5a/Cd84/Arhgef2/Tlr3/Nod1/Abcc8/Tlr4/Zfp64/Il23a/Tlr2/Clu/Cyba/Pf4/RT1-S3/Cd14/Il18/Hspb1/Fadd/Mapkapk2/Ddx58/Ripk1/Rasgrp1/Lgals9/Ncl/Myd88/Fcgr2a/Lrrfip2/Fcer1g/Tlr9/Mif/Thbs1/Cd36/Ifih1/Havcr2/Ptafr/Ripk2/Sash3/Pycard/Tnfrsf1a/Cyp2j4/Zbtb20/Lbp/Ddt/Card9	44
GO:0034243	regulation of transcription elongation from RNA polymerase II promoter	biological process	22/5707	31/17363	1.57586e-05	0.00027135	0.000205986	2.15913	Wdr61/Zmynd11/Gtf2f1/Cdc73/Rtf1/Supt4h1/Ctr9/Supt6h/Cbx7/Nelfb/Eapp/Rnf8/Ezh2/Leo1/Gtf2f2/Nelfe/Nelfa/Brd4/Hnrnpu/Paf1/Ell/Ikzf1	22
GO:0007420	brain development	biological process	347/5707	880/17363	1.57885e-05	0.00027135	0.000205986	1.19968	Olig2/Eif2b2/Cdh2/S100a1/Ptprz1/Mecp2/Ctns/Fgfr2/Nlgn2/Pygo2/Bag6/Xrcc6/Bok/En2/Dmd/Axl/Mboat7/Nt5e/Rara/Tbr1/Fabp7/Ndrg2/Tctn1/Smarca4/Rpl4/Ntm/Ak8/E2f1/Mbp/Cbs/Nde1/Cdk5rap1/Grin1/Myh10/Ntrk2/Ppp1r9b/Ncoa2/Lhx2/Igf1/Mbd3/Gata2/Nr3c1/Bcl2l11/Slitrk5/Atf5/Bag3/Atat1/Dll1/Itgb1/Dbi/Agtpbp1/Inhba/Utp3/Bmpr1a/Thra/Tcf7l2/Ttbk1/Plxnb2/Adarb1/Nr4a2/Kcnk3/Casp4/Foxa2/Tsku/Snrpb/Msx1/Zfp365/Dtnbp1/G6pd/…	347
GO:0010608	posttranscriptional regulation of gene expression	biological process	174/5707	407/17363	1.58201e-05	0.000271371	0.000206002	1.30068	Trnau1ap/Mecp2/Mtg2/Guf1/Carhsp1/Eefsec/Erbb2/Fam129a/Eif5b/Stat3/Calr/Larp6/Rara/Pcbp4/Ago4/Zc3h12a/E2f1/Rpl38/Cdk5rap1/Rbm10/Igf1/Khsrp/Dph2/Hnrnpl/Ncbp2/Ilf3/Bcl3/Limd1/Tcof1/Zc3h7b/Gcnt2/Serp1/Dxo/Cyp1b1/Rbm4b/Eif4a3/Eif4ebp3/Eif1/Apobec1/Hnrnpr/Rps3/Map2k2/Secisbp2/Gtpbp2/Mknk1/Uqcc2/Mettl3/Rpl12/Mknk2/Cnot3/Rpl13a/Rbm3/Gcn1l1/Mapkapk2/Tnrc6b/Ppp1r15a/Nanos3/Magoh/Eif3d/Zfp36/Fxr2/Mif4gd/Pab…	174
GO:0030031	cell projection assembly	biological process	199/5707	474/17363	1.60057e-05	0.000274028	0.000208019	1.2773	Mtss1l/Emp1/Bcas3/Pld1/Ezr/Tctn1/Dnaaf3/Sclt1/Wdr60/Ofd1/Csnk1d/Myh10/Ppp1r9b/Exoc5/Cdc42ep4/Ccdc65/Aif1/Ift74/Tpgs1/Def8/Evl/Cobl/Ccp110/Rilpl2/Dcdc2/Tmem141/Tctex1d2/Parvb/Tmem107/Fnbp1l/Rab8a/Wasl/Rhoq/Mns1/Ano6/Ick/Cln3/Capzb/Ift172/Klf5/Rab23/Ccdc40/Sh3bp1/Rfx2/Tbc1d7/Tekt1/Spag6/Rapgef2/Actr2/Rsph9/S1pr1/Poc1a/S1pr2/Myo10/Fam161a/Cfl1/Dnajb13/Prkcd/Wdr5b/Sh2b1/Ak7/Fgd4/Dnm2/Cdc42ep1/Plekhm1…	199
GO:1903050	regulation of proteolysis involved in cellular protein catabolic process	biological process	92/5707	194/17363	1.63618e-05	0.00027959	0.000212241	1.44279	Rpl23/Bag6/Efna1/Smarcc1/Nudt15/Usp25/Csnk1d/Tmem259/Trim39/Ubqln4/Il33/Gpx1/Rchy1/Clu/Ube2g2/Usp19/Rnf144a/Derl3/Hfe/Ufl1/Cbfa2t3/Sumo2/Dvl1/Rps7/Rnf19b/Commd1/Dab2ip/Park7/Psmc4/Fbxo22/Sumo3/Usp5/Egf/Osbpl7/Rpl5/Mtm1/Psme1/Lonrf3/Ubqln2/Hspa1b/Herpud1/Rnf19a/Araf/Ccdc22/Rnf40/Disc1/Ube2k/Psmc3/Cdkn2a/Fmr1/Dlgap1/Dda1/Rnf125/Ubxn1/Rpl11/Smad7/Hspbp1/Dnajb2/Gclc/Gna12/Smurf1/Akt1/Gipc1/Trib2/Edem…	92
GO:0009615	response to virus	biological process	121/5707	268/17363	1.64975e-05	0.000281371	0.000213593	1.37362	Bst2/Nlrp3/Mx1/Serinc5/Dhx58/Cd37/Tlr3/Rnf216/Oasl2/Irf3/Zmynd11/Uri1/Zc3h12a/Ddx41/Psmb9/Slfn13/Ifnar1/Gtf2f1/Tmem173/Ikbke/Bcl2l11/Ptprc/Il33/Ifitm1/Nlrx1/Ilf3/Irgm/Il23a/Bcl3/Clu/Rtp4/Sin3a/Cxcl10/Arf1/Ppm1b/Bcl2l1/Apobec1/Dclk1/Oas1a/Exosc4/Hspb1/Oas1b/Fadd/Ifitm2/Exosc5/Ifngr1/Oas1k/Ifi27l2b/Mul1/Eno1/Cfl1/Mx2/Ddx58/Ap1s1/Ifit2/Setd2/Npc2/Rsad2/Stmn1/Hnrnpul1/Dtx3l/Bcl2/Src/Crcp/Oas1i/Lgals9…	121
GO:0030335	positive regulation of cell migration	biological process	197/5707	469/17363	1.69817e-05	0.000289077	0.000219443	1.27794	Sparc/Ptprz1/Edn3/Bcas3/Trip6/Calr/Nfe2l2/Pld1/Ddr2/Trim32/Zc3h12a/Gab2/Aif1/Igf1/Dapk2/Synpo2/Mmp2/Fgf1/Ptprc/Insl3/Mcam/Itgb1/Adora3/Ednra/Il23a/Cxcl16/Tlr2/Tmsb4x/Ccl27/Cxcl10/Gcnt2/Alox12/Cyp1b1/Pf4/Pdgfrb/Foxp1/Ano6/Rarres2/Il18/Dock7/Furin/Fermt3/Hspb1/Swap70/Fadd/Rapgef2/Ppm1f/Dab2ip/S1pr1/Foxc2/Mmp9/Dock1/Nsmf/Plau/Adam10/Tnfaip6/Csf1/Il6st/Ccl7/Flna/Tgfbr1/Ager/Egf/Vtn/Gpld1/Arpc2/Col18a…	197
GO:2000147	positive regulation of cell motility	biological process	204/5707	488/17363	1.73778e-05	0.000295258	0.000224135	1.27182	Sparc/Ptprz1/Tacr2/Edn3/Bcas3/Trip6/Calr/Nfe2l2/Pld1/Ddr2/Trim32/Zc3h12a/Gab2/Aif1/Igf1/Dapk2/Synpo2/Mmp2/Fgf1/Ptprc/Insl3/Mcam/Itgb1/Adora3/Ednra/Il23a/Cxcl16/Tlr2/Tmsb4x/Ccl27/Cxcl10/Gcnt2/Alox12/Cyp1b1/Pf4/Tf/Pdgfrb/Foxp1/Ano6/Map2k2/Rarres2/Il18/Dock7/Furin/Fermt3/Hspb1/Swap70/Fadd/Rapgef2/Ppm1f/Dab2ip/S1pr1/Foxc2/Mmp9/Dock1/Nsmf/Plau/Cfl1/Adam10/Tnfaip6/Csf1/Il6st/Ccl7/Phpt1/Flna/Tgfbr1/Ager…	204
GO:1904951	positive regulation of establishment of protein localization	biological process	221/5707	534/17363	1.74548e-05	0.000296003	0.0002247	1.25912	Nkap/Arid5a/Il17ra/Cd84/Syk/Ank3/Cd244/Bcas3/Nlrp3/Nlgn2/Erbb2/Trip6/Camk1/Pdcd5/Tlr3/Nlrp1a/Jup/Zbtb17/Ezr/Irf3/Zc3h12a/Trpa1/Mbp/Hcls1/Cd38/Il17rc/Igf1/Ptpn5/Tmem30a/Ptp4a3/Ifnar1/Tmem173/Ceacam1/B3gat3/Tlr4/Emd/Il33/Bag3/Psmd9/Kcnn4/Stard7/Parp1/Tlr2/Bmpr1a/Kcnb1/Prkcz/Tcf7l2/Rab34/Casp4/Arf1/Hnrnpm/Serp1/Gls2/Tomm7/RT1-S3/Sh3glb1/Crtam/Stom/Chp2/Gsk3a/Gsdmd/Cd14/Il18/Gpr68/Oaz1/Commd1/Myo18a/…	221
GO:0001818	negative regulation of cytokine production	biological process	108/5707	235/17363	1.81028e-05	0.000306411	0.000232601	1.39821	Kat5/Cd84/Bst2/Nlrp3/Dhx58/Trim27/Ezr/Mertk/Klf4/Axl/Rara/Irf3/Ndrg2/Zc3h12a/Bcl6/Otud5/Ceacam1/Tlr4/Il33/Dll1/Nlrx1/Il23a/Parp1/Bcl3/Tlr2/Tmsb4x/Cd24/Ppm1b/Irak3/Hfe/Lrrc32/Gimap5/Furin/Tusc2/Hsf1/Mul1/Chid1/Zfp36/Klf2/C5ar2/Pparg/Ager/Zfpm1/Errfi1/Aqp4/Lgals9/Cd276/Nmi/Tlr9/Fcgr2b/Otud7b/C1qbp/Ssc5d/Acp5/Jak3/Anxa1/Rnf125/Thbs1/Il12a/Gas6/Anxa4/Smad7/Fgfr4/RT1-Db1/Gstp1/Lag3/Cactin/Tnfrsf9/Trib…	108
GO:0060627	regulation of vesicle-mediated transport	biological process	205/5707	491/17363	1.81972e-05	0.000307425	0.000233371	1.27025	Use1/Cd84/Syk/Rab20/Epn2/Calr/Cd300a/Ston1/Ezr/Mertk/Axl/Ldlrap1/Stam/Tbc1d25/Tbc1d2/Gab2/Ptpn5/Snf8/Gata2/Necab2/Pacsin2/Rufy1/Ceacam1/Rab9a/Tnk2/Lamp1/Dll1/Itgb1/Usp6nl/Pkdcc/Adora3/Tlr2/Clu/Kcnb1/Hip1r/Pacsin1/Arf1/Rab8a/Rab21/Wasl/Cyba/Dtnbp1/Bcl2l1/Hfe/Tf/Inpp5f/Pros1/Snx4/Ano6/Rab2b/B2m/Arhgap1/Map2k2/Prtn3/Snx12/Tor1a/Ldlr/Chmp2a/Cd14/Ehd4/Adora2b/Bin1/Commd1/Myo18a/Vps18/Apoe/Picalm/Tbc1d…	205
GO:0044242	cellular lipid catabolic process	biological process	89/5707	187/17363	1.87498e-05	0.000315925	0.000239824	1.44799	Naga/Dagla/Acot2/Pld1/Pccb/Acaa1a/Abcd1/Tysnd1/Acad10/Cyp4f18/Echdc1/Pnpla1/Hadha/Bdh2/Acad11/Plcb3/Dbi/Lpin1/Decr1/Slc25a17/Pnpla2/Cyp1b1/Inpp5f/Hexb/Ldlr/Fabp4/Auh/Pcca/Acadm/Lipe/Idh1/Neu4/Apoe/Slc27a4/Hsd17b4/Prkcd/Apoc1/Ivd/Hacl1/Mt3/Ppp1ca/Abhd5/Abhd6/Gpld1/Acox1/Crabp1/Ech1/Echs1/Mlycd/Cbr1/Acadvl/Acot7/Enpp7/Pld2/Smpd4/Acot8/Cpt2/Eci1/Echdc2/Acoxl/Hadh/Acaa2/Acadl/Acacb/Cyp26b1/Plin5/Irs2…	89
GO:0048002	antigen processing and presentation of peptide antigen	biological process	33/5707	54/17363	1.8771e-05	0.000315925	0.000239824	1.85925	Calr/Ctse/Mr1/Tapbpl/RT1-CE5/Ctss/Hfe/RT1-S3/B2m/RT1-CE10/RT1-T24-4/RT1-Ba/Fcgr1a/Tap1/March8/Fcgr2a/Fcer1g/Fcgr2b/RT1-Db1/Ifi30/Unc93b1/Tap2/RT1-M3-1/Cd74/RT1-T24-1/Tapbp/RT1-DMb/RT1-A2/Pycard/RT1-CE4/RT1-A1/RT1-Da/Trem2	33
GO:0031667	response to nutrient levels	biological process	260/5707	641/17363	1.90647e-05	0.000320265	0.000243118	1.23405	Sparc/Lamp2/Serpina3n/Stc1/Arsb/Pdk2/Ctsd/Plec/Acot2/Gss/Gstt1/Nfe2l2/Rps25/Acaa1a/Cebpa/Rara/Pdxk/Zc3h12a/Oprm1/Kdm4a/Psph/Cbs/Mbd1/Igf1/Cubn/Ogg1/Mbd3/Kptn/Hnrnpl/Adamts1/Tyr/Tph2/Ctsl/Nrf1/Nqo1/Usf1/Cp/Upp1/Arsa/Itgb1/Dbi/Gpx1/Acsl6/Kcnb1/Bckdha/Thra/Mgp/Fzd2/Tcf7l2/Abca1/Bcl10/Foxa2/Cxcl10/Cyba/Cyp1b1/G6pd/Hfe/Rrp8/Max/Oma1/RGD1565498/Slc39a4/Sh3glb1/Ddit3/Atn1/Cd4/Grin2b/Ctrb1/Ldlr/Vcam1/Fst…	260
GO:0019216	regulation of lipid metabolic process	biological process	139/5707	316/17363	2.07775e-05	0.000348384	0.000264464	1.33827	Adora1/Pdk2/H2afy/Klf4/Nt5e/Rara/Tysnd1/Hrh1/Fmc1/Scap/Ppp2r5a/Igf1/Nr1d1/Abcg1/Lsr/Nr3c1/Ceacam1/Fgf1/Dbi/Acsl6/Thra/Tcf7l2/Foxa2/Arf1/Pnpla2/Sf1/Cd81/Pdgfrb/Samd8/Sh3glb1/Apobec1/Pik3r6/Gimap5/Creb1/Scp2/Rarres2/Ldlr/Sik1/Adora2b/Nr4a3/Pde8b/Idh1/Dab2ip/Apoe/Avp/Adipor1/Igf2/Prkcd/Apoc1/Stoml2/Abhd5/Pparg/Abhd6/Gpld1/Sod1/Sirt4/Src/Fgr/Lpcat1/Bmp2/Acsl3/Wdr81/Thrsp/Mlycd/Gpam/Acadvl/C3/Atg14/Ar…	139
GO:0034109	homotypic cell-cell adhesion	biological process	45/5707	81/17363	2.10321e-05	0.000351897	0.000267131	1.69022	Syk/Ank3/Jup/Clic1/Actg1/Pip5k1c/Ceacam1/Cd24/Myl9/Alox12/Cd9/Fermt3/Hspb1/Serpine2/Pear1/Prkcd/Stxbp3/Bloc1s4/C1qtnf1/Flna/Ncam1/Ptpn6/Dsc2/Tyro3/Ptpru/Tln1/Pdpn/Actb/Megf10/Lyn/P2ry12/Plek/Itgb3/Csrp1/Pdia6/Fibp/Myl12a/Dmtn/Rap2b/Hbb/Lgals1/Ilk/Adrb2/Slc7a11/Zfp703	45
GO:0002703	regulation of leukocyte mediated immunity	biological process	92/5707	195/17363	2.10658e-05	0.000351897	0.000267131	1.43539	Arid5a/Cd84/Syk/Bst2/Nlrp3/Cd300a/Tlr3/Vav1/Gab2/Stat6/Bcl6/Gata2/Dusp22/Ceacam1/Lamp1/Tlr4/Ptprc/Adora3/Il23a/Tlr2/Prkcz/Cd24/Gfer/Hfe/Snx4/RT1-S3/Crtam/Pik3r6/Gimap5/B2m/Adora2b/Fadd/Tnfsf13/Supt6h/Igf2/PVR/Fcgr1a/Dpp4/Rasgrp1/Ager/Rsad2/Traf2/Fam49b/Ptpn6/Fes/Tap1/Fgr/Lgals9/Mlh1/Was/Fcgr2a/Unc13d/Fcer1g/Tlr9/Fcgr2b/C3/Pld2/Clcf1/Jak3/Stx7/Il12a/Smad7/Itgb2/Vamp8/Lag3/Stx4/Ung/Crhr1/Tap2/Tgfb1…	92
GO:0051961	negative regulation of nervous system development	biological process	142/5707	324/17363	2.1289e-05	0.000354896	0.000269407	1.3334	Olig2/Ptprz1/Mecp2/Arhgef2/Cspg4/Stat3/Calr/Efna1/Sox10/Dmd/Prpf19/Cers2/Ntm/Snapin/Mbp/Kdm4a/Map4k4/Mbd1/Gorasp1/Adcy6/Gdf11/Abcc8/Rgma/Atf5/Dll1/Itgb1/Sox11/Tlr2/Bmpr1a/Carm1/Cd24/Foxa2/Zfp365/Dtnbp1/Inpp5f/Ctnna1/B2m/Ldlr/Gsk3a/Idh2/Mag/Tp73/Dync1i2/Rapgef2/Sez6/Apoe/Lrp4/Cdkn2b/Fig4/Mt3/Ephb2/Flna/Mdga1/Foxg1/Cntf/Ulk2/Fezf2/Arf6/Cdk5r1/Gli3/Pmp22/Ryk/Cyth2/Srgap2/Lpar1/Notch1/Inppl1/Ascl1/If…	142
GO:0050727	regulation of inflammatory response	biological process	129/5707	290/17363	2.13247e-05	0.000354896	0.000269407	1.35335	Cdk19/Adora1/Psmb4/Il17ra/Nlrp3/Nov/Aoah/Tlr3/Tnfaip8l2/Gprc5b/Nt5e/Cr1l/Zc3h12a/Gpx4/Il17rc/Bcl6/Tlr4/Il33/Nlrx1/Adora3/Ednra/Gpx1/Tlr2/Tmsb4x/Duoxa1/Ctss/Tnfrsf11a/Rps19/Cd24/Casp4/Phb/Snx4/Foxp1/Ldlr/Sbno2/Slamf8/Fabp4/Adora2b/Cx3cr1/Apoe/Park7/Chid1/Zfp36/Casp1/Tnfaip6/Rhbdd3/Cnr2/Slc7a2/Adora2a/Fcgr1a/Pparg/Ager/Ier3/Ada/Cd59/Usp18/Tyro3/Gbp5/Lgals9/Serpine1/Myd88/Fcgr2a/Cd276/Bap1/Fcer1g/Tl…	129
GO:0009306	protein secretion	biological process	223/5707	541/17363	2.18897e-05	0.000363014	0.00027557	1.25408	Arid5a/Il17ra/Cd84/Syk/Tacr2/Cd244/Nlrp3/Nov/Nlgn2/Trim27/Mttp/Nlrp1a/Optn/Ezr/Arntl/Irf3/Midn/Zc3h12a/Trpa1/Oprm1/Mbp/Map4k4/Cd38/Socs1/Il17rc/Igf1/Nr1d1/Otud5/Ifnar1/Rab11fip1/Abcc8/Ceacam1/Tmem167b/Tlr4/Il33/Pde1c/Psmd9/Kcnn4/S100a13/Kcnj11/Parp1/Tlr2/Kcnb1/Prkcz/Tmsb4x/Tcf7l2/Abca1/Rab34/Casp4/Foxa2/Hmgn3/Arf1/Rab8a/Serp1/Pim3/Ptpn11/Foxp1/RT1-S3/Crtam/Lrrc32/Itpr1/Tvp23a/Gsdmd/Cd14/Uqcc2/Gpr…	223
GO:0051222	positive regulation of protein transport	biological process	216/5707	522/17363	2.18938e-05	0.000363014	0.00027557	1.25893	Nkap/Arid5a/Il17ra/Cd84/Syk/Ank3/Cd244/Bcas3/Nlrp3/Nlgn2/Erbb2/Trip6/Camk1/Pdcd5/Tlr3/Nlrp1a/Jup/Zbtb17/Ezr/Irf3/Zc3h12a/Trpa1/Mbp/Hcls1/Cd38/Il17rc/Igf1/Ptpn5/Tmem30a/Ifnar1/Tmem173/Ceacam1/B3gat3/Tlr4/Emd/Il33/Bag3/Psmd9/Kcnn4/Stard7/Parp1/Tlr2/Bmpr1a/Kcnb1/Prkcz/Tcf7l2/Rab34/Casp4/Arf1/Hnrnpm/Serp1/Gls2/Tomm7/RT1-S3/Sh3glb1/Crtam/Stom/Chp2/Gsk3a/Gsdmd/Cd14/Il18/Gpr68/Oaz1/Commd1/Myo18a/Zbed3/T…	216
GO:0031532	actin cytoskeleton reorganization	biological process	51/5707	95/17363	2.19582e-05	0.000363408	0.000275868	1.63329	Phactr1/Bcas3/Ezr/Ctsl/Pdlim4/Lpin1/Prkcz/Cdc42bpg/Ptk7/Ccl27/Parvb/Dtnbp1/S1pr1/S1pr2/Phpt1/Flna/Gmfg/Whamm/Shc1/Arpc2/Fes/Sema3e/Antxr1/Cckar/Hras/Gsn/Anxa1/Dapk3/Arhgdib/Ptpn1/Parvg/Arhgdia/Tgfb1/Rala/Plek/Capn10/Baiap2/Abl1/Sipa1l1/Baiap2l2/Cdc42bpb/Cd2ap/Actr3/Fgf7/Rapgef3/Dmtn/Cttn/Hck/S100a9/Csf1r/Rap2a	51
GO:0043618	regulation of transcription from RNA polymerase II promoter in response to stress	biological process	31/5707	50/17363	2.22253e-05	0.000367149	0.000278709	1.88629	Epas1/Nfe2l2/Cited2/Atf6/Chek1/Bag3/Sin3a/Dnajb1/Mapk7/Ddit3/Hsf1/Bach1/Gcn1l1/Ppp1r15a/Klf2/Mt3/Tmbim6/Hspa1b/Notch1/Tp53/Atf6b/Vhl/Nck2/Sesn2/Egr1/Hmox1/Sirt2/Atf4/Atf3/Creb3l1/Taf1	31
GO:0043484	regulation of RNA splicing	biological process	64/5707	126/17363	2.24968e-05	0.000370948	0.000281592	1.54535	Smn1/Jmjd6/Pcbp4/Prpf19/Rbm10/Wtap/Dazap1/Hnrnpl/Rbfox3/Zfp64/Rbfox1/Ythdc1/Rbm42/Eif4a3/Celf6/Rps13/Srsf7/Rbm17/Magoh/Ahnak/Myod1/Tmbim6/Sap18/Srsf1/Hnrnpa1/Ptbp1/Clk3/Mbnl2/Celf4/Acin1/Hspa1b/Mbnl1/Hnrnpf/Sf3b4/Son/Thrap3/Snrnp70/C1qbp/Fmr1/Celf5/Sf3a1/Rbm8a/Rbm38/Npm1/Pqbp1/Celf3/Rnps1/Srsf10/Akt2/Srsf6/Rbm25/Slc39a5/Nsrp1/Hnrnpu/Habp4/Srsf2/Srsf4/Lmntd2/Sfswap/Khdrbs3/Rbm4/Srsf9/Akap17a/Tra2b	64
GO:0043406	positive regulation of MAP kinase activity	biological process	108/5707	236/17363	2.26838e-05	0.000373342	0.00028341	1.39229	Adora1/Syk/Edn3/Plce1/Tab1/Cspg4/Erbb2/Traf7/Efna1/Map4k4/Iqgap3/Ntrk2/Igf1/Lamtor2/Ceacam1/Adra2c/Fgf1/Tlr4/Ptprc/Gadd45b/Map4k1/Tnfrsf11a/Map3k10/Cd24/Mdfic/Cd81/Ptpn11/Map3k4/Tf/Pdgfrb/Pik3r6/Rps3/Map2k2/Gadd45g/Tp73/Dab2ip/Taok2/Map2k7/Mul1/Prkcd/Fgd4/Tgfbr1/Ripk1/Irak1/Tgfa/Rasgrp1/Ager/Egf/Shc1/Map3k11/Sod1/Traf2/Ror2/Il1rn/Gadd45a/Raf1/Ajuba/Lpar1/Src/Ezh2/Araf/Bmp2/Hras/Stk25/Fgd2/Bmp4/Tl…	108
GO:0007009	plasma membrane organization	biological process	44/5707	79/17363	2.37761e-05	0.000389884	0.000295967	1.6945	Mtss1l/Ank3/Ndrg1/Mpp5/Myh10/Pacsin2/Dmkn/Clu/Pacsin1/Sptb/Fnbp1l/Wasl/Mtss1/Sh3glb1/Ano6/Plekhm2/Cav2/Prkcd/Dnm2/Whamm/Sod1/Ehd2/Bin2/Syt7/Snx9/Arv1/Flot1/Myh2/Pacsin3/Cxcr4/Spta1/Akt1/Myrf/Fa2h/Baiap2/Stx2/Baiap2l2/Plscr3/Dysf/Akt2/Asap1/Plscr4/S100a9/Snx33	44
GO:1903557	positive regulation of tumor necrosis factor superfamily cytokine production	biological process	44/5707	79/17363	2.37761e-05	0.000389884	0.000295967	1.6945	Arid5a/Cd84/Arhgef2/Tlr3/Nod1/Abcc8/Tlr4/Zfp64/Il23a/Tlr2/Clu/Cyba/Pf4/RT1-S3/Cd14/Il18/Hspb1/Fadd/Mapkapk2/Ddx58/Ripk1/Rasgrp1/Lgals9/Ncl/Myd88/Fcgr2a/Lrrfip2/Fcer1g/Tlr9/Mif/Thbs1/Cd36/Ifih1/Havcr2/Ptafr/Ripk2/Sash3/Pycard/Tnfrsf1a/Cyp2j4/Zbtb20/Lbp/Ddt/Card9	44
GO:0061564	axon development	biological process	198/5707	474/17363	2.42344e-05	0.000396672	0.00030112	1.27088	Smn1/Eif2b2/Cdh2/Ptprz1/Ank3/Fgfr2/Erbb2/Ntn3/Efna1/Klf4/Tbr1/Tctn1/Trim32/Cers2/Rpl4/Kalrn/Mbp/Grin1/Myh10/Ntrk2/Lhx2/Chst3/Pip5k1c/Spry3/Trim46/Scarf1/Scn1b/Mmp2/Evl/Rgma/Slitrk5/Cobl/Agap2/Itgb1/Rpl24/Plxnb2/Adarb1/Golga2/Nr4a2/Tsku/Rab8a/Rab21/Trak1/Ptpn11/Inpp5f/Plxnd1/Foxp1/Ctnna1/Creb1/Map2k2/Dclk1/Pou3f2/Dock7/Dvl1/Nr4a3/Anapc2/Mag/Cck/Erbb3/Apoe/Picalm/Ttl/Lrp4/Nfasc/Rab10/Tnc/Dnm2/Spg11…	198
GO:0042306	regulation of protein import into nucleus	biological process	85/5707	178/17363	2.44516e-05	0.000399495	0.000303263	1.45283	Dact3/Nlrp3/Nov/Trip6/Pkig/Tlr3/Jup/Pkd2/Zc3h12a/Hcls1/Igf1/Ptpn5/Ogg1/Tmem173/Nfkbib/Ceacam1/Tlr4/Emd/Bag3/Apc2/Parp1/Bcl3/Tlr2/Bmpr1a/Tmsb4x/Thra/Mdfic/Mapk7/Ppm1b/Tacc3/Chp2/Il18/Rab23/Akap1/Fzd7/Dab2ip/Keap1/Cdkn1a/Prkcd/Ddx58/Flna/Tgfbr1/Akap5/Rbck1/Egf/Nol3/Cherp/Gli3/Pbld1/Sfrp2/Lgals9/Ccdc22/Cabp1/Bmp4/Efcab7/Fam89b/Tlr9/Nup62/Txn1/Smo/Nfkbia/Gas6/Ppp3ca/Cd36/Bambi/Zic1/Litaf/Egfr/Tgfb1/W…	85
GO:0036293	response to decreased oxygen levels	biological process	179/5707	423/17363	2.45078e-05	0.000399626	0.000303362	1.28745	Adora1/Mecp2/Cdkn1b/Stc1/Epas1/Ndrg1/Acot2/Pdlim1/Nfe2l2/Casp12/Cited2/E2f1/P4hb/Cbs/Scap/Cd38/Igf1/Phb2/Nrf1/Usf1/Nfatc3/Mmp2/Sdhd/Tlr4/Ednra/Acsl6/Ddah1/Tlr2/Cox4i2/Usp19/Limd1/Alkbh5/Nr4a2/Kcnk3/Cd24/Cyba/Bcl2l1/Tf/Aldoc/Tacc3/Itpr1/Creb1/Pygm/Cbfa2t3/Sdc2/Grin2b/Ldlr/Il18/Vcam1/Hsf1/Ctgf/Vasn/Commd1/Plat/Bach1/Cryab/Ppp1r15a/Eno1/Mmp9/Cat/Plau/Casp1/Prkcd/Trh/Aifm1/Cst3/Mt3/Tmbim6/Ucp3/Tgfbr1…	179
GO:0032869	cellular response to insulin stimulus	biological process	102/5707	221/17363	2.4549e-05	0.000399626	0.000303362	1.40419	Sp1/Grb14/Pdk2/Uchl3/Smarcc1/Socs1/Igf1/Esrra/Usf1/Ceacam1/Acsl6/Parp1/Lpin1/Prkcz/Rab8a/Rhoq/Ptpn11/Repin1/Inpp5f/Apobec1/Rarres2/Gsk3a/Aprt/Erbb3/Foxc2/Adipor1/Igf2/Cav2/Prkcd/Rab10/Pparg/Hmgcs2/Sgk1/Shc1/Gpld1/Ndel1/Grb2/Slc22a12/Slc25a33/Src/Errfi1/Cflar/Inppl1/Serpine1/Hras/Zfp36l1/Nras/Slc2a8/Gpam/Ywhag/Pax6/Kras/Sh2b2/Cdk4/Eif4ebp1/Cd36/Gclc/Ptpn1/Irs3/Gstp1/Rela/Srd5a1/Irs2/Akt1/H2afz/Myo…	102
GO:0071216	cellular response to biotic stimulus	biological process	109/5707	239/17363	2.49801e-05	0.000405903	0.000308127	1.38754	Arid5a/Cdk19/Cd84/Syk/Mtdh/Epas1/Nlrp3/Axl/Rara/Irf3/Zc3h12a/Nr1d1/Nfkbib/Tlr4/Mus81/Irgm/Cxcl16/Tlr2/Abca1/Cdc73/Cxcl10/Gfer/Hnrnpm/Txnip/Ddit3/Sbno2/Cd14/Il18/Ctr9/Hsf1/Cx3cr1/Dab2ip/Mmp9/Zfp36/Plau/Casp1/Mrc1/Hmgb2/Irak1/Hmgcs2/Ccdc47/Ncam1/Hdac5/Src/Ncl/Serpine1/Myd88/Tlr9/Fcgr2b/Irf8/Cfh/Tp53/Icam1/Cd6/Atg10/Nos3/Nfkbia/Mif/Lcn2/Il12a/Cdk4/Cd36/Gstp1/Cd300lb/Tnip1/Rela/P2ry2/Cactin/Akt1/Lita…	109
GO:1902903	regulation of supramolecular fiber organization	biological process	139/5707	317/17363	2.5127e-05	0.00040755	0.000309377	1.33405	Mecp2/Cdkn1b/Arhgef2/Trim27/Serpinf2/Ckap2/Spire1/Pdxp/Hcls1/Tmod1/Arfip2/Cdc42ep4/Synpo2/Evl/Tpm1/Map6d1/Gas2l2/Tlr2/Pdlim4/Clu/Tmsb4x/Hip1r/Sptb/Plekhg2/Arf1/Coro1b/Wasl/Ppfia1/S100a10/Actr3b/Mtss1/Rps3/Capzb/Ldlr/Arpin/Eml2/Ctgf/Sh3bp1/Nphs1/Swap70/Actr2/Cryab/Ppm1f/Apoe/S1pr1/Colgalt1/Cfl1/Prkcd/Cdc42ep1/Flna/Tgfbr1/Gmfg/Whamm/Sgk1/Arf6/Arpc2/Stmn1/Grb2/Capg/Arhgap28/Arpc1b/Hspa1b/Fes/Lpar1/M…	139
GO:0009100	glycoprotein metabolic process	biological process	150/5707	346/17363	2.52313e-05	0.000408499	0.000310098	1.31896	Pnkp/Dse/B3galnt2/Extl3/Dolpp1/Extl1/B4galt7/Rfng/Chpf/Pofut2/Fkrp/Chst3/Gorasp1/St8sia5/Igf1/Nus1/Chek1/Ext2/B3gat3/Galnt10/Parp1/Ube2g2/Tcf7l2/Derl3/Golga2/Art3/Gcnt2/Ggta1/Serp1/Engase/Manba/Alg12/St8sia2/Fut11/Fut4/Hs6st3/Pomgnt2/Pomgnt1/Xylt2/Neu4/Park7/Hs6st2/Gcnt1/Man1c1/Galnt18/St3gal1/Krtcap2/Cst3/Ramp1/Egflam/Mt3/Chst14/Dpm2/Ager/Tmem59/Bace2/Plod3/Galnt6/Man2c1/B3gnt2/Ext1/Bcl2/St3gal4…	150
GO:0002699	positive regulation of immune effector process	biological process	94/5707	201/17363	2.66053e-05	0.000429966	0.000326394	1.42282	Arid5a/Cd84/Syk/Cd244/Nlrp3/Dhx58/Cd37/Cd300a/Gprc5b/Rara/Vav1/Gab2/Stat6/Gata2/Ceacam1/Lamp1/Tlr4/Ptprc/Il33/Adora3/Il23a/Tlr2/Prkcz/Rps19/Cd24/Phb/Snx4/Foxp1/RT1-S3/Crtam/Gimap5/B2m/Il18/Adora2b/Nr4a3/Fadd/Myo18a/Tnfsf13/PVR/Fcgr1a/Rasgrp1/Rsad2/Traf2/Fam49b/Fes/Fgr/Lgals9/Mlh1/Fcgr2a/Unc13d/Fcer1g/Tlr9/C3/Pld2/Clcf1/Mif/Stx7/Anxa1/Il12a/Cd36/Itgb2/Vamp8/Lag3/Stx4/Il13ra1/Ung/Crhr1/Tap2/Tgfb1/L…	94
GO:0071496	cellular response to external stimulus	biological process	160/5707	373/17363	2.75321e-05	0.000444142	0.000337155	1.30505	Lamp2/Pdk2/Tlr3/Nfe2l2/Rps25/Axl/Nudt1/Zc3h12a/Nudt15/Cbs/Ctsb/Aif1/Piezo1/Kptn/Hnrnpl/Adamts1/Ctsl/Usf1/Chek1/Upp1/Tlr4/Bag3/Itgb1/Dbi/Ednra/Kcnb1/Fzd2/Tcf7l2/Bcl10/Nr4a2/Casp4/Foxa2/Cyba/Ptpn11/Hfe/Rrp8/Max/RGD1565498/Slc39a4/Sh3glb1/Grin2b/Gsdmd/Il18/Adora2b/Mag/Fadd/Gcn1l1/Gabarap/Ppp1r15a/Slc38a3/Mmp9/Cdkn1a/Igf2/Casp1/Fbxo22/Prkcd/Cdkn2b/Usf2/Aifm1/Tnc/Myod1/Slc1a2/Folr1/Pparg/Dag1/Dctpp1/H…	160
GO:0032784	regulation of DNA-templated transcription, elongation	biological process	28/5707	44/17363	2.76798e-05	0.00044572	0.000338352	1.93608	Wdr61/Zmynd11/Gtf2f1/Cdc73/Rtf1/Supt4h1/Supt5h/Ctr9/Supt6h/Cbx7/Nelfb/Eapp/Rnf8/Ezh2/Ddx39b/Leo1/Gtf2f2/Nelfe/Nelfa/Brd4/Alyref/Ercc6/Hnrnpu/Paf1/Ldb1/Ccar2/Ell/Ikzf1	28
GO:0045926	negative regulation of growth	biological process	115/5707	255/17363	2.80596e-05	0.000451023	0.000342378	1.37206	Dact3/Mecp2/Cdkn1b/Eaf2/Bst2/Nov/Smarca4/Cited2/Ppp1r9b/Bcl6/Mt1/Sox17/Rgma/Stk3/Inhba/Rrad/Tlr2/Tcf7l2/Rai1/Sqstm1/Msx1/G6pd/Phb/Myl2/Foxp1/Sertad1/Gsk3a/Mag/Tp73/Osgin1/Serpine2/Cryab/Dab2ip/Adam15/Mul1/Eno1/Cdkn1a/Adipor1/Cfl1/Mt3/Pparg/Ulk2/Alox15b/Tchp/Cdk5r1/Bcl2/Ryk/Hspa1b/Sfrp2/Pi16/Ifrd1/Adipor2/Myd88/Bmp4/Rtn4r/Cdkn2a/Irf8/Tp53/Apbb1/Arhgap4/Ing5/Ip6k2/LOC100302465/Nf2/Cdkn2c/Cd36/Dnajb…	115
GO:0030324	lung development	biological process	108/5707	237/17363	2.83247e-05	0.000454466	0.000344992	1.38641	Jmjd6/Sp1/Sparc/Tbx4/Mecp2/Epas1/Tab1/Fgfr2/Bag6/Rxfp1/Cebpa/Aimp2/Igf1/Cp/Nr3c1/Fgf1/Pkdcc/Sox11/Bmpr1a/Thra/Mgp/Ptk7/Foxa2/Pdgfrb/Phf14/Foxp1/Hhip/Creb1/Map2k2/Hopx/Il18/Ccdc40/Ctgf/Rpl13a/Chi3l1/Klf2/Lta4h/Casp1/Tnc/Ncor2/Ppp1ca/Tmbim6/Tgfbr1/Dag1/Lama5/Ager/Hnrnpa1/Hmgcs2/Plod3/Ada/Gli3/Spry1/Asah1/Notch1/Errfi1/Foxp4/Stk40/Ascl1/Bmp4/Kras/Nos3/Pdgfa/Ctsh/Fgf2/Ptges3/Eif4ebp1/Fgfr4/Aldh1a2/Pd…	108
GO:0120031	plasma membrane bounded cell projection assembly	biological process	195/5707	467/17363	2.86163e-05	0.000458322	0.000347919	1.27038	Mtss1l/Emp1/Bcas3/Pld1/Ezr/Tctn1/Dnaaf3/Sclt1/Wdr60/Ofd1/Csnk1d/Myh10/Ppp1r9b/Exoc5/Cdc42ep4/Ccdc65/Aif1/Ift74/Tpgs1/Def8/Evl/Cobl/Ccp110/Rilpl2/Dcdc2/Tmem141/Tctex1d2/Parvb/Tmem107/Fnbp1l/Rab8a/Wasl/Rhoq/Mns1/Ano6/Ick/Cln3/Capzb/Ift172/Klf5/Rab23/Ccdc40/Sh3bp1/Rfx2/Tbc1d7/Tekt1/Spag6/Rapgef2/Actr2/Rsph9/S1pr1/Poc1a/S1pr2/Myo10/Fam161a/Cfl1/Dnajb13/Prkcd/Wdr5b/Sh2b1/Ak7/Fgd4/Dnm2/Cdc42ep1/Plekhm1…	195
GO:0006954	inflammatory response	biological process	245/5707	603/17363	2.87307e-05	0.000459332	0.000348686	1.23613	Kcnj10/Cdk19/Adora1/Psmb4/Il17ra/Syk/Serpina3n/Nlrp3/Nov/Aoah/Cspg4/Stat3/Cd300a/Tlr3/Nlrp1a/Nfe2l2/Tnfaip8l2/Cebpa/Axl/Gprc5b/Nt5e/Pik3ca/Cr1l/Zc3h12a/Oprm1/Hrh1/Vnn1/Gpx4/Ntrk2/Il17rc/Aif1/Bcl6/Ogg1/Tlr4/Il33/Nlrx1/Chst1/Adora3/Ednra/Gpx1/Il23a/Tlr2/Prkcz/Tmsb4x/Duoxa1/Ctss/Tnfrsf11a/Rps19/Cd24/Casp4/Cxcl10/Ptgs1/Casp6/Cyba/Pf4/Hfe/Tf/Phb/Snx4/Foxp1/Ano6/Rarres2/Ldlr/Sbno2/Slamf8/Cd14/Fabp4/Il1…	245
GO:0010639	negative regulation of organelle organization	biological process	155/5707	360/17363	2.88832e-05	0.000460946	0.000349911	1.30992	Mecp2/Fgfr2/Arhgef2/Prelid1/Bok/H2afy/Ckap2/Kdm4a/Tmod1/Anapc15/Smarcb1/Igf1/Chek1/Tpm1/Map6d1/Gas2l2/Ccp110/Gpx1/Parp1/Tlr2/Tmsb4x/Naa10/Hip1r/Sin3a/Sptb/Coro1b/Bcl2l1/Ppfia1/Oma1/Apobec1/Ctbp1/Capzb/Chmp2a/Arpin/Eml2/Mcrs1/Swap70/Tbc1d7/H3f3b/Mad1l1/Pinx1/S1pr1/Slx1b/Mul1/Avp/Supt6h/Cfl1/Prkcd/Zfp451/Dnm2/Gmfg/Vat1/Hnrnpa1/Sgk1/Ier3/Mtm1/Arpc2/Tchp/Stmn1/Lmna/Nol3/Capg/Arhgap28/Hspa1b/Bcor/Sirt…	155
GO:0002790	peptide secretion	biological process	238/5707	584/17363	2.93352e-05	0.000467324	0.000354752	1.23988	Arid5a/Adora1/Il17ra/Cd84/Syk/Tacr2/Edn3/Cd244/Nlrp3/Nov/Nlgn2/Trim27/Mttp/Nlrp1a/Optn/Ezr/Arntl/Irf3/Midn/Zc3h12a/Trpa1/Kalrn/Oprm1/Mbp/Map4k4/Cd38/Socs1/Il17rc/Igf1/Nr1d1/Otud5/Ifnar1/Rab11fip1/Abcc8/Ceacam1/Tmem167b/Tlr4/Il33/Pde1c/Psmd9/Kcnn4/S100a13/Kcnj11/Parp1/Tlr2/Kcnb1/Prkcz/Tmsb4x/Tcf7l2/Abca1/Rab34/Casp4/Foxa2/Hmgn3/Arf1/Rab8a/Serp1/Pim3/Ptpn11/Hfe/Foxp1/RT1-S3/Crtam/Lrrc32/Itpr1/Tvp23…	238
GO:0002521	leukocyte differentiation	biological process	213/5707	516/17363	2.98326e-05	0.000474403	0.000360126	1.25588	Jmjd6/Nkap/Plcl2/Syk/Nlrp3/Erbb2/Prelid1/Stat3/Ubd/Mertk/Cebpa/Axl/Rara/Vav1/Nme2/Cited2/Vnn1/Hcls1/Gab2/Il11ra1/Sh3pxd2a/Socs1/Tjp2/Tmem176b/Stat6/Bcl6/Otud5/Gata2/Esrra/Tshr/Nfatc3/Tmem176a/Ceacam1/Fam20c/Ptprc/Zbtb7b/Dll1/Il23a/Bcl3/Tlr2/Prkcz/Tob2/Tnfrsf11a/Itpkb/Cd24/Lrrc8a/Pf4/Tf/Ostm1/Foxp1/Cmtm7/Gpr183/Pik3r6/Gimap5/B2m/Creb1/Rras/Prtn3/Cbfb/Cd4/Cbfa2t3/Sbno2/Il18/Gpr68/Tusc2/Satb1/Fadd/C…	213
GO:0045732	positive regulation of protein catabolic process	biological process	93/5707	199/17363	3.02781e-05	0.000480632	0.000364855	1.42183	Cdkn1b/Bag6/Ezr/Trim32/Csnk1d/Stx5/Tmem259/Snf8/Sox17/Rgma/Il33/Rchy1/Clu/Rnf144a/Tnfsf12/Cd81/Cbfa2t3/Sumo2/Ldlr/Uqcc2/Dvl1/Oaz1/Rnf19b/Dab2ip/Apoe/Psmc4/Fbxo22/Rhbdd3/Sumo3/Usp5/Egf/Osbpl7/Fbxl5/Gpld1/Ier3/Msn/Sgsm3/Lonrf3/Ubqln2/Hspa1b/Fzr1/Herpud1/Mapk15/Rnf41/Rnf19a/Ccdc22/Lpcat1/Rnf40/Disc1/Psmc3/Snx9/Fmr1/Gga1/Rnf125/Smad7/Ppp2r3a/Hspbp1/Dnajb2/Gclc/Pacsin3/Smurf1/Akt1/Pttg1ip/Trib2/Edem2/…	93
GO:0048545	response to steroid hormone	biological process	221/5707	538/17363	3.09155e-05	0.000489862	0.000371861	1.24976	Kcnj10/Nr4a1/Sparc/Serpina3n/Stc1/Erbb2/Cyp7b1/Paqr9/Calr/Acaa1a/Ptgds/Sox10/Cebpa/Arntl/Rara/Pdxk/Pik3ca/Uri1/Smarca4/Mbp/Prss8/Nr2c1/Ntrk2/Ppp1r9b/Cd38/Ncoa2/Socs1/Aif1/Igf1/Nr1d1/Phb2/Tph2/Ctsl/Esrra/Nr3c1/Ppp5c/Htr1b/Tlr4/Acsl6/Parp1/Tlr2/Bckdha/Carm1/Thra/Mgp/Lmnb1/Nr4a2/Cdo1/Aldh2/Ptgs1/Cyba/Cyp1b1/Bcl2l1/Phb/Foxp1/Txnip/Ufl1/Paqr8/Med12/Grin2b/Fabp4/Nr4a3/Ctgf/Acadm/Plat/Car2/Med30/Pfkfb1/…	221
GO:0014812	muscle cell migration	biological process	54/5707	103/17363	3.09692e-05	0.000489862	0.000371861	1.59505	Nov/Nfe2l2/Naca/Kalrn/Plekho1/Aif1/Igf1/Tpm1/Bmpr1a/Coro1b/Cyp1b1/Pdgfrb/Il18/Dock7/Plat/Plau/Net1/Il6st/Ddr1/Aamp/Ager/Vtn/Arpc2/Bcl2/Lpar1/Src/Serpine1/Smo/Pdgfa/Mif/Anxa1/Gstp1/P2ry2/Megf10/Pdgfb/Bin3/P2ry6/Itgb3/Arpc5/Ppard/Sorl1/Myc/Egr1/Rapgef3/Met/Has2/Igfbp5/F3/Trib1/Foxo4/Agt/Ilk/Mdm2/Crk	54
GO:0030323	respiratory tube development	biological process	109/5707	240/17363	3.11042e-05	0.000491128	0.000372823	1.38176	Jmjd6/Sp1/Sparc/Tbx4/Mecp2/Epas1/Tab1/Fgfr2/Bag6/Rxfp1/Cebpa/Aimp2/Igf1/Cp/Nr3c1/Fgf1/Pkdcc/Sox11/Bmpr1a/Thra/Mgp/Ptk7/Foxa2/Pdgfrb/Phf14/Foxp1/Hhip/Creb1/Map2k2/Hopx/Il18/Ccdc40/Ctgf/Rpl13a/Chi3l1/Klf2/Lta4h/Casp1/Tnc/Ncor2/Ppp1ca/Tmbim6/Tgfbr1/Dag1/Lama5/Ager/Hnrnpa1/Hmgcs2/Plod3/Ada/Gli3/Spry1/Asah1/Notch1/Errfi1/Traf4/Foxp4/Stk40/Ascl1/Bmp4/Kras/Nos3/Pdgfa/Ctsh/Fgf2/Ptges3/Eif4ebp1/Fgfr4/Aldh…	109
GO:0019884	antigen processing and presentation of exogenous antigen	biological process	19/5707	26/17363	3.14833e-05	0.000496237	0.000376701	2.2233	Ctse/B2m/RT1-Ba/Fcgr1a/Psme1/Ap3d1/Fcgr2a/Fcer1g/Fcgr2b/RT1-Db1/Ifi30/Unc93b1/Tap2/RT1-M3-1/Cd74/Cd1d1/Tapbp/RT1-DMb/Ap3b1	19
GO:0071219	cellular response to molecule of bacterial origin	biological process	100/5707	217/17363	3.16773e-05	0.000498415	0.000378354	1.40203	Arid5a/Cdk19/Cd84/Mtdh/Epas1/Nlrp3/Axl/Rara/Irf3/Zc3h12a/Nr1d1/Nfkbib/Tlr4/Irgm/Cxcl16/Tlr2/Abca1/Cdc73/Cxcl10/Gfer/Hnrnpm/Sbno2/Cd14/Il18/Ctr9/Hsf1/Cx3cr1/Dab2ip/Mmp9/Zfp36/Plau/Casp1/Mrc1/Hmgb2/Irak1/Hmgcs2/Ncam1/Hdac5/Src/Ncl/Serpine1/Myd88/Tlr9/Fcgr2b/Irf8/Cfh/Icam1/Cd6/Nos3/Nfkbia/Mif/Lcn2/Il12a/Cdk4/Cd36/Gstp1/Cd300lb/Tnip1/Rela/P2ry2/Cactin/Akt1/Litaf/Stat1/Tgfb1/Trim5/Pdcd4/Nr1h3/Lyn/Abl1…	100
GO:0019882	antigen processing and presentation	biological process	51/5707	96/17363	3.19763e-05	0.000502236	0.000381255	1.61628	Calr/Ctse/Mr1/Psmb9/Nod1/Tapbpl/RT1-CE5/Ctss/Rab34/Hfe/RT1-S3/Rab35/B2m/RT1-CE10/RT1-T24-4/RT1-Ba/Rab10/Fcgr1a/Psme1/Tap1/March8/Rab4a/Ap3d1/Was/Fcgr2a/Fcer1g/Fcgr2b/Icam1/Thbs1/Psmb8/RT1-Db1/Ifi30/Unc93b1/Tap2/Rab6a/RT1-M3-1/Cd74/Rab3b/RT1-T24-1/Cd1d1/Tapbp/RT1-DMb/RT1-A2/Pycard/RT1-CE4/RT1-Db2/RT1-A1/RT1-Da/Flt3/Ap3b1/Trem2	51
GO:0016032	viral process	biological process	119/5707	266/17363	3.20375e-05	0.000502314	0.000381314	1.36108	Sp1/Bst2/Atg16l2/Trim27/Ppib/Axl/Trim32/Smarca4/Zc3h12a/P4hb/Smarcb1/Ctsb/Snf8/Usf1/Ceacam1/Bcl2l11/Trim35/Ifitm1/Nlrx1/Usp6nl/Ilf3/Taf11/Adarb1/Mdfic/Cd81/Siva1/Bcl2l1/Stom/Stau1/Cd4/Chmp2a/Vcam1/Furin/Oas1b/Mon1b/Vps18/Ifitm2/Apoe/Trim8/Eif3d/Mmp9/Zfp36/Cfl1/Mx2/Cav2/Lamtor5/PVR/Dpp4/Pabpc1/Dag1/Hnrnpa1/Mvb12a/Ptbp1/Rsad2/Uvrag/Bcl2/Smc3/Notch1/Lgals9/LOC500956/Pou2f3/Pfn1/Gsn/Psmc3/Tp53/Fmr1/I…	119
GO:0045665	negative regulation of neuron differentiation	biological process	107/5707	235/17363	3.21139e-05	0.000502631	0.000381555	1.38526	Olig2/Ptprz1/Mecp2/Cspg4/Calr/Efna1/Dmd/Prpf19/Cers2/Ntm/Snapin/Mbp/Map4k4/Gorasp1/Adcy6/Gdf11/Rgma/Dll1/Itgb1/Carm1/Cd24/Foxa2/Zfp365/Dtnbp1/Inpp5f/B2m/Gsk3a/Mag/Tp73/Dync1i2/Rapgef2/Sez6/Apoe/Lrp4/Mt3/Ephb2/Flna/Foxg1/Cntf/Ulk2/Fezf2/Arf6/Cdk5r1/Gli3/Pmp22/Ryk/Cyth2/Lpar1/Notch1/Inppl1/Ascl1/Ifrd1/Gpr37l1/Rtn4r/Gfap/Cntn2/Fmr1/Apbb1/Pax6/Arhgap4/Ppp3ca/Cdk5rap2/Trak2/Adam17/Syngap1/Hes1/Efemp1/…	107
GO:0035967	cellular response to topologically incorrect protein	biological process	48/5707	89/17363	3.23343e-05	0.000505195	0.000383501	1.64085	Bag6/Nfe2l2/Bok/Optn/Casp12/Atf6/Rnf185/Tmem33/Derl3/Serp1/Ankzf1/Creb3l2/Ddit3/Tor1a/Hsf1/Ppp1r15a/Tm7sf3/Ap1s1/Tmbim6/Dnajb12/Wfs1/Hspa1b/Herpud1/Serp2/Daxx/Bhlha15/Rnf126/Parp16/Ptpn1/Atf6b/Cdk5rap3/Edem2/Ptpn2/Rhbdd1/Nck2/Eif2ak2/Sdf2l1/Bak1/Sdf2/Stub1/Bax/Atf4/Atf3/Rnf5/Pomt1/Hspa5/Creb3l1/Stc2	48
GO:0008610	lipid biosynthetic process	biological process	212/5707	514/17363	3.30581e-05	0.000515603	0.000391402	1.25484	Chka/Cyp39a1/Hsd17b1/Dolpp1/Serinc5/Cyp7b1/Smpd2/Pld1/Chkb/Ptgds/Nt5e/Pik3ca/Prpf19/Cers2/Hrh1/Scap/Crls1/Ch25h/Igf1/Nr1d1/Pgap2/Pip5k1c/Abcg1/Nus1/Nr3c1/Ceacam1/Fgf1/Serinc4/Pigc/Fads2/Dbi/Lss/Stard7/Acsl6/Fam57b/Pigq/Lpin1/Tcf7l2/Etnk2/Hsd17b12/Ptgs1/Ggta1/Alox12/Pcyt2/Sf1/G6pd/Samd8/St8sia2/Agpat1/Hexb/Sh3glb1/Kdsr/Mogat2/Creb1/Scp2/Ldlr/Mcat/Sik1/Tm7sf2/Adora2b/Pigt/Pde8b/Acbd3/Pigy/Gpaa1/Elo…	212
GO:0007050	cell cycle arrest	biological process	68/5707	137/17363	3.33444e-05	0.000518259	0.000393418	1.5101	Cdkn1b/Rpl23/Calr/Zbtb17/Pkd2/Zbtb49/Commd5/Inhba/Tcf7l2/Med25/Rrp8/Ddit3/Tp73/Bin1/Dab2ip/Cdkn1a/Rassf1/Cdkn2b/Whamm/Cdk9/Sgsm3/Cdk5r1/Irf6/Gadd45a/Cast/Pmp22/Slc25a33/Cdkn1c/Fzd9/Hras/Brinp2/Cdkn2a/Tp53/Apbb1/Atm/Mif/Thbs1/Il12a/Rprm/Cdk4/Cdkn2c/Ppm1g/Irf1/Ak1/Rbm38/Pnpt1/Tgfb1/Pidd1/Notch2/Gas2l1/Sox2/Cgrrf1/Ppp2r5c/Myc/Rgcc/Ing4/Dusp1/Men1/Gadd45gip1/Foxo4/Brinp1/Ilk/Tp53inp1/Mdm2/Chek2/Id2/G…	68
GO:0034250	positive regulation of cellular amide metabolic process	biological process	68/5707	137/17363	3.33444e-05	0.000518259	0.000393418	1.5101	Mecp2/Guf1/Erbb2/Fam129a/Nfe2l2/Efna1/Zc3h12a/Cdk5rap1/Hnrnpl/Bcl3/Clu/Serp1/Cyp1b1/Eif4a3/Secisbp2/Uqcc2/Mettl3/Rpl12/Rbm3/Picalm/Eif3d/Prkcd/Ncor2/Poldip3/Rpl5/Ptbp1/Mpv17l2/Ncor1/Rps4x/Upf3b/Rps3a/Ddx39b/Samd4a/C1qbp/Bcdin3d/Fmr1/Rps6kb2/Smpd3/Thbs1/Cdk4/Ppp3ca/Rplp1/Dnajc3/Rpl30/Npm1/Tgfb1/Nck2/Elavl1/Pink1/Rplp2/Ptafr/Eif5a/Eif6/Eif4g3/Cyr61/Usp16/Tarbp2/Ythdf3/Zc3h10/Upf3a/Csnk1e/Habp4/Rxra…	68
GO:2000116	regulation of cysteine-type endopeptidase activity	biological process	110/5707	243/17363	3.40811e-05	0.00052879	0.000401412	1.37722	Nr4a1/Nlrp3/Pdcd5/Nlrp1a/Bok/Klf4/Casp12/Psmb9/Nod1/Ifi27/Igf1/Bcl2l12/Bcl2l11/Gpx1/Hip1r/Bcl10/Casp4/Alox12/Apopt1/Bcl2l1/Rps3/Diablo/Sh3rf1/Prdx5/Hsf1/Ctgf/Cck/Fadd/Cryab/Ppm1f/Park7/Bid/Mul1/Mmp9/Avp/Casp1/Lamtor5/Aifm1/Adora2a/Nle1/Cst3/Mt3/Pparg/Nol3/Cast/Ret/Sfrp2/Plaur/Anp32b/Src/Herpud1/Lgals9/Cflar/Wnt9a/Vil1/Gsn/Cdkn2a/Rffl/Ctsh/Mical1/Tbc1d10a/Thbs1/Gas6/Mgmt/Pcid2/Pawr/Birc5/Bbc3/Akt1…	110
GO:0043407	negative regulation of MAP kinase activity	biological process	41/5707	73/17363	3.42382e-05	0.000530306	0.000402564	1.70875	Cd300a/Ptpn5/Dusp2/Dusp16/Mapk7/Irak3/Tp73/Dab2ip/Apoe/Prkcd/Dusp14/Spred3/Ptpn6/Sfrp2/Spry1/Inppl1/Bmp4/Nup62/Dusp18/Ptpn1/Gstp1/Cdk5rap3/Dusp10/Smpd1/Pdcd4/Lyn/Dusp5/Sorl1/Spred2/Uchl1/Dusp1/Dusp6/Stk38/Tsc2/Rgs14/Hyal2/Dusp3/Mapk8ip1/Fem1a/Dusp4/Dusp8	41
GO:0090559	regulation of membrane permeability	biological process	37/5707	64/17363	3.46904e-05	0.000536353	0.000407154	1.75889	Stat3/Bok/Tjp2/Bcl2l11/Hip1r/Siva1/Bcl2l1/Sh3glb1/Gimap5/Gsk3a/Bid/Mul1/Mt3/Ier3/Nol3/Hk2/Bcl2/Hspa1b/Bloc1s2/Tmem14a/Cnp/Slc35f6/Dynlt1/Tp53/Alkbh7/Acaa2/Eya2/Bbc3/Pdcd6ip/Zfp13/Rhot2/Bak1/Laptm4b/Slc25a4/Bax/Lbp/Bad	37
GO:0048821	erythrocyte development	biological process	22/5707	32/17363	3.47486e-05	0.000536353	0.000407154	2.09165	Jmjd6/Cited2/Bcl6/G6pd/Hba2/Klf2/Sox6/Klf1/Tal1/Bpgm/Rhd/Ercc2/Tmod3/Srf/Rps6/Dmtn/Rhag/Nckap1l/Maea/Hbb/Hba1/Arid4a	22
GO:0030041	actin filament polymerization	biological process	76/5707	157/17363	3.59876e-05	0.000554519	0.000420944	1.47276	Trim27/Spire1/Hcls1/Tmod1/Arfip2/Cdc42ep4/Aif1/Evl/Tpm1/Cobl/Tlr2/Tmsb4x/Hip1r/Sptb/Plekhg2/Arf1/Coro1b/Wasl/Actr3b/Mtss1/Capzb/Arpin/Nphs1/Actr2/Cfl1/Prkcd/Cdc42ep1/Coro7/Gmfg/Whamm/Arf6/Arpc2/Grb2/Capg/Arpc1b/Arpc1a/Arfip1/Was/Pfn1/Vil1/Gsn/Abi2/Icam1/Prex1/Fchsd2/Fchsd1/Arpc4/Pecam1/Pick1/Msrb2/Avil/Cdc42ep2/Lmod1/Myo1c/Tmod3/Dbn1/Nck2/Vasp/Baiap2/Arpc5/Abl1/Baiap2l2/Wasf1/Cdc42ep5/Kank1/Actr3…	76
GO:1903034	regulation of response to wounding	biological process	82/5707	172/17363	3.62835e-05	0.000558117	0.000423675	1.45045	Syk/Nfe2l2/Klf4/Serpinf2/Asic2/Cers2/Scarf1/Abcc8/Ceacam1/Rgma/Tlr4/Insl3/Foxa2/Alox12/Inpp5f/Pros1/Ano6/Map2k2/Hopx/Cd9/Serpine2/Apoe/Foxc2/Vkorc1/Plau/Prkcd/Anxa2/C1qtnf1/Myod1/Cntf/Ager/Ndel1/Mylk/Lbh/Serpine1/Hras/Fcer1g/Vil1/Gsn/Rtn4r/Anxa5/Pdgfa/Mif/Anxa1/Fgf2/Thbs1/P2rx5/Cd36/Tnfrsf12a/Pdpn/F12/Adam17/Pdgfb/Cxcr4/Vav2/Dusp10/Wfdc1/Ajap1/Spp1/Lyn/Plek/Stx2/Gja1/Ppard/Srsf6/Myc/Kank1/Cd34/En…	82
GO:0098609	cell-cell adhesion	biological process	286/5707	718/17363	3.72916e-05	0.000572638	0.000434698	1.21188	Nkap/Cdh2/Syk/Ank3/Cd244/Nlrp3/Nov/Nlgn2/Erbb2/Cldn5/Prelid1/Cd300a/Pdlim1/Jup/Tnfaip8l2/Ezr/Klf4/Nt5e/Rara/Clic1/Cited2/Mbp/Vnn1/Pcdhb9/Actg1/Socs1/Selplg/Aif1/Igf1/Bcl6/Piezo1/Pip5k1c/Dusp22/Rasal3/Stk10/Ceacam1/Ptprc/Zbtb7b/Itga7/Itgb1/Il23a/Prkcz/Pag1/Bcl10/Itpkb/Plxnb2/Cd24/Myl9/Cnn3/Gcnt2/Alox12/Mapk7/Cyp1b1/Hfe/RT1-S3/Ctnna1/Crtam/Pik3r6/Lrrc32/Gimap5/Rps3/Cd4/Lmo7/Cd9/Il18/Vcam1/Nr4a3/Fer…	286
GO:0071706	tumor necrosis factor superfamily cytokine production	biological process	67/5707	135/17363	3.81229e-05	0.000584398	0.000443625	1.50993	Arid5a/Cd84/Arhgef2/Trim27/Tlr3/Axl/Rara/Zc3h12a/Nod1/Abcc8/Tlr4/Zfp64/Il23a/Bcl3/Tlr2/Clu/Cyba/Pf4/Irak3/Foxp1/RT1-S3/Cd14/Il18/Hsf1/Hspb1/Fadd/Mapkapk2/Zfp36/Ddx58/Ripk1/C5ar2/Rasgrp1/Errfi1/Lgals9/Ncl/Myd88/Fcgr2a/Lrrfip2/Fcer1g/Tlr9/Acp5/Mif/Thbs1/Gas6/Cd36/Gstp1/Cactin/Gpnmb/Gpr18/Ifih1/Havcr2/Ptafr/Angpt1/Pomc/Ripk2/Sash3/Cd34/Pycard/Tnfrsf1a/Flt3/Tspo/Cyp2j4/Zbtb20/Lbp/Ddt/Nfkbil1/Card9	67
GO:0003158	endothelium development	biological process	60/5707	118/17363	3.84233e-05	0.000587995	0.000446356	1.54699	Stc1/Cldn5/Ezr/Dmd/Tjp2/Ubiad1/Sox17/Ceacam1/Fgf1/Dll1/Gpx1/Ppp1r16b/Ccm2/Cxcl10/Alox12/Foxp1/Rapgef2/Tmem100/S1pr1/Foxc2/S1pr2/Notch4/Tgfbr1/Csnk2b/Plod3/Col18a1/Msn/S1pr3/Notch1/Myd88/Bmp4/Kdm6b/Icam1/Ikbkb/Pecam1/Hapln2/Pdpn/Rhob/Pdgfb/Cxcr4/Sox18/Ift88/Vhl/Atoh8/Gja1/Rap1a/Id1/Ptn/Cd34/Acvr2b/Rapgef3/Clic4/Tnfrsf1a/Add1/Apold1/Met/Bmp6/Agt/Hey2/Smad4	60
GO:0032990	cell part morphogenesis	biological process	266/5707	663/17363	3.85129e-05	0.000588359	0.000446632	1.22063	Smn1/Eif2b2/Cdh2/Ptprz1/Ank3/Mecp2/Coq7/Fgfr2/Erbb2/Ntn3/Efna1/Dmd/Tbr1/Tctn1/Rpl4/Kalrn/Mbp/Map4k4/Grin1/Myh10/Ntrk2/Plekho1/Lhx2/Gorasp1/Pip5k1c/Camk2b/Trim46/Pacsin2/Scn1b/Evl/Rgma/Map6d1/Slitrk5/Cobl/Dcdc2/Agap2/Itgb1/Lzts1/Rpl24/Clu/Prkcz/Plxnb2/Adarb1/Golga2/Nr4a2/Pacsin1/Tsku/Rab8a/Coro1b/Rab21/Wasl/Supv3l1/Trak1/Zfp365/Dtnbp1/Ptpn11/Bcl2l1/Plxnd1/Foxp1/Jade2/Creb1/Map2k2/Sdc2/Dclk1/Pou3f2…	266
GO:0014015	positive regulation of gliogenesis	biological process	40/5707	71/17363	3.86155e-05	0.000588919	0.000447057	1.71403	Olig2/Ptprz1/Sox10/Prpf19/Prkch/Igf1/Tlr2/Zfp365/Tf/Ufl1/Mag/Tp73/Bin1/Serpine2/Prmt5/Csf1/Il6st/Pparg/Dag1/Notch1/Bmp2/Gfap/Clcf1/Aspa/Rela/Hes1/Cxcr4/Nkx2-2/Nog/Lyn/Etv5/Myc/Actr3/Gjc2/Vim/Nkx6-2/Tspo/Sox8/Id2/Ptpra	40
GO:0097320	plasma membrane tubulation	biological process	14/5707	17/17363	3.86823e-05	0.000588932	0.000447067	2.50551	Pacsin2/Pacsin1/Fnbp1l/Wasl/Sh3glb1/Plekhm2/Dnm2/Whamm/Ehd2/Bin2/Snx9/Pacsin3/Asap1/Snx33	14
GO:0002694	regulation of leukocyte activation	biological process	196/5707	472/17363	4.03954e-05	0.000613969	0.000466073	1.26337	Nkap/Cd84/Syk/Cd244/Nlrp3/Erbb2/Prelid1/Cd37/Cd300a/Tnfaip8l2/Mertk/Axl/Rara/Vnn1/Cd38/Gab2/Socs1/Aif1/Igf1/Stat6/Bcl6/Gata2/Dusp22/Rasal3/Ceacam1/Lamp1/Tlr4/Ptprc/Il33/Zbtb7b/Adora3/Il23a/Sox11/Prkcz/Pag1/Bcl10/Itpkb/Cd24/Cd81/Hfe/Snx4/RT1-S3/Gpr183/Pik3r6/Lrrc32/Gimap5/Rps3/Cd4/Ldlr/Il18/Adora2b/Vcam1/Nr4a3/Fadd/Myo18a/Mad1l1/RT1-Ba/Tnfsf13/Cdkn1a/Itgal/Supt6h/Igf2/Il6st/Rhbdd3/Egr3/Cnr2/Slc7a2…	196
GO:0010950	positive regulation of endopeptidase activity	biological process	73/5707	150/17363	4.06574e-05	0.000616901	0.000468299	1.48064	Nlrp3/Prelid1/Stat3/Pdcd5/Nlrp1a/Bok/Efna1/Casp12/Mbp/Nod1/Ifi27/Bcl2l11/Hip1r/Bcl10/Casp4/Alox12/Apopt1/Rps3/Diablo/Hsf1/Ctgf/Cck/Fadd/Ppm1f/Picalm/Bid/Mul1/Casp1/Aifm1/Pparg/Adrm1/Psme1/Ret/Sfrp2/Anp32b/Lgals9/Gsn/Cdkn2a/Ctsh/Tbc1d10a/Pawr/Bbc3/Dap/Fas/Robo1/Stat1/Pidd1/Lyn/Pdcd2/Mtch1/Bak1/Htra2/Psme3/Ift57/Rnf7/Myc/Ripk2/Tnfsf15/Cyr61/Pycard/Bax/Mefv/Rest/Fis1/Men1/F3/Casp9/Egln3/Lck/Bad/S100…	73
GO:0071222	cellular response to lipopolysaccharide	biological process	96/5707	208/17363	4.1892e-05	0.000634557	0.000481702	1.40419	Arid5a/Cdk19/Cd84/Mtdh/Epas1/Nlrp3/Axl/Rara/Irf3/Zc3h12a/Nr1d1/Nfkbib/Tlr4/Irgm/Cxcl16/Abca1/Cdc73/Cxcl10/Gfer/Hnrnpm/Sbno2/Cd14/Il18/Ctr9/Hsf1/Cx3cr1/Dab2ip/Mmp9/Zfp36/Plau/Casp1/Mrc1/Hmgb2/Irak1/Hmgcs2/Hdac5/Src/Ncl/Serpine1/Myd88/Tlr9/Fcgr2b/Irf8/Cfh/Icam1/Cd6/Nos3/Nfkbia/Mif/Lcn2/Il12a/Cdk4/Cd36/Gstp1/Cd300lb/Tnip1/Rela/P2ry2/Cactin/Akt1/Litaf/Stat1/Tgfb1/Trim5/Pdcd4/Nr1h3/Lyn/Abl1/Plscr3/Hav…	96
GO:0006914	autophagy	biological process	153/5707	357/17363	4.30908e-05	0.000650511	0.000493813	1.30389	Lamp2/Mtdh/Atg16l2/Emc6/Arsb/Ctsd/Bok/Zbtb17/Optn/Stbd1/Zc3h12a/Snapin/Tbc1d25/Kdm4a/Nod1/Ctsb/Rasip1/Ubqln4/Nhlrc1/Synpo2/Arsa/Lzts1/Irgm/Tfeb/Tlr2/Rnf185/Golga2/Sqstm1/Fnbp1l/Gnai3/Rab8a/Ctsa/Tomm7/Sh3glb1/Cln3/Trim65/Tcirg1/Gsk3a/Supt5h/Rab23/Gabarap/Trim8/Park7/Mul1/Casp1/Fundc2/Plekhm1/Mt3/Tmbim6/Atg2a/Ulk2/Ager/LOC294154/Tmem59/Vps33a/Mtm1/Srebf2/Zfyve1/Rab33b/Hk2/Ubqln2/Ift20/Uvrag/Ubxn6/B…	153
GO:0061919	process utilizing autophagic mechanism	biological process	153/5707	357/17363	4.30908e-05	0.000650511	0.000493813	1.30389	Lamp2/Mtdh/Atg16l2/Emc6/Arsb/Ctsd/Bok/Zbtb17/Optn/Stbd1/Zc3h12a/Snapin/Tbc1d25/Kdm4a/Nod1/Ctsb/Rasip1/Ubqln4/Nhlrc1/Synpo2/Arsa/Lzts1/Irgm/Tfeb/Tlr2/Rnf185/Golga2/Sqstm1/Fnbp1l/Gnai3/Rab8a/Ctsa/Tomm7/Sh3glb1/Cln3/Trim65/Tcirg1/Gsk3a/Supt5h/Rab23/Gabarap/Trim8/Park7/Mul1/Casp1/Fundc2/Plekhm1/Mt3/Tmbim6/Atg2a/Ulk2/Ager/LOC294154/Tmem59/Vps33a/Mtm1/Srebf2/Zfyve1/Rab33b/Hk2/Ubqln2/Ift20/Uvrag/Ubxn6/B…	153
GO:1903530	regulation of secretion by cell	biological process	296/5707	747/17363	4.33213e-05	0.000652887	0.000495617	1.20556	Arid5a/Adora1/Il17ra/Cd84/Syk/Tacr2/Sncaip/Edn3/Cd244/Nlrp3/Nov/Nlgn2/Trim27/Cd300a/Nlrp1a/Ezr/Chga/Arntl/Irf3/Midn/Zc3h12a/Trpa1/Stam/Kalrn/Oprm1/Mbp/Map4k4/Ntrk2/Cd38/Gab2/Socs1/Il17rc/Igf1/Nr1d1/Snf8/Otud5/Gata2/Ifnar1/Rab11fip1/Nr3c1/Abcc8/Ceacam1/Rab9a/Lamp1/Htr1b/Sdhd/Tlr4/Il33/Pde1c/Psmd9/Kcnn4/Adora3/Inhba/Kcnj11/Parp1/Sox11/Tlr2/Kcnb1/Prkcz/Tmsb4x/Tcf7l2/Rab34/Casp4/Foxa2/Hmgn3/Arf1/Rab8…	296
GO:0070925	organelle assembly	biological process	284/5707	714/17363	4.47815e-05	0.000673758	0.000511459	1.21014	Krt19/Atg16l2/Dhx30/Emc6/Arhgef2/Nlgn2/Rab20/Stag1/Ctsd/Rps27/Rps25/Ezr/Rrs1/Tubb5/Tctn1/Dnaaf3/Sclt1/Wdr60/Ofd1/Stam/Csnk1d/Rpl38/Actg1/Tmod1/Myh10/Sh3pxd2a/Exoc5/Ccdc65/Trappc6a/Ift74/Tpgs1/Synpo2/Tpm1/Mis12/Abt1/Ccp110/Rilpl2/Dcdc2/Chn2/Racgap1/Itgb1/Tmem141/Irgm/Tctex1d2/Rpl24/Zpbp2/Limd1/Rps19/Rab34/Golga2/Tmem107/Fnbp1l/Rab8a/Rpl3/Pdgfrb/Myl2/Foxp1/Sept1/Sh3glb1/Mns1/Rrp7a/Ick/Rps3/Rps17/Ha…	284
GO:0050708	regulation of protein secretion	biological process	185/5707	443/17363	4.4993e-05	0.000675802	0.000513011	1.27053	Arid5a/Il17ra/Cd84/Syk/Cd244/Nlrp3/Nov/Nlgn2/Trim27/Nlrp1a/Ezr/Arntl/Irf3/Midn/Zc3h12a/Trpa1/Oprm1/Mbp/Map4k4/Cd38/Socs1/Il17rc/Igf1/Nr1d1/Otud5/Ifnar1/Rab11fip1/Abcc8/Ceacam1/Tlr4/Il33/Pde1c/Psmd9/Kcnn4/Kcnj11/Parp1/Tlr2/Kcnb1/Prkcz/Tmsb4x/Tcf7l2/Rab34/Casp4/Foxa2/Hmgn3/Arf1/Serp1/Pim3/Ptpn11/Foxp1/RT1-S3/Crtam/Lrrc32/Itpr1/Gsdmd/Cd14/Uqcc2/Gpr68/Pde8b/Idh2/Myo18a/Tm7sf3/Casp1/Rhbdd3/Trh/Adora2a…	185
GO:0030833	regulation of actin filament polymerization	biological process	70/5707	143/17363	4.57387e-05	0.000685851	0.00052064	1.48929	Trim27/Spire1/Hcls1/Tmod1/Arfip2/Cdc42ep4/Evl/Tpm1/Tlr2/Tmsb4x/Hip1r/Sptb/Plekhg2/Arf1/Coro1b/Wasl/Actr3b/Capzb/Arpin/Nphs1/Actr2/Cfl1/Prkcd/Cdc42ep1/Gmfg/Whamm/Arf6/Arpc2/Grb2/Capg/Arpc1b/Arpc1a/Arfip1/Was/Pfn1/Vil1/Gsn/Abi2/Icam1/Prex1/Fchsd2/Fchsd1/Arpc4/Pecam1/Pick1/Avil/Cdc42ep2/Lmod1/Myo1c/Tmod3/Dbn1/Nck2/Vasp/Baiap2/Arpc5/Baiap2l2/Wasf1/Cdc42ep5/Kank1/Actr3/Pycard/Mk1/Sptbn2/Twf2/Add1/Coro…	70
GO:0045685	regulation of glial cell differentiation	biological process	42/5707	76/17363	4.63747e-05	0.000693062	0.000526114	1.68133	Olig2/Mecp2/Prpf19/Kdm4a/Mbd1/Atf5/Tlr2/Tcf7l2/Zfp365/Ldlr/Mag/Tp73/Bin1/Serpine2/Prmt5/Il6st/Pparg/Dag1/Notch1/Bmp2/Bmp4/Gpr37l1/Lingo1/Cntn2/Clcf1/Aspa/Rela/Hes1/Cxcr4/Dusp10/Nkx2-2/Nog/Id4/Fgfr3/Dusp15/Actr3/Nr2e1/Slc45a3/Sirt2/Nkx6-2/Id2/Ptpra	42
GO:1900181	negative regulation of protein localization to nucleus	biological process	42/5707	76/17363	4.63747e-05	0.000693062	0.000526114	1.68133	Dact3/Nlrp3/Nov/Trip6/Pkig/Pkd2/Zc3h12a/Nfkbib/Emd/Apc2/Tmsb4x/Thra/Sin3a/Mdfic/Mapk7/Ppm1b/Tacc3/Dclk1/Rab23/Lzts2/Akap1/Dab2ip/Keap1/Pbld1/Ccdc22/Cabp1/Fam89b/Otud7b/Nfkbia/Gas6/Cd36/Dclk2/Litaf/Dclk3/Wwtr1/Fbxw11/Angpt1/Flcn/Nlrp12/Slc9a3r1/Apod/Fzd1	42
GO:0071333	cellular response to glucose stimulus	biological process	82/5707	173/17363	4.69483e-05	0.000700463	0.000531732	1.44206	Nme2/Pik3ca/Smarca4/Trpa1/Map4k4/Smarcb1/Igf1/Nr1d1/Gpx1/Kcnj11/Kcnb1/Tcf7l2/Rab34/Sin3a/Foxa2/Hmgn3/Pim3/Cyba/Vcam1/Gpr68/Plau/Rab11b/Mef2a/Phpt1/Aacs/Sidt2/Ager/Dynll1/Gpld1/Bcl2/Raf1/Gpr27/Aqp4/Adcy5/Th/Mpc2/Serpine1/Pck2/C2cd2l/Txn1/Cdkn2a/Epha5/Icam1/Pax6/Lrp5/Gas6/Rfx6/Nrxn1/Ppp3ca/RT1-Db1/Gclc/Ptpmt1/Birc5/Stx4/Cdk16/Grik5/Irs2/Pih1d1/Fas/Endog/Eny2/Rap1a/Slc29a1/Ucp2/Srf/Met/Polg/Fis1/Men…	82
GO:0006417	regulation of translation	biological process	146/5707	339/17363	4.77191e-05	0.000708086	0.000537518	1.3103	Trnau1ap/Mecp2/Mtg2/Guf1/Eefsec/Erbb2/Fam129a/Eif5b/Stat3/Calr/Larp6/Rara/Ago4/Zc3h12a/Rpl38/Cdk5rap1/Igf1/Khsrp/Dph2/Hnrnpl/Ncbp2/Ilf3/Bcl3/Limd1/Tcof1/Zc3h7b/Serp1/Cyp1b1/Rbm4b/Eif4a3/Eif4ebp3/Eif1/Hnrnpr/Rps3/Map2k2/Secisbp2/Gtpbp2/Mknk1/Uqcc2/Mettl3/Rpl12/Mknk2/Cnot3/Rpl13a/Rbm3/Gcn1l1/Tnrc6b/Ppp1r15a/Nanos3/Magoh/Eif3d/Zfp36/Fxr2/Mif4gd/Ncor2/Neurl1/Poldip3/Rpl5/Ptbp1/Ago3/Mpv17l2/Klhl25/Dph…	146
GO:0071214	cellular response to abiotic stimulus	biological process	146/5707	339/17363	4.77191e-05	0.000708086	0.000537518	1.3103	Kat5/Rad9b/Xrcc6/Tlr3/Tank/Asic2/Pkd2/Swi5/Psmb9/Ppp1r9b/Tmem161a/Actr5/Ctsb/Igf1/Piezo1/Rdh11/Oxsr1/Chek1/Spidr/Tlr4/Cdc25a/Bag3/Itgb1/Ednra/Bcl10/Casp4/Cyba/Ptpn11/Bcl2l1/Grk1/Elk1/Il18/Gpr68/Hsf1/Mag/Tp73/Fadd/Opn4/Rpl13a/Cryab/Ppp1r15a/Slc38a3/Nsmf/Cdkn1a/Igf2/Net1/Sncg/Casp1/Rab11b/Dnm2/Pcna/Dag1/Palm/Gpld1/Grb2/Kcnd2/Gadd45a/Sfrp2/Mylk/Errfi1/Bmp2/Ascl1/Asic1/Crip1/Serpine1/Hras/Ercc1/Zfp36…	146
GO:0104004	cellular response to environmental stimulus	biological process	146/5707	339/17363	4.77191e-05	0.000708086	0.000537518	1.3103	Kat5/Rad9b/Xrcc6/Tlr3/Tank/Asic2/Pkd2/Swi5/Psmb9/Ppp1r9b/Tmem161a/Actr5/Ctsb/Igf1/Piezo1/Rdh11/Oxsr1/Chek1/Spidr/Tlr4/Cdc25a/Bag3/Itgb1/Ednra/Bcl10/Casp4/Cyba/Ptpn11/Bcl2l1/Grk1/Elk1/Il18/Gpr68/Hsf1/Mag/Tp73/Fadd/Opn4/Rpl13a/Cryab/Ppp1r15a/Slc38a3/Nsmf/Cdkn1a/Igf2/Net1/Sncg/Casp1/Rab11b/Dnm2/Pcna/Dag1/Palm/Gpld1/Grb2/Kcnd2/Gadd45a/Sfrp2/Mylk/Errfi1/Bmp2/Ascl1/Asic1/Crip1/Serpine1/Hras/Ercc1/Zfp36…	146
GO:0001701	in utero embryonic development	biological process	183/5707	438/17363	4.77762e-05	0.000708086	0.000537518	1.27114	Sp1/Krt19/Epas1/Tab1/Gna13/Coq7/Fgfr2/Pygo2/Epn2/Syf2/Sox10/Cebpa/Prpf19/Tctn1/Smarca4/Cited2/Cr1l/Pkd2/Rbbp8/Myh10/Smarcb1/Igf1/Cubn/Mbd3/Gata2/Sox17/Ggnbp2/Chek1/Tpm1/Bcl2l11/Stk3/Insl3/Prickle2/Tie1/Itgb1/Ednra/Tfeb/Bmpr1a/Etnk2/Sin3a/Ccm2/Slc39a3/Foxa2/Zfp830/Rtf1/Maff/Msx1/Bcl2l1/Pdgfrb/Foxp1/Upb1/Mtss1/Rrp7a/Hopx/Grin2b/Rarres2/Vcam1/Ctr9/Hsf1/Cnot3/Zfp84/Gatad2a/Hba2/Tmem100/Keap1/Eno1/Pit…	183
GO:0002696	positive regulation of leukocyte activation	biological process	127/5707	289/17363	4.87441e-05	0.000721235	0.0005475	1.33697	Nkap/Syk/Cd244/Nlrp3/Axl/Rara/Vnn1/Cd38/Gab2/Socs1/Aif1/Igf1/Stat6/Bcl6/Gata2/Rasal3/Ceacam1/Lamp1/Tlr4/Ptprc/Il33/Adora3/Il23a/Prkcz/Bcl10/Itpkb/Cd24/Cd81/Snx4/RT1-S3/Gpr183/Pik3r6/Gimap5/Rps3/Cd4/Il18/Adora2b/Vcam1/Nr4a3/Fadd/RT1-Ba/Tnfsf13/Cdkn1a/Itgal/Igf2/Il6st/Egr3/Bmi1/Dpp4/Rasgrp1/Ager/Ada/Gli3/Bcl2/Fam49b/Cd59/Fgr/Lgals9/Mlh1/Ap3d1/Myd88/Cd276/Fcer1g/Tlr9/Gpam/Cd6/Pld2/Clcf1/Jak3/Icos/Mi…	127
GO:0070373	negative regulation of ERK1 and ERK2 cascade	biological process	38/5707	67/17363	4.90112e-05	0.000722794	0.000548684	1.72554	Vrk3/Ezr/Klf4/Dmd/Ndrg2/Igf1/Tlr4/Phb/Dab2ip/Camk2n1/Ephb2/Phlpp1/Spry1/Errfi1/Wnk2/Ptpn1/Gstp1/Tnip1/Dusp10/Ptpn2/Lyn/Abl1/Eif3a/Sirt3/Flcn/Csk/Dusp1/Cnksr3/Dusp6/Nlrp12/Atf3/Slc9a3r1/Rgs14/Dusp3/Fbln1/Gper1/Dusp4/Smad4	38
GO:0071359	cellular response to dsRNA	biological process	38/5707	67/17363	4.90112e-05	0.000722794	0.000548684	1.72554	Mecp2/Tlr3/Irf3/Ago4/Zc3h12a/Tmem173/Zc3h7b/Map2k2/Grin2b/Mettl3/Rbm3/Mul1/Ncor2/Ddx58/Ago3/Colec12/Ncor1/Ralb/Trim71/Bmp4/Bcdin3d/Ciita/Ppp3ca/Flot1/Irf1/Egfr/Npm1/Tgfb1/Riok3/Pqbp1/Snip1/Ifih1/Ago1/Tarbp2/Zc3h10/Dgcr8/Zc3hav1/Pde12	38
GO:0032387	negative regulation of intracellular transport	biological process	65/5707	131/17363	4.98425e-05	0.000733843	0.000557071	1.50959	Dact3/Cd84/Nlrp3/Nov/Trip6/Pkig/Cd300a/Bok/Pkd2/Zc3h12a/Nfkbib/Emd/Apc2/Ube2g2/Tmsb4x/Thra/Derl3/Mdfic/Mapk7/Ppm1b/Tacc3/Arhgap1/Snx12/Rab23/Akap1/Cryab/Dab2ip/Keap1/Park7/Ier3/Nol3/Pbld1/Hspa1b/Sirt4/Mapt/Lgals9/Ccdc22/Cabp1/Tmem14a/Fam89b/Slc35f6/Txn1/Fmr1/Nfkbia/Acaa2/Gas6/Cd36/Litaf/Os9/Wwtr1/Fbxw11/Angpt1/Rabgef1/Sp100/Cdk5/Rap1a/Svip/Hmox1/Dmtn/Nlrp12/Slc9a3r1/Apod/Ubac2/Fzd1/Cnih2	65
GO:0034405	response to fluid shear stress	biological process	28/5707	45/17363	5.03314e-05	0.000738607	0.000560688	1.89305	Nfe2l2/Klf4/Cited2/Pkd2/Mmp2/Abca1/Mapk7/Pdgfrb/Mtss1/Car2/Klf2/Plau/Hdac5/Src/Serpine1/Nos3/Ncf2/Smad7/Akt1/Ift88/Tgfb1/Spp1/Gja1/Adam9/Smad6/Has2/F3/P2rx4	28
GO:0045010	actin nucleation	biological process	28/5707	45/17363	5.03314e-05	0.000738607	0.000560688	1.89305	Trim27/Spire1/Arfip2/Evl/Hip1r/Arf1/Coro1b/Wasl/Actr3b/Arpin/Actr2/Gmfg/Whamm/Arpc2/Arpc1b/Arpc1a/Arfip1/Was/Vil1/Gsn/Abi2/Arpc4/Pick1/Lmod1/Arpc5/Wasf1/Actr3/Coro1a	28
GO:0051099	positive regulation of binding	biological process	89/5707	191/17363	5.07677e-05	0.000743789	0.000564621	1.41766	Plcl2/Pygo2/Fam220a/Klf4/Larp6/Rfng/Rara/Smarca4/Pacs1/Igf1/Hnrnpl/Tmem173/Tlr4/Stk3/Parp1/Tcf7l2/Hip1r/Med25/Plcl1/Hfe/Cald1/S100a10/Plxnd1/B2m/Hsf1/Mbd2/Rapgef2/Pinx1/Apoe/Park7/Eif3d/Eno1/Mmp9/Anxa2/Hmgb2/Pparg/Egf/Vtn/Cdk9/Stmn1/Traf2/Dtx3l/Plaur/Herpud1/Ralb/Traf4/Lgals9/Bmp2/Bmp4/Foxc1/Txn1/Fmr1/Rpl11/Nmd3/Mfng/Hdac8/Flot1/Bambi/Hes1/Ercc2/Spta1/Gmnn/Brd4/Cdt1/Hipk2/Tgfb1/Parp9/Abl1/Plk2/Cd…	89
GO:0033500	carbohydrate homeostasis	biological process	125/5707	284/17363	5.10634e-05	0.000744459	0.00056513	1.33909	Pygl/Pdk2/Stat3/Cebpa/Gprc5b/Nme2/Pik3ca/Smarca4/Trpa1/Map4k4/Smarcb1/Igf1/Nr1d1/Abcc8/Gpx1/Kcnj11/Kcnb1/Tcf7l2/Rab34/Sin3a/Foxa2/Hmgn3/Rab8a/Pim3/Cyba/Ptpn11/Crtc2/Vcam1/Gpr68/Park7/Adipor1/Plau/Rab11b/Ncor2/Mef2a/Phpt1/Aacs/Pparg/Sidt2/Ager/Dynll1/Gpld1/Cacna1a/Hk2/Wfs1/Bcl2/Raf1/Gpr27/Cry2/Aqp4/Adcy5/Th/Mpc2/Adipor2/Serpine1/Pck2/C2cd2l/Bhlha15/Cry1/Sirt6/Txn1/Cdkn2a/Epha5/Icam1/Pax6/Lrp5/Gas6…	125
GO:0042593	glucose homeostasis	biological process	125/5707	284/17363	5.10634e-05	0.000744459	0.00056513	1.33909	Pygl/Pdk2/Stat3/Cebpa/Gprc5b/Nme2/Pik3ca/Smarca4/Trpa1/Map4k4/Smarcb1/Igf1/Nr1d1/Abcc8/Gpx1/Kcnj11/Kcnb1/Tcf7l2/Rab34/Sin3a/Foxa2/Hmgn3/Rab8a/Pim3/Cyba/Ptpn11/Crtc2/Vcam1/Gpr68/Park7/Adipor1/Plau/Rab11b/Ncor2/Mef2a/Phpt1/Aacs/Pparg/Sidt2/Ager/Dynll1/Gpld1/Cacna1a/Hk2/Wfs1/Bcl2/Raf1/Gpr27/Cry2/Aqp4/Adcy5/Th/Mpc2/Adipor2/Serpine1/Pck2/C2cd2l/Bhlha15/Cry1/Sirt6/Txn1/Cdkn2a/Epha5/Icam1/Pax6/Lrp5/Gas6…	125
GO:0051170	nuclear import	biological process	125/5707	284/17363	5.10634e-05	0.000744459	0.00056513	1.33909	Dact3/Syk/Nlrp3/Nov/Trip6/Stat3/Pola2/Pkig/Tlr3/Jup/Arntl/Sprn/Pkd2/Zc3h12a/Hcls1/Ranbp6/Igf1/Ptpn5/Bcl6/Ogg1/Phb2/Tmem173/Nfkbib/Tnpo3/Ceacam1/Tlr4/Emd/Bag3/Apc2/Gpn3/Parp1/Bcl3/Tlr2/Bmpr1a/Tmsb4x/Thra/Tcf7l2/Mdfic/Mapk7/Ppm1b/Kpna2/Txnip/Rab18/Tacc3/Snupn/Chp2/Il18/Rab23/Akap1/Fzd7/Dab2ip/Keap1/Ipo13/Cdkn1a/Cfl1/Rpain/Prkcd/Ddx58/Mt3/Flna/Tgfbr1/Akap5/Dag1/Fam53b/Rbck1/Egf/Hnrnpa1/Lmna/Nol3/Che…	125
GO:0040017	positive regulation of locomotion	biological process	213/5707	520/17363	5.24558e-05	0.000763077	0.000579264	1.24622	Sparc/Ptprz1/Tacr2/Edn3/Bcas3/Trip6/Calr/Nfe2l2/Pld1/Ddr2/Trim32/Zc3h12a/Gab2/Aif1/Igf1/Dapk2/Synpo2/Mmp2/Fgf1/Ptprc/Insl3/Mcam/Itgb1/Adora3/Ednra/Il23a/Cxcl16/Tlr2/Tmsb4x/Ccl27/Cxcl10/Gcnt2/Alox12/Cyp1b1/Pf4/Tf/Pdgfrb/Il16/Foxp1/Ano6/Map2k2/Rarres2/Chmp2a/Il18/Dock7/Furin/Fermt3/Hspb1/Swap70/Fadd/Rapgef2/Ppm1f/Stx3/Dab2ip/S1pr1/Foxc2/Mmp9/Dock1/Nsmf/Plau/Cfl1/Adam10/Cav2/Tnfaip6/Csf1/Il6st/Ccl7/…	213
GO:0001666	response to hypoxia	biological process	172/5707	409/17363	5.25112e-05	0.000763077	0.000579264	1.27945	Adora1/Mecp2/Cdkn1b/Stc1/Epas1/Ndrg1/Acot2/Pdlim1/Nfe2l2/Cited2/E2f1/P4hb/Cbs/Scap/Cd38/Igf1/Phb2/Nrf1/Usf1/Nfatc3/Mmp2/Sdhd/Tlr4/Ednra/Acsl6/Ddah1/Tlr2/Cox4i2/Usp19/Limd1/Alkbh5/Nr4a2/Kcnk3/Cd24/Cyba/Bcl2l1/Tf/Aldoc/Tacc3/Itpr1/Creb1/Pygm/Cbfa2t3/Sdc2/Grin2b/Ldlr/Il18/Vcam1/Hsf1/Vasn/Commd1/Plat/Bach1/Cryab/Eno1/Mmp9/Cat/Plau/Casp1/Prkcd/Trh/Cst3/Mt3/Tmbim6/Ucp3/Tgfbr1/Irak1/Dpp4/Ager/Shc1/Loxl2…	172
GO:0071331	cellular response to hexose stimulus	biological process	83/5707	176/17363	5.30409e-05	0.000769523	0.000584156	1.43477	Nme2/Pik3ca/Smarca4/Trpa1/Map4k4/Smarcb1/Igf1/Nr1d1/Gpx1/Kcnj11/Kcnb1/Tcf7l2/Rab34/Sin3a/Foxa2/Hmgn3/Pim3/Cyba/Vcam1/Gpr68/Slc2a5/Plau/Rab11b/Mef2a/Phpt1/Aacs/Sidt2/Ager/Dynll1/Gpld1/Bcl2/Raf1/Gpr27/Aqp4/Adcy5/Th/Mpc2/Serpine1/Pck2/C2cd2l/Txn1/Cdkn2a/Epha5/Icam1/Pax6/Lrp5/Gas6/Rfx6/Nrxn1/Ppp3ca/RT1-Db1/Gclc/Ptpmt1/Birc5/Stx4/Cdk16/Grik5/Irs2/Pih1d1/Fas/Endog/Eny2/Rap1a/Slc29a1/Ucp2/Srf/Met/Polg/F…	83
GO:0006606	protein import into nucleus	biological process	123/5707	279/17363	5.34617e-05	0.000773264	0.000586996	1.34127	Dact3/Syk/Nlrp3/Nov/Trip6/Stat3/Pola2/Pkig/Tlr3/Jup/Arntl/Sprn/Pkd2/Zc3h12a/Hcls1/Ranbp6/Igf1/Ptpn5/Bcl6/Ogg1/Phb2/Tmem173/Nfkbib/Tnpo3/Ceacam1/Tlr4/Emd/Bag3/Apc2/Gpn3/Parp1/Bcl3/Tlr2/Bmpr1a/Tmsb4x/Thra/Tcf7l2/Mdfic/Mapk7/Ppm1b/Kpna2/Txnip/Tacc3/Snupn/Chp2/Il18/Rab23/Akap1/Fzd7/Dab2ip/Keap1/Ipo13/Cdkn1a/Cfl1/Rpain/Prkcd/Ddx58/Mt3/Flna/Tgfbr1/Akap5/Dag1/Fam53b/Rbck1/Egf/Lmna/Nol3/Cherp/Gli3/Pbld1/…	123
GO:0009612	response to mechanical stimulus	biological process	131/5707	300/17363	5.34717e-05	0.000773264	0.000586996	1.32852	Smpd2/Tlr3/Jup/Dmd/Asic2/Cited2/Pkd2/Trpa1/Kalrn/Psph/Actg1/Ntrk2/Ctsb/Igf1/Piezo1/Tifab/Chek1/Mmp2/Tlr4/Bag3/Itgb1/Jund/Ednra/Mgp/Bcl10/Casp4/Cxcl10/Cyba/Ptpn11/Txnip/Sun1/Grin2b/Il18/Mag/Mbd2/Hspb1/Fadd/Serpine2/Chi3l1/Mmp9/Igf2/Casp1/Acta1/Prkcd/Tnc/Myod1/Pparg/Dag1/Loxhd1/Lmna/Kcnd2/Gadd45a/Raf1/Hspa1b/Src/Slc1a3/Bmp2/Serpine1/Myd88/Ltbr/Bmp4/Chuk/Slc2a1/Fmr1/Junb/Nos3/Nfkbia/Col11a1/Mif/Thbs…	131
GO:0043410	positive regulation of MAPK cascade	biological process	203/5707	493/17363	5.41132e-05	0.000781276	0.000593079	1.25275	Cdh2/Adora1/Cd84/Syk/Edn3/Plce1/Tab1/Fgfr2/Cspg4/Erbb2/Traf7/Tlr3/Efna1/St5/Serpinf2/Rara/Zc3h12a/Oprm1/Map4k4/Iqgap3/Ntrk2/Nod1/Igf1/Lamtor2/Phb2/Tnfrsf19/Necab2/Dusp22/Ceacam1/Adra2c/Fgf1/Tlr4/Ptprc/Stk3/Cdk10/Gadd45b/Itgb1/Ednra/Map4k1/Tlr2/Prkcz/Tnfrsf11a/Adra1a/Map3k10/Cd24/Mdfic/Gcnt2/Cd81/Ptpn11/Map3k4/Tf/Pdgfrb/Phb/Gpr183/Pik3r6/Rps3/Map2k2/Gadd45g/Cd4/Ctgf/Tp73/Rapgef2/Dab2ip/Taok2/Map2k…	203
GO:0001525	angiogenesis	biological process	176/5707	420/17363	5.45303e-05	0.000786027	0.000596685	1.27491	Jmjd6/Aplnr/Nr4a1/Sparc/Tbx4/Syk/Mtdh/Epas1/Gpr4/Gna13/Fgfr2/Nov/Cspg4/Nfe2l2/Efna1/Klf4/Pik3ca/Enpep/Zc3h12a/Kctd10/Rasip1/Gata2/Sox17/Nfatc3/Mmp2/Abcc8/Ceacam1/Fgf1/Lemd3/Mcam/Tie1/Dll1/Itgb1/Ednra/Gpx1/Ddah1/Ppp1r16b/Cxcl10/Alox12/Mapk7/Cyp1b1/Pf4/Pdgfrb/Plxnd1/Pik3r6/Rras/Il18/Adora2b/Klf5/Ctgf/Hspb1/Cx3cr1/Tmem100/Serpina3c/Dab2ip/S1pr1/Foxc2/Ppp1r15a/Adam15/Chi3l1/Mmp9/Rnh1/Plau/Egr3/Anxa2/…	176
GO:0007405	neuroblast proliferation	biological process	37/5707	65/17363	5.51462e-05	0.000793625	0.000602453	1.73183	Fgfr2/Dagla/Sox10/Nde1/Racgap1/Acsl6/Plxnb2/Cd24/Ctnna1/Hhip/Dock7/Cx3cr1/Rab10/Foxg1/Tead3/Wdr62/Gli3/Notch1/Ascl1/Ifrd1/Fzd9/Disc1/Tp53/Pax6/Smo/Numbl/Tgfb1/Sox5/Id4/Sox2/Cx3cl1/Kctd11/Fgfr1/Eml1/Vegfc/Dmrta2/Daglb	37
GO:0007265	Ras protein signal transduction	biological process	143/5707	332/17363	5.64156e-05	0.000810588	0.00061533	1.31043	Cdh2/Plce1/Gpr4/Gna13/Rhoj/Arhgef2/Erbb2/Brap/Vav1/Rasgrp3/Col1a2/Kalrn/Iqgap3/Ntrk2/Cdc42ep4/Git1/Aif1/Igf1/Bcl6/Rasal3/Arhgef3/Itgb1/Psd4/Ednra/Plekhg5/Abca1/Adra1a/Itpkb/Plekhg2/Pdgfrb/Ralgds/Rit1/Arhgef11/Cyth3/Arhgef40/Cyth1/Dgkz/Rapgef2/Dab2ip/Apoe/Cdkn1a/Rtkn/Net1/Csf1/Rassf1/Fgd4/Arhgef37/Dnm2/Cdc42ep1/Ephb2/Rasgrp1/Arf6/Stmn1/Mmd2/Sgsm3/Grb2/Psd/Ccdc125/Cyth2/Spry1/Lpar1/Prex2/Ralb/Rab4a…	143
GO:0045666	positive regulation of neuron differentiation	biological process	177/5707	423/17363	5.71721e-05	0.000820139	0.00062258	1.27306	Eif2b2/Ptprz1/Mecp2/Nlgn2/Arsb/Camk1/Nfe2l2/Dmd/Gprc5b/Rara/Nme2/Trim32/Rpl4/Kalrn/Kdm4a/Tgif1/Ntrk2/Ptpn5/Tmem30a/Bcl6/Gata2/Adamts1/Tgif2/Camk2b/Scarf1/Scn1b/Nr3c1/Rgma/Adra2c/Cobl/Itgb1/Nckipsd/Acsl6/Sox11/Duoxa1/Ptk7/Plxnb2/Golga2/Pacsin1/Cd24/Foxa2/Arf1/Rab21/Trak1/Plxnd1/Map2k2/Dvl1/Anapc2/Hspb1/Serpine2/Rapgef2/Actr2/Sez6/Dab2ip/Scarb2/Apoe/Mul1/Cfl1/Fig4/Sall1/Fbxw8/Neurl1/Crabp2/Ss18l1/H…	177
GO:0046902	regulation of mitochondrial membrane permeability	biological process	32/5707	54/17363	5.96206e-05	0.000853892	0.000648203	1.80291	Stat3/Bok/Bcl2l11/Hip1r/Siva1/Bcl2l1/Sh3glb1/Gimap5/Gsk3a/Bid/Mul1/Ier3/Nol3/Hk2/Bcl2/Hspa1b/Bloc1s2/Tmem14a/Cnp/Slc35f6/Dynlt1/Tp53/Alkbh7/Acaa2/Eya2/Bbc3/Zfp13/Rhot2/Bak1/Slc25a4/Bax/Bad	32
GO:0030308	negative regulation of cell growth	biological process	82/5707	174/17363	6.04405e-05	0.000864251	0.000656066	1.43378	Dact3/Mecp2/Cdkn1b/Eaf2/Bst2/Nov/Smarca4/Ppp1r9b/Bcl6/Sox17/Rgma/Inhba/Rrad/Msx1/G6pd/Phb/Myl2/Foxp1/Sertad1/Gsk3a/Mag/Osgin1/Serpine2/Cryab/Dab2ip/Adam15/Mul1/Eno1/Cdkn1a/Adipor1/Cfl1/Mt3/Pparg/Ulk2/Tchp/Cdk5r1/Bcl2/Ryk/Hspa1b/Sfrp2/Pi16/Ifrd1/Adipor2/Rtn4r/Cdkn2a/Tp53/Apbb1/Arhgap4/Ip6k2/LOC100302465/Nf2/Cdkn2c/Dnajb2/Hyal1/Tgfb1/Aatk/Spp1/Sesn2/Gal/Gas2l1/Smarca2/Gja1/Ppard/Cgrrf1/Cdk5/Flcn/Ac…	82
GO:0051046	regulation of secretion	biological process	316/5707	806/17363	6.28421e-05	0.000897156	0.000681045	1.1928	Arid5a/Adora1/Il17ra/Cd84/Syk/Stc1/Tacr2/Sncaip/Edn3/Cd244/Nlrp3/Nov/Nlgn2/Trim27/Cd300a/Nlrp1a/Ezr/Chga/Arntl/Irf3/Midn/Pofut2/Zc3h12a/Trpa1/Stam/Kalrn/Oprm1/Mbp/Map4k4/Ntrk2/Cd38/Gab2/Socs1/Il17rc/Igf1/Nr1d1/Snf8/Otud5/Gata2/Ifnar1/Tifab/Rab11fip1/Nr3c1/Abcc8/Ceacam1/Rab9a/Lamp1/Htr1b/Sdhd/Tlr4/Il33/Pde1c/Psmd9/Kcnn4/Adora3/Inhba/Kcnj11/Parp1/Sox11/Tlr2/Kcnb1/Prkcz/Tmsb4x/Tcf7l2/Tnfrsf11a/Rab34…	316
GO:0001678	cellular glucose homeostasis	biological process	87/5707	187/17363	6.57203e-05	0.00093675	0.000711101	1.41545	Nme2/Pik3ca/Smarca4/Trpa1/Map4k4/Smarcb1/Igf1/Nr1d1/Abcc8/Gpx1/Kcnj11/Kcnb1/Tcf7l2/Rab34/Sin3a/Foxa2/Hmgn3/Pim3/Cyba/Vcam1/Gpr68/Plau/Rab11b/Mef2a/Phpt1/Aacs/Sidt2/Ager/Dynll1/Gpld1/Hk2/Bcl2/Raf1/Gpr27/Aqp4/Adcy5/Th/Mpc2/Serpine1/Pck2/C2cd2l/Txn1/Cdkn2a/Epha5/Icam1/Pax6/Lrp5/Gas6/Rfx6/Nrxn1/Ppp3ca/RT1-Db1/Gclc/Ptpmt1/Birc5/Stx4/Cdk16/Grik5/Irs2/Pih1d1/Fas/Endog/Sesn2/Eny2/Cartpt/Rap1a/Slc29a1/Ucp…	87
GO:0070372	regulation of ERK1 and ERK2 cascade	biological process	124/5707	283/17363	6.95646e-05	0.000989966	0.000751498	1.33307	Syk/Fgfr2/Erbb2/Vrk3/Ezr/Klf4/St5/Dmd/Serpinf2/Rara/Ndrg2/Oprm1/Nod1/Igf1/Phb2/Necab2/Ceacam1/Tlr4/Ednra/Tlr2/Prkcz/Tnfrsf11a/Adra1a/Gcnt2/Ptpn11/Pdgfrb/Phb/Gpr183/Map2k2/Rras/Cd4/Ctgf/Rapgef2/Dab2ip/Chi3l1/Prmt5/Ccl7/Camk2n1/Mt3/Ephb2/Hcrtr1/C5ar2/Rasgrp1/Phlpp1/Shc1/Calcr/Raf1/Ptpn6/Spry1/Src/Errfi1/Lgals9/Cflar/Araf/Bmp2/Hras/Bmp4/C3/Icam1/Pdgfa/Mif/Fgf2/Gas6/Nrxn1/Wnk2/Cd36/Nelfe/Fgfr4/RT1-Db…	124
GO:0048025	negative regulation of mRNA splicing, via spliceosome	biological process	18/5707	25/17363	7.08205e-05	0.00100624	0.000763849	2.19053	Pcbp4/Rbm10/Hnrnpl/Rbm42/Srsf7/Sap18/Ptbp1/Celf4/Acin1/C1qbp/Npm1/Rnps1/Srsf10/Srsf6/Srsf4/Sfswap/Srsf9/Tra2b	18
GO:0061061	muscle structure development	biological process	262/5707	657/17363	7.13566e-05	0.00101224	0.00076841	1.21326	Cdh2/Nr4a1/Krt19/Mecp2/Epas1/Dyrk1b/Fgfr2/Nov/Erbb2/Camk1/Calr/Zbtb42/Lemd2/Chkb/Naca/Dmd/Arntl/Rara/Myl6l/Trim32/Smarca4/Cited2/Gtf3c5/Unc45a/Actg1/Tmod1/Myh10/Mapk12/Plekho1/Cntfr/Ctsb/Rbpms2/Igf1/Tifab/Zfp689/Sox17/Nr3c1/Nfatc3/Lemd3/Tpm1/Emd/Itga7/Dll1/Itgb1/Maml1/Gpx1/Sox11/Bmpr1a/Usp19/Thra/Rbfox1/Fzd2/Tcf7l2/Adarb1/Vamp5/Cxcl10/Serp1/Maff/Msx1/Myh7/G6pd/Pdgfrb/Myl2/Myh11/Foxp1/Ddit3/Creb1/…	262
GO:0048710	regulation of astrocyte differentiation	biological process	22/5707	33/17363	7.18711e-05	0.00101793	0.000772724	2.02827	Mecp2/Prpf19/Kdm4a/Mbd1/Atf5/Ldlr/Mag/Bin1/Serpine2/Il6st/Notch1/Bmp2/Gpr37l1/Cntn2/Clcf1/Hes1/Nog/Id4/Fgfr3/Actr3/Nr2e1/Id2	22
GO:0045727	positive regulation of translation	biological process	60/5707	120/17363	7.20922e-05	0.00101944	0.000773875	1.5212	Mecp2/Guf1/Erbb2/Fam129a/Zc3h12a/Cdk5rap1/Hnrnpl/Bcl3/Serp1/Cyp1b1/Eif4a3/Secisbp2/Uqcc2/Mettl3/Rpl12/Rbm3/Eif3d/Ncor2/Poldip3/Rpl5/Ptbp1/Mpv17l2/Ncor1/Rps4x/Upf3b/Rps3a/Ddx39b/Samd4a/C1qbp/Bcdin3d/Fmr1/Rps6kb2/Thbs1/Cdk4/Ppp3ca/Rplp1/Dnajc3/Rpl30/Npm1/Tgfb1/Nck2/Elavl1/Pink1/Rplp2/Ptafr/Eif5a/Eif6/Eif4g3/Usp16/Tarbp2/Ythdf3/Zc3h10/Upf3a/Habp4/Rxra/Eef2/Abcf1/Slc35a4/Rbm4/Rps9	60
GO:0035295	tube development	biological process	280/5707	707/17363	7.23095e-05	0.0010209	0.00077498	1.20491	Jmjd6/Sp1/Sparc/Tbx4/Mecp2/Epas1/Tab1/Bcas3/Gna13/Coq7/Fgfr2/Nfia/Bag6/Rxfp1/Crlf1/Sox10/Cebpa/Rara/Tctn1/Aimp2/Cited2/Pkd2/Gsta3/Tgif1/Lhx2/Commd5/Igf1/Rasip1/Phb2/Gata2/Cp/Gdf11/Sox17/Nr3c1/Nfatc3/Rgma/Fgf1/Bcl2l11/Stk3/Cobl/Sall2/Dll1/Pkdcc/Ednra/Sox11/Bmpr1a/Thra/Mgp/Fzd2/Tcf7l2/Bcl10/Ptk7/Plxnb2/Ccm2/Cd24/Foxa2/Tmem107/Cxcl10/Pdgfrb/Phf14/Plxnd1/Foxp1/Clmp/Mtss1/Hhip/Creb1/Map2k2/Med12/Hopx/…	280
GO:0032870	cellular response to hormone stimulus	biological process	276/5707	696/17363	7.31772e-05	0.00103152	0.000783043	1.20647	Sp1/Grb14/Nr4a1/Serpina3n/Stc1/Lmo2/Pdk2/Stat3/Cyp7b1/Paqr9/Calr/Uchl3/Nfe2l2/Sox10/Arntl/Smarcc1/Rara/Uri1/Smarca4/Col1a2/Nr2c1/Ntrk2/Ncoa2/Socs1/Ctsb/Aif1/Igf1/Nr1d1/Phb2/Adamts1/Ctsl/Esrra/Adcy6/Usf1/Tshr/Nr3c1/Ceacam1/Ppp5c/Jund/Inhba/Acsl6/Parp1/Lpin1/Prkcz/Carm1/Thra/Ctss/Fzd2/Lmnb1/Nr4a2/Aldh2/Rab8a/Rhoq/Cyba/Cyp1b1/Myh7/Ptpn11/Bcl2l1/Repin1/Tf/Inpp5f/Max/Phb/Foxp1/Apobec1/Ufl1/Paqr8/Creb1…	276
GO:0033119	negative regulation of RNA splicing	biological process	21/5707	31/17363	7.36439e-05	0.00103647	0.000786796	2.06098	Pcbp4/Rbm10/Hnrnpl/Rbm42/Rps13/Srsf7/Tmbim6/Sap18/Ptbp1/Celf4/Acin1/C1qbp/Npm1/Rnps1/Srsf10/Akt2/Srsf6/Srsf4/Sfswap/Srsf9/Tra2b	21
GO:0071375	cellular response to peptide hormone stimulus	biological process	142/5707	331/17363	7.5217e-05	0.00105694	0.00080234	1.3052	Sp1/Grb14/Nr4a1/Pdk2/Stat3/Uchl3/Nfe2l2/Smarcc1/Socs1/Igf1/Esrra/Adcy6/Usf1/Tshr/Ceacam1/Acsl6/Parp1/Lpin1/Prkcz/Fzd2/Nr4a2/Rab8a/Rhoq/Cyba/Cyp1b1/Myh7/Ptpn11/Bcl2l1/Repin1/Inpp5f/Max/Apobec1/Creb1/Rarres2/Gsk3a/Il18/Nr4a3/Hsf1/Plat/Car2/Aprt/Akap1/Erbb3/Foxc2/Adipor1/Cfl1/Igf2/Cav2/Prkcd/Rab10/Pparg/Hmgcs2/Sgk1/Shc1/Gpld1/Adrm1/Ndel1/Grb2/Slc22a12/Slc25a33/Src/Errfi1/Cflar/Inppl1/Serpine1/Hras/Z…	142
GO:0010324	membrane invagination	biological process	38/5707	68/17363	7.60676e-05	0.00106722	0.000810139	1.70017	Cd300a/Spire1/Aif1/Gata2/Arhgap12/Gulp1/Abca1/Snx18/Fnbp1l/Arf1/Wasl/Ano6/Chmp2a/Sh3bp1/Fcgr1a/Pparg/Ager/Msr1/Hgs/Bin2/Fcho2/Fcgr2a/Alkbh4/Fcer1g/Gsn/Fcgr2b/C3/Snx9/Thbs1/Cd36/Itgb2/Megf10/Smurf1/Arhgap25/Nckap1l/Trem2/Lbp/Snx33	38
GO:0022409	positive regulation of cell-cell adhesion	biological process	100/5707	221/17363	7.71127e-05	0.00107849	0.000818699	1.37665	Nkap/Syk/Ank3/Cd244/Nlrp3/Rara/Cited2/Vnn1/Socs1/Aif1/Igf1/Bcl6/Piezo1/Rasal3/Ceacam1/Ptprc/Il23a/Prkcz/Bcl10/Itpkb/Cd24/Gcnt2/RT1-S3/Pik3r6/Gimap5/Rps3/Cd4/Il18/Vcam1/Nr4a3/Fadd/RT1-Ba/Myo10/Itgal/Igf2/Il6st/Egr3/Bmi1/Dpp4/Rasgrp1/Ager/Ada/Gli3/Fam49b/Cd59/Lgals9/Ap3d1/Cd276/Gpam/Cxcl13/Icam1/Cd6/Jak3/Icos/Anxa1/Il12a/Smad7/Flot1/Pawr/Ptpn23/Slc4a1/Pdpn/Cd3e/Hes1/Dusp10/Adk/Spta1/Zap70/Tgfb1/Nck…	100
GO:0033002	muscle cell proliferation	biological process	100/5707	221/17363	7.71127e-05	0.00107849	0.000818699	1.37665	Cdkn1b/Fgfr2/Nov/Xrcc6/Klf4/Serpinf2/Pik3ca/Ndrg2/Cited2/Kalrn/Aif1/Igf1/Mmp2/Htr1b/Tpm1/Ednra/Bmpr1a/Zfp143/Tcf7l2/Alox12/Cyba/Sf1/Pdgfrb/Foxp1/Hpgd/Il18/Nr4a3/Vipr2/Tp73/S1pr1/Foxc2/Mmp9/Irak4/Tgfbr1/Irak1/Pparg/Ager/Shc1/Rxrb/Nol3/Ncam1/Notch1/Cflar/Myd88/Bmp4/Ddx39b/Npr1/Foxc1/Tgfbr3/Tp53/Abcc4/RGD1309079/Nos3/Fgf2/Thbs1/Sulf1/Il12a/Prkar1a/Gstp1/Fgf20/Megf10/Pdgfb/Akt1/Tgm2/Comt/Egfr/Nog/Sta…	100
GO:0002791	regulation of peptide secretion	biological process	198/5707	482/17363	7.81365e-05	0.0010911	0.000828273	1.24978	Arid5a/Adora1/Il17ra/Cd84/Syk/Cd244/Nlrp3/Nov/Nlgn2/Trim27/Nlrp1a/Ezr/Arntl/Irf3/Midn/Zc3h12a/Trpa1/Kalrn/Oprm1/Mbp/Map4k4/Cd38/Socs1/Il17rc/Igf1/Nr1d1/Otud5/Ifnar1/Rab11fip1/Abcc8/Ceacam1/Tlr4/Il33/Pde1c/Psmd9/Kcnn4/Kcnj11/Parp1/Tlr2/Kcnb1/Prkcz/Tmsb4x/Tcf7l2/Rab34/Casp4/Foxa2/Hmgn3/Arf1/Serp1/Pim3/Ptpn11/Hfe/Foxp1/RT1-S3/Crtam/Lrrc32/Itpr1/Gsdmd/Cd14/Uqcc2/Pex5l/Gpr68/Pde8b/Idh2/Myo18a/Tm7sf3/C…	198
GO:0061041	regulation of wound healing	biological process	68/5707	140/17363	7.91786e-05	0.00110189	0.000836461	1.47774	Syk/Nfe2l2/Serpinf2/Asic2/Abcc8/Ceacam1/Tlr4/Insl3/Foxa2/Alox12/Pros1/Ano6/Hopx/Cd9/Serpine2/Apoe/Foxc2/Vkorc1/Plau/Prkcd/Anxa2/C1qtnf1/Myod1/Ager/Mylk/Lbh/Serpine1/Hras/Fcer1g/Vil1/Gsn/Anxa5/Pdgfa/Anxa1/Fgf2/Thbs1/P2rx5/Cd36/Tnfrsf12a/Pdpn/F12/Pdgfb/Cxcr4/Vav2/Dusp10/Wfdc1/Ajap1/Lyn/Plek/Stx2/Gja1/Ppard/Srsf6/Myc/Kank1/Cd34/Enpp4/Vegfb/Tec/Tgfbr2/Dmtn/Adrb2/Tbxa2r/S100a9/Hpse/F2r/Serping1/Crk	68
GO:0031123	RNA 3'-end processing	biological process	41/5707	75/17363	7.92707e-05	0.00110189	0.000836461	1.66318	Elac2/Fip1l1/Cpsf6/Cstf2/Ncbp2/Rnf20/Cdc73/Supv3l1/Cpsf4/Usb1/Exosc4/Supt5h/Ctr9/Hsf1/Sympk/Cstf2t/Exosc5/Exosc7/Clp1/Cdk9/Rpsa/Zc3h3/Zfp36l1/Rnf40/Eri1/Fbl/Papola/Leo1/Nelfe/Snrpa/Pnpt1/Fbll1/Dkc1/Exosc3/Toe1/Nudt21/Paf1/Ssu72/Cpsf1/Rps21/Ptcd1	41
GO:0061136	regulation of proteasomal protein catabolic process	biological process	78/5707	165/17363	7.93125e-05	0.00110189	0.000836461	1.43823	Bag6/Smarcc1/Nudt15/Usp25/Csnk1d/Tmem259/Ubqln4/Il33/Gpx1/Rchy1/Clu/Ube2g2/Usp19/Rnf144a/Derl3/Ufl1/Cbfa2t3/Sumo2/Dvl1/Rnf19b/Commd1/Dab2ip/Park7/Psmc4/Fbxo22/Usp5/Osbpl7/Mtm1/Psme1/Lonrf3/Ubqln2/Hspa1b/Herpud1/Rnf19a/Araf/Rnf40/Ube2k/Psmc3/Fmr1/Dlgap1/Dda1/Rnf125/Ubxn1/Rpl11/Smad7/Hspbp1/Dnajb2/Gclc/Gna12/Akt1/Gipc1/Trib2/Edem2/Os9/Rad23a/Kcne2/Rnf180/Sgta/Psen2/Plk2/Ankib1/Psme3/Stub1/Bag5/Svip…	78
GO:0002253	activation of immune response	biological process	140/5707	326/17363	7.94022e-05	0.00110189	0.000836461	1.30655	Plcl2/Syk/Bag6/Clec7a/Dhx58/Xrcc6/Cd300a/Tlr3/Ezr/Prkch/Cr1l/Cd38/Nr1d1/Dusp22/Tmem173/Ceacam1/Tlr4/Ptprc/Nlrx1/Irgm/Kcnn4/Tlr2/Bcl10/Sin3a/Cyba/Irak3/Phb/Itpr1/Rps3/Cd14/Nr4a3/Myo1g/Dab2ip/Mapkapk2/Irak4/Sfpq/Stoml2/Rnf31/Ddx58/Phpt1/Irak1/C5ar2/Rbck1/Gpld1/Hexim1/Cacnb3/Rsad2/Ada/Lgals3/Bcl2/Lrrc14/Hspa1b/Ptpn6/Cd59/Colec12/Tyro3/Lgals9/Rbm14/Tril/C1s/Hras/Myd88/Fcgr2a/Itpr2/Lrrfip2/Nras/C1qa/F…	140
GO:0032481	positive regulation of type I interferon production	biological process	29/5707	48/17363	8.046e-05	0.00111484	0.000846291	1.83812	Syk/Dhx58/Tlr3/Irf3/Ifnar1/Tmem173/Rnf135/Tlr4/Zfp64/Tlr2/Cd14/Hmgb2/Ddx58/Irak1/Setd2/Myd88/Tlr9/Chuk/Flot1/Irf1/Stat1/Riok3/Pqbp1/Ifih1/Polr3d/Zc3hav1/Flt3/Irf7/Zbtb20	29
GO:0060759	regulation of response to cytokine stimulus	biological process	52/5707	101/17363	8.07461e-05	0.00111707	0.000847986	1.56639	Syk/Klf4/Axl/Irf3/Trim32/Socs1/Ifnar1/Ptprc/Irgm/Cd24/Casp4/Mapk7/Fadd/Mul1/Casp1/Csf1/Il6st/Ddx58/Irak1/Pparg/Traf2/Nol3/Il1rn/Hspa1b/Ube2k/Rffl/Gas6/Cpne1/Padi2/Lsm14a/Cactin/Cdc37/Ptpn2/Robo1/Parp9/Cd74/Ifih1/Angpt1/Rabgef1/Ripk2/Vrk2/Pycard/Aes/Peli3/Sharpin/Il36rn/Irak2/Parp14/Ptprf/Irf7/Trem2/Pias4	52
GO:0030100	regulation of endocytosis	biological process	108/5707	242/17363	8.17113e-05	0.00112868	0.000856796	1.35777	Syk/Rab20/Epn2/Calr/Cd300a/Ston1/Mertk/Axl/Ldlrap1/Ptpn5/Gata2/Necab2/Pacsin2/Rufy1/Tnk2/Dll1/Itgb1/Tlr2/Clu/Hip1r/Pacsin1/Arf1/Rab21/Wasl/Cyba/Dtnbp1/Bcl2l1/Hfe/Tf/Pros1/Ano6/B2m/Prtn3/Snx12/Tor1a/Ldlr/Cd14/Ehd4/Bin1/Myo18a/Apoe/Picalm/Apoc1/Anxa2/Dnm2/Fcgr1a/Pparg/Ager/Egf/Vtn/Lgals3/Ubqln2/Rab4b/Src/Unc119/Fgr/Syt7/Rab4a/Serpine1/Fcgr2a/Fcer1g/Clip3/Fcgr2b/C3/Arfgap1/Fmr1/Pld2/Gas6/Ppp3ca/Pick…	108
GO:0031349	positive regulation of defense response	biological process	132/5707	305/17363	8.22894e-05	0.00113491	0.000861526	1.31671	Cdk19/Il17ra/Clec7a/Dhx58/Xrcc6/Cd300a/Tlr3/Optn/Gprc5b/Vav1/Irf3/Nod1/Il17rc/Nr1d1/Tmem173/Mmp2/Lamp1/Tlr4/Il33/Nlrx1/Irgm/Adora3/Ednra/Tlr2/Ctss/Tnfrsf11a/Rps19/Rab34/Sin3a/Cd24/Cyba/Irak3/Snx4/RT1-S3/Crtam/Gimap5/Ldlr/Cd14/Fabp4/Adora2b/Fadd/Dab2ip/Mapkapk2/Park7/Irak4/Sfpq/PVR/Hmgb2/Ddx58/Fcgr1a/Irak1/Rasgrp1/Ager/Hexim1/Rsad2/Lrrc14/Hspa1b/Colec12/Tyro3/Gbp5/Lgals9/Rbm14/Tril/Serpine1/Myd88/…	132
GO:0032273	positive regulation of protein polymerization	biological process	59/5707	118/17363	8.24714e-05	0.00113567	0.000862101	1.5212	Mecp2/Cdkn1b/Trim27/Spire1/Arfip2/Cdc42ep4/Evl/Hip1r/Arf1/Coro1b/Wasl/Actr3b/Rps3/Arpin/Nphs1/Actr2/Cdc42ep1/Gmfg/Whamm/Arf6/Arpc2/Grb2/Arpc1b/Hspa1b/Fes/Mapt/Arpc1a/Arfip1/Was/Tppp/Pfn1/Vil1/Gsn/Abi2/Dctn1/Icam1/Arpc4/Arl2/Clip1/Pick1/Cdc42ep2/Slain2/Lmod1/Numa1/Myo1c/Nck2/Vasp/Baiap2/Arpc5/Baiap2l2/Wasf1/Cdc42ep5/Actr3/Pycard/Coro1a/Met/Nckap1l/Cttn/Psrc1	59
GO:0008154	actin polymerization or depolymerization	biological process	87/5707	188/17363	8.3253e-05	0.00114466	0.000868932	1.40792	Trim27/Spire1/Pdxp/Hcls1/Tmod1/Ppp1r9b/Arfip2/Cdc42ep4/Aif1/Evl/Tpm1/Cobl/Tlr2/Tmsb4x/Hip1r/Sptb/Plekhg2/Arf1/Coro1b/Wasl/Actr3b/Mtss1/Capzb/Arpin/Sh3bp1/Nphs1/Swap70/Actr2/Cfl1/Prkcd/Cdc42ep1/Coro7/Mical3/Gmfg/Whamm/Arf6/Arpc2/Grb2/Capg/Arpc1b/Arpc1a/Arfip1/Was/Pfn1/Vil1/Gsn/Abi2/Icam1/Prex1/Fchsd2/Mical1/Fchsd1/Arpc4/Pecam1/Pick1/Msrb2/Avil/Cdc42ep2/Lmod1/Lima1/Myo1c/Tmod3/Dbn1/Nck2/Plek/Vasp/B…	87
GO:1901135	carbohydrate derivative metabolic process	biological process	427/5707	1122/17363	8.72574e-05	0.00119788	0.000909328	1.15785	Npr2/Pnkp/Dctd/Dse/Pygl/Gtpbp1/Gng7/B3galnt2/Mecp2/Naga/Extl3/Acp6/Pank4/Ctns/H6pd/Coq7/Map7/Mocs2/Aoah/Dolpp1/Stat3/Nme3/Extl1/B4galt7/Chchd10/Pdcl/Chga/Rfng/Nt5e/Gapdhs/Nudt1/Nme2/Chpf/Pofut2/Pkd2/Nudt15/Clpx/Oprm1/Cbs/Fkrp/Taf3/Ntrk2/Chst3/Gorasp1/Pgap3/St8sia5/Igf1/Pgap2/Galt/Nus1/Adcy6/Tshr/Chek1/Upp1/Ext2/B3gat3/Htr1b/Sdhd/Fam20c/Paics/Insl3/Pigc/Agxt2/Pde1c/Alg14/Gne/Chst1/Galnt10/Ednra/Fu…	427
GO:1903047	mitotic cell cycle process	biological process	240/5707	598/17363	8.83792e-05	0.00121142	0.000919606	1.22103	Rpa2/Ank3/Mecp2/Cdkn1b/Edn3/Fgfr2/Arhgef2/Rad9b/Stag1/Mitd1/Syf2/Ubd/H2afy/Rrs1/Ckap2/Nabp2/Pkd2/E2f1/Pdxp/Nde1/Rbbp8/Myh10/Anapc15/Slfn13/Iqgap3/Aif1/Igf1/Phb2/Camk2b/Chek1/Mis12/Paics/Mus81/Cdc25a/Racgap1/Itgb1/Lzts1/Inhba/Kif20a/Rpl24/Naa10/Golga2/Sin3a/Snx18/Cdc73/Zfp830/Arf1/Espl1/Spc25/Lig1/Zfp365/Bcl2l1/Pdgfrb/Mad2l1bp/Tacc3/Rtfdc1/Chmp2a/Dgkz/Tp73/Sirt7/Foxn3/Ncaph2/Ppp2r3b/Bach1/Mad1l1/P…	240
GO:0045185	maintenance of protein location	biological process	46/5707	87/17363	8.91268e-05	0.00121979	0.000925964	1.60863	Ank3/Trip6/Pkd2/Taf3/Topors/Pip5k1c/Nfkbib/Adcy6/Tmsb4x/Thra/Kdelr2/Sun1/Tacc3/Cd4/Pex5l/Ciz1/Keap1/Flna/Dag1/Get4/Hk2/Lgals9/Ccdc22/Gsn/Spag4/Nfkbia/Arl2/Tln1/Nbl1/Mprip/Gopc/Grik5/Akt1/Dbn1/Os9/Pink1/Sp100/Sorl1/Syne3/Shank1/Hnrnpu/Twf2/Kdelr1/Nlrp12/Tspo/Hspa5	46
GO:0044403	symbiosis, encompassing mutualism through parasitism	biological process	145/5707	340/17363	8.93918e-05	0.00122155	0.000927298	1.2975	Sp1/Bst2/Atg16l2/Trim27/Ppib/Axl/Trim32/Smarca4/Zc3h12a/P4hb/Smarcb1/Ctsb/Snf8/Usf1/Ceacam1/Rab9a/Bcl2l11/Trim35/Ifitm1/Nlrx1/Usp6nl/Ilf3/Irgm/Gpx1/Taf11/Tlr2/Adarb1/Sqstm1/Mdfic/Cd81/Pf4/Siva1/Bcl2l1/Exoc7/Stom/Stau1/Cd4/Chmp2a/Vcam1/Furin/Tusc2/Oas1b/Mon1b/Vps18/Ifitm2/Apoe/Trim8/Thoc6/Eif3d/Mmp9/Zfp36/Cfl1/Mx2/Cav2/Anxa2/Lamtor5/PVR/Dpp4/Pabpc1/Dag1/Ulk2/Hnrnpa1/Mvb12a/Ptbp1/Rsad2/Uvrag/Bcl2/S…	145
GO:0048659	smooth muscle cell proliferation	biological process	75/5707	158/17363	9.11386e-05	0.00124352	0.000943975	1.44418	Cdkn1b/Fgfr2/Nov/Xrcc6/Klf4/Serpinf2/Pik3ca/Ndrg2/Kalrn/Aif1/Igf1/Mmp2/Htr1b/Tpm1/Ednra/Bmpr1a/Zfp143/Tcf7l2/Alox12/Cyba/Sf1/Pdgfrb/Foxp1/Hpgd/Il18/Nr4a3/Vipr2/S1pr1/Mmp9/Irak4/Irak1/Pparg/Ager/Shc1/Nol3/Myd88/Bmp4/Ddx39b/Npr1/Tp53/Abcc4/Nos3/Fgf2/Thbs1/Sulf1/Il12a/Gstp1/Pdgfb/Akt1/Tgm2/Comt/Egfr/Stat1/Ralbp1/Stat5b/Akr1b1/Itgb3/Nppc/Ptafr/Ppard/Myc/Cx3cl1/Ogn/Egr1/Hmox1/Tgfbr2/Igfbp5/Trib1/Agt/A…	75
GO:0010506	regulation of autophagy	biological process	102/5707	227/17363	9.19461e-05	0.00125262	0.000950886	1.36707	Mtdh/Bok/Zbtb17/Optn/Zc3h12a/Tbc1d25/Kdm4a/Nod1/Rasip1/Ubqln4/Lzts1/Irgm/Tfeb/Tlr2/Golga2/Gnai3/Rab8a/Ctsa/Tomm7/Sh3glb1/Trim65/Gsk3a/Supt5h/Trim8/Mul1/Casp1/Mt3/Ager/Tmem59/Mtm1/Srebf2/Rab33b/Hk2/Ubqln2/Ift20/Uvrag/Bcl2/Mapt/Rnf41/Ralb/Wdr24/Mtmr3/Tlr9/Nrbp2/Sptlc1/Slc17a9/Gfap/Tp53/Atg14/Rragc/Usp30/Atm/Dhrsx/Ehmt2/Bmf/Fbxo7/U2af1/Actl6a/Smurf1/Cdc37/Akt1/Dap/Ift88/Tbc1d14/Plekhf1/Sesn2/Zdhhc8/…	102
GO:0044272	sulfur compound biosynthetic process	biological process	53/5707	104/17363	9.83294e-05	0.00133552	0.00101381	1.55046	Sp1/Dse/Extl3/Pdk2/Gss/Nfe2l2/Csad/Chpf/Cbs/Chst3/Igf1/Ext2/B3gat3/Tcf7l2/Cdo1/Papss2/Hs6st3/Elovl1/Xylt2/Hs6st2/Elovl3/Mpst/Adi1/Mpc1/Papss1/Chst5/Ext1/Mri1/Mpc2/B3gat2/Pxylp1/Mlycd/Fasn/Acacb/Gclc/Ndst1/Chst7/Mtr/Mtrr/Pdk4/B3gat1/Ndst2/Angpt1/Gcdh/Mat2b/Acat1/Chsy1/Enoph1/Acss1/Ndst3/Chst12/Hagh/Ahcy	53
GO:2000379	positive regulation of reactive oxygen species metabolic process	biological process	53/5707	104/17363	9.83294e-05	0.00133552	0.00101381	1.55046	Nfe2l2/Klf4/Pkd2/Zc3h12a/Oprm1/Hrh1/Grin1/Aif1/Tlr4/Agxt2/Ddah2/Ddah1/Tlr2/Clu/Duoxa1/Cyba/Cyp1b1/Pdgfrb/Il18/Park7/Cdkn1a/Klf2/Plau/Prkcd/Dnm2/Romo1/Ager/Sod1/Grb2/Gadd45a/Mapt/Rnf41/Tp53/Icam1/Smpd3/Thbs1/Cd36/Itgb2/Gstp1/Pdgfb/Akt1/Egfr/Tgfb1/Zfp13/RT1-M3-1/Eif5a/Akt2/Tgfbr2/Pid1/Tspo/Agt/Foxo3/Ripk3	53
GO:0032446	protein modification by small protein conjugation	biological process	289/5707	735/17363	0.000101123	0.00137137	0.00104103	1.19626	Klhdc8b/Wsb1/Dcaf11/Rpl23/Traf7/Trim27/Ubd/Brap/Nfe2l2/Rnf216/Med11/Prpf19/Aimp2/Trim32/Arrdc1/Znrf2/Ube2m/Kctd10/Rnf167/Socs1/Trim39/Nedd8/Nhlrc1/Topors/Klhl8/Rnf135/Ctu2/Rchy1/Clu/Ube2g2/Rnf144a/Rnf20/Rnf185/Bcl10/Cdc73/Spopl/Hfe/Klhl17/Klhl23/Jade2/Ufl1/Rps3/Pex12/Med12/Cbfb/Sumo2/Asb6/Sh3rf1/Mad2l2/Rps7/Ctr9/Anapc2/Rnf19b/Rasd2/Commd1/Tbc1d7/Hace1/Med30/Bach1/Trim69/Uba7/Pinx1/Keap1/Ube2h/Mar…	289
GO:0051701	interaction with host	biological process	64/5707	131/17363	0.000102043	0.00138175	0.00104891	1.48637	Trim27/Axl/Trim32/Zc3h12a/P4hb/Ctsb/Ceacam1/Bcl2l11/Trim35/Ifitm1/Tlr2/Cd81/Siva1/Bcl2l1/Exoc7/Cd4/Chmp2a/Tusc2/Vps18/Ifitm2/Trim8/Thoc6/Mmp9/Cav2/PVR/Dpp4/Dag1/Hnrnpa1/Uvrag/Smc3/Lgals9/Araf/Ddx39b/Gsn/Dynlt1/Ifitm3/Gas6/Vps37b/Clec5a/RT1-Db1/Vamp8/Tnip1/Tgfb1/Trim5/Rad50/Itgb3/Cd74/Slc22a5/Alyref/Myc/Trim26/Trim11/Trim25/Cldn9/Cldn6/Rxra/Lgals1/Npc1/Hyal2/Nbn/Fbln1/Bad/Pc/Rab7a	64
GO:0034655	nucleobase-containing compound catabolic process	biological process	133/5707	309/17363	0.000104543	0.00141347	0.00107299	1.30951	Gtpbp1/Carhsp1/Prpf18/Pnrc1/Dnase2/Nt5e/Nudt1/Pcbp4/Ago4/Zc3h12a/Nudt15/E2f1/Rbm10/Khsrp/Galt/Upp1/Ncbp2/Agxt2/Mus81/Pde1c/Magohb/Dnase1l1/Nudt3/Supv3l1/Dxo/Eif4a3/Apobec1/Dhx34/Rnaseh2a/Hnrnpr/Nt5c/Nt5c1a/Upf2/Secisbp2/Gtpbp2/Exosc4/Apobec2/Mettl3/Nudt18/Dnase1l3/Hsf1/Cnot3/Mapkapk2/Exosc5/Exosc7/Tnrc6b/Nanos3/Magoh/Nudt9/Skiv2l/Zfp36/Rnaseh1/Entpd3/Pabpc4/Aifm1/Tatdn2/Pabpc1/Sidt2/Rnaset2/Dis3l…	133
GO:1901224	positive regulation of NIK/NF-kappaB signaling	biological process	26/5707	42/17363	0.000105449	0.00142357	0.00108065	1.88339	Calr/Nod1/Ptp4a3/Tlr2/Rps3/Cd14/Chi3l1/Irak1/Ago3/Traf2/Traf4/Card10/Smpd3/Rela/Egfr/Pdcd4/Eif2ak2/Havcr2/Lims1/Tnfsf15/Ago1/Terf2ip/Actn4/Agt/Ilk/Glrx	26
GO:0030198	extracellular matrix organization	biological process	94/5707	207/17363	0.000105944	0.00142808	0.00108408	1.38157	Rxfp1/Serpinf2/Exoc8/Ddr2/Gfod2/Smarca4/Col1a2/Adamtsl4/Mmp11/Lemd3/Itgb1/Gpm6b/Bcl3/Ctss/Hsd17b12/Cyp1b1/Smoc1/Myh11/Smoc2/Lcp1/Ctgf/Nphs1/Foxc2/Nfkb2/Olfml2b/Colgalt1/Mmp9/Anxa2/Cst3/Hpse2/Egflam/Tgfbr1/Ddr1/Vipas39/Dpp4/Dag1/Vtn/Plod3/Loxl2/Col18a1/Lgals3/Sfrp2/Col4a4/Serpinh1/Notch1/Lamb2/Cflar/Antxr1/Dpt/Prdx4/Flrt2/Foxc1/Lamc1/Gfap/Reck/Apbb1/Col11a1/Sulf1/Gas6/Nrxn1/Hapln2/Fgfr4/Flot1/Tpsa…	94
GO:0042308	negative regulation of protein import into nucleus	biological process	35/5707	62/17363	0.00010957	0.00147031	0.00111614	1.71749	Dact3/Nlrp3/Nov/Trip6/Pkig/Pkd2/Zc3h12a/Nfkbib/Emd/Apc2/Tmsb4x/Thra/Mdfic/Mapk7/Ppm1b/Tacc3/Rab23/Akap1/Dab2ip/Keap1/Pbld1/Ccdc22/Cabp1/Fam89b/Nfkbia/Gas6/Cd36/Litaf/Wwtr1/Fbxw11/Angpt1/Nlrp12/Slc9a3r1/Apod/Fzd1	35
GO:0046718	viral entry into host cell	biological process	35/5707	62/17363	0.00010957	0.00147031	0.00111614	1.71749	Axl/P4hb/Ctsb/Ceacam1/Ifitm1/Cd81/Siva1/Cd4/Vps18/Ifitm2/Trim8/Cav2/PVR/Dpp4/Uvrag/Lgals9/Gsn/Ifitm3/Gas6/Clec5a/RT1-Db1/Vamp8/Trim5/Rad50/Itgb3/Cd74/Trim26/Trim11/Trim25/Cldn9/Cldn6/Lgals1/Npc1/Hyal2/Nbn	35
GO:1904590	negative regulation of protein import	biological process	35/5707	62/17363	0.00010957	0.00147031	0.00111614	1.71749	Dact3/Nlrp3/Nov/Trip6/Pkig/Pkd2/Zc3h12a/Nfkbib/Emd/Apc2/Tmsb4x/Thra/Mdfic/Mapk7/Ppm1b/Tacc3/Rab23/Akap1/Dab2ip/Keap1/Pbld1/Ccdc22/Cabp1/Fam89b/Nfkbia/Gas6/Cd36/Litaf/Wwtr1/Fbxw11/Angpt1/Nlrp12/Slc9a3r1/Apod/Fzd1	35
GO:0071326	cellular response to monosaccharide stimulus	biological process	83/5707	179/17363	0.000110071	0.00147481	0.00111955	1.41072	Nme2/Pik3ca/Smarca4/Trpa1/Map4k4/Smarcb1/Igf1/Nr1d1/Gpx1/Kcnj11/Kcnb1/Tcf7l2/Rab34/Sin3a/Foxa2/Hmgn3/Pim3/Cyba/Vcam1/Gpr68/Slc2a5/Plau/Rab11b/Mef2a/Phpt1/Aacs/Sidt2/Ager/Dynll1/Gpld1/Bcl2/Raf1/Gpr27/Aqp4/Adcy5/Th/Mpc2/Serpine1/Pck2/C2cd2l/Txn1/Cdkn2a/Epha5/Icam1/Pax6/Lrp5/Gas6/Rfx6/Nrxn1/Ppp3ca/RT1-Db1/Gclc/Ptpmt1/Birc5/Stx4/Cdk16/Grik5/Irs2/Pih1d1/Fas/Endog/Eny2/Rap1a/Slc29a1/Ucp2/Srf/Met/Polg/F…	83
GO:0007159	leukocyte cell-cell adhesion	biological process	140/5707	328/17363	0.000111769	0.00149533	0.00113512	1.29859	Nkap/Syk/Cd244/Nlrp3/Erbb2/Prelid1/Cd300a/Tnfaip8l2/Ezr/Klf4/Nt5e/Rara/Vnn1/Socs1/Selplg/Aif1/Igf1/Bcl6/Dusp22/Rasal3/Stk10/Ceacam1/Ptprc/Zbtb7b/Itgb1/Il23a/Prkcz/Pag1/Bcl10/Itpkb/Cd24/Hfe/RT1-S3/Pik3r6/Lrrc32/Gimap5/Rps3/Cd4/Il18/Vcam1/Nr4a3/Fermt3/Fadd/Mad1l1/RT1-Ba/Gcnt1/Itgal/Igf2/Il6st/Egr3/Adora2a/Bmi1/Dpp4/Rasgrp1/Ager/Adrm1/Ada/Msn/Itga5/Gli3/Lgals3/Fam49b/Ptpn6/Cd59/Lgals9/Ap3d1/Cd276/La…	140
GO:0022402	cell cycle process	biological process	384/5707	1003/17363	0.000113362	0.00151438	0.00114959	1.16479	Grb14/Rpa2/Ank3/Mecp2/Cdkn1b/Edn3/Fgfr2/Arhgef2/Rad9b/Rpl23/Bag6/Stag1/Mitd1/Syf2/Calr/Ubd/Lemd2/Zbtb17/Ezr/H2afy/Rrs1/Ckap2/Nabp2/Tubb5/Ago4/Spire1/Pkd2/Csnk1d/E2f1/Pdxp/Zbtb49/Nde1/Rbbp8/Myh10/Anapc15/Slfn13/Iqgap3/Commd5/Git1/Aif1/Igf1/Phb2/Camk2b/Chek1/Lemd3/Syce2/Mis12/Ptprc/Paics/Atf5/Ccp110/Mus81/Cdc25a/Racgap1/Itgb1/Lzts1/Inhba/Kif20a/Rpl24/Usp19/Naa10/Tcf7l2/Golga2/Sin3a/Snx18/Cdc73/Zfp8…	384
GO:0042255	ribosome assembly	biological process	38/5707	69/17363	0.000115963	0.00154681	0.00117421	1.67553	Dhx30/Rps27/Rps25/Rrs1/Rpl38/Abt1/Rpl24/Rps19/Rpl3/Rrp7a/Rps17/Rpl12/Mrto4/Rps15/Rps28/Nle1/Rpl23a/Rps10/Rpl5/Ppan/Rpsa/Mpv17l2/Samd15/C1qbp/Rps2/Nop2/Rpl10/Mrps7/Rpl11/Ddx28/Sbds/Bop1/Eif6/Rps14/Rps6/Rpl6/mrpl11/Mrps11	38
GO:0044270	cellular nitrogen compound catabolic process	biological process	150/5707	355/17363	0.000116995	0.00155825	0.00118289	1.28552	Gtpbp1/Aox2/Carhsp1/Prpf18/Pnrc1/Dnase2/Blvra/Nt5e/Nudt1/Pcbp4/Ago4/Aox1/Zc3h12a/Nudt15/E2f1/Pdxp/Rbm10/Khsrp/Hdc/Galt/Upp1/Ncbp2/Agxt2/Mus81/Pde1c/Magohb/Aldh6a1/Dnase1l1/Nudt3/Supv3l1/Dxo/Eif4a3/Apobec1/Dhx34/Rnaseh2a/Hnrnpr/Nt5c/Nt5c1a/Upf2/Secisbp2/Gtpbp2/Exosc4/Apobec2/Mettl3/Nudt18/Dnase1l3/Hsf1/Cnot3/Mapkapk2/Exosc5/Exosc7/Tnrc6b/Nanos3/Magoh/Nudt9/Skiv2l/Zfp36/Rnaseh1/Entpd3/Pabpc4/Aifm1/…	150
GO:0032970	regulation of actin filament-based process	biological process	147/5707	347/17363	0.000117622	0.00156427	0.00118746	1.28886	Stc1/Bcas3/Bst2/Trim27/Jup/Serpinf2/Spire1/Pdxp/Hcls1/Tmod1/Arfip2/Cdc42ep4/Ctsl/Synpo2/Evl/Tpm1/Gpm6b/Tlr2/Pdlim4/Tmsb4x/Hip1r/Ccl27/Sptb/Plekhg2/Arf1/Coro1b/Wasl/Ppfia1/S100a10/Pdgfrb/Actr3b/Mtss1/Capzb/Arpin/Ctgf/Sh3bp1/Nphs1/Fxyd1/Swap70/Actr2/Ppm1f/S1pr1/Cfl1/Prkcd/Cdc42ep1/Phpt1/Flna/Tgfbr1/Gmfg/Whamm/Arf6/Arpc2/Stmn1/Grb2/Cdk5r1/Capg/Arhgap28/Arpc1b/Fes/Jam3/Lpar1/Dsc2/Sema3e/Triobp/Arpc1a…	147
GO:0032434	regulation of proteasomal ubiquitin-dependent protein catabolic process	biological process	56/5707	112/17363	0.000123537	0.00164049	0.00124532	1.5212	Bag6/Smarcc1/Csnk1d/Ubqln4/Il33/Rchy1/Clu/Rnf144a/Ufl1/Cbfa2t3/Sumo2/Dvl1/Rnf19b/Commd1/Park7/Fbxo22/Usp5/Mtm1/Lonrf3/Ubqln2/Hspa1b/Herpud1/Rnf19a/Araf/Ube2k/Dda1/Rnf125/Ubxn1/Rpl11/Smad7/Hspbp1/Dnajb2/Gclc/Gna12/Akt1/Gipc1/Trib2/Rad23a/Rnf180/Sgta/Psen2/Plk2/Ankib1/Stub1/Bag5/Svip/Csnk1e/Sirt2/Ccar2/Rybp/Nub1/Trib1/Mdm2/Ddrgk1/Taf1/Rnf144b	56
GO:0045089	positive regulation of innate immune response	biological process	91/5707	200/17363	0.000124088	0.00164536	0.00124902	1.38429	Clec7a/Dhx58/Xrcc6/Cd300a/Tlr3/Vav1/Irf3/Nr1d1/Tmem173/Mmp2/Lamp1/Tlr4/Nlrx1/Irgm/Tlr2/Rps19/Sin3a/Cyba/Irak3/RT1-S3/Crtam/Gimap5/Cd14/Fadd/Dab2ip/Mapkapk2/Irak4/Sfpq/PVR/Hmgb2/Ddx58/Irak1/Rasgrp1/Hexim1/Rsad2/Lrrc14/Hspa1b/Colec12/Tyro3/Gbp5/Lgals9/Rbm14/Tril/Myd88/Lrrfip2/Tlr9/Ube2k/C1qbp/Mapkapk3/Nfkbia/Rnf125/Il12a/Cd36/Lsm14a/Flot1/Irf1/Lag3/Tnip1/Rela/Cactin/Smpdl3b/Unc93b1/Pspc1/Trim5/Riok…	91
GO:0070647	protein modification by small protein conjugation or removal	biological process	329/5707	849/17363	0.000125714	0.00166445	0.00126351	1.17898	Klhdc8b/Wsb1/Dcaf11/Rpl23/Traf7/Trim27/Ubd/Tank/Uchl3/Brap/Nfe2l2/Rnf216/Med11/Prpf19/Aimp2/Trim32/Usp43/Arrdc1/Zc3h12a/Usp25/Znrf2/Ube2m/Kctd10/Rnf167/Socs1/Otud5/Trim39/Nedd8/Nhlrc1/Topors/Klhl8/Rnf135/Ctu2/Rchy1/Clu/Ube2g2/Usp19/Rnf144a/Rnf20/Rnf185/Bcl10/Cdc73/Otub2/Spopl/Hfe/Klhl17/Usp54/Klhl23/Jade2/Ufl1/Rps3/Pex12/Med12/Tor1a/Cbfb/Sumo2/Asb6/Sh3rf1/Cops7b/Mad2l2/Rps7/Ctr9/Anapc2/Rnf19b/Ras…	329
GO:0051495	positive regulation of cytoskeleton organization	biological process	96/5707	213/17363	0.000126891	0.00167755	0.00127346	1.37122	Mecp2/Cdkn1b/Bcas3/Trim27/Serpinf2/Spire1/Pdxp/Arfip2/Cdc42ep4/Synpo2/Evl/Tpm1/Pdlim4/Hip1r/Ccl27/Arf1/Coro1b/Wasl/Katnbl1/S100a10/Actr3b/Mtss1/Rps3/Arpin/Ctgf/Nphs1/Swap70/Actr2/Ppm1f/Poc1a/Cfl1/Cdc42ep1/Tgfbr1/Gmfg/Whamm/Arf6/Arpc2/Grb2/Arpc1b/Hspa1b/Fes/Lpar1/Mapt/Arpc1a/Arfip1/Hras/Was/Pfn1/Vil1/Gsn/Nup62/Abi2/Dctn1/Icam1/Pfdn2/Arpc4/Spag5/Nf2/Arl2/Clip1/Pick1/Sdc4/Cdc42ep2/Slain2/Lmod1/Numa1…	96
GO:0042493	response to drug	biological process	253/5707	637/17363	0.000128078	0.00169075	0.00128347	1.20836	Cdkn1b/Coq7/Slc47a1/Erbb2/Slc15a2/Stat3/Cyp7b1/Acot2/Calr/Gstt1/Tlr3/Nfe2l2/Acaa1a/Sox10/Cebpa/Casp12/Pdxk/Asic2/Trpa1/Plin2/Nudt15/Prss8/Mbd1/Psmb9/Tgif1/Gstm1/Ppp1r9b/Cd38/Socs1/Txnrd2/Ptpn5/Tmem30a/Ogg1/Hadha/Mmp2/Abcc8/Htr1b/Itgb1/Jund/Inhba/Kcnj11/Tlr2/Thra/Abca1/Adra1a/Lmnb1/Kcnk3/Cyba/Ppox/Add3/Bcl2l1/S100a10/Phb/Grk5/Txnip/Grk1/Slc19a1/Ddit3/Apobec1/B2m/Creb1/Slamf8/Fabp4/Hsf1/Tp73/Acadm/…	253
GO:0007229	integrin-mediated signaling pathway	biological process	51/5707	100/17363	0.000128716	0.00169666	0.00128796	1.55163	Syk/Vav1/Nme2/Gab2/Adamts3/Adamts1/Itga7/Itgb1/Ptpn11/Ctnna1/Fermt3/Ctgf/Tyrobp/Adam15/Ilkap/Itgal/Adamts9/Timp1/Flna/Lama5/Itga5/Src/Fgr/Lat/Fcer1g/Itgb1bp2/Itgb8/Fermt2/Zyx/Tln1/Itgb2/Adam17/Itga8/Plek/Bcar1/Itgb3/Itga6/Abl1/Itgb5/Itgb4/Lims1/Pxn/Sema7a/Cd63/Tec/Loxl3/Dmtn/Itga11/Lims2/Ilk/Emp2	51
GO:0032535	regulation of cellular component size	biological process	152/5707	361/17363	0.000129512	0.00170213	0.00129211	1.28101	Eif2b2/Trim27/Ezr/Vav1/Spire1/Rpl4/Pdxp/Tmem123/Hcls1/Tmod1/Iqgap3/Arfip2/Cdc42ep4/Snf8/Evl/Rgma/Tpm1/Pex11b/Kcnn4/Tlr2/Tmsb4x/Hip1r/Sptb/Plekhg2/Arf1/Coro1b/Rab21/Wasl/Lrrc8a/Actr3b/Ano6/Creb1/Capzb/Arpin/Anapc2/Sh3bp1/Mag/Nphs1/Tp73/Swap70/Actr2/Akt1s1/Apoe/Picalm/Ppp1r15a/Cfl1/Ttl/Prkcd/Lamtor5/Dnm2/Cdc42ep1/Mt3/Crabp2/Gmfg/Whamm/Cntf/Ulk2/Arf6/Arpc2/Msn/Ndel1/Grb2/Cdk5r1/Capg/Arpc1b/Ret/Ryk/M…	152
GO:0051186	cofactor metabolic process	biological process	152/5707	361/17363	0.000129512	0.00170213	0.00129211	1.28101	Pank4/H6pd/Coq7/Mocs2/Pdk2/Stat3/Acot2/Blvra/Gapdhs/Hscb/Pdxk/Pdxp/Vnn1/Iba57/Igf1/Galt/Ubiad1/Nadk2/Bdh2/Nmnat3/Dbi/Gamt/Suclg1/Nfu1/Sptb/Ppox/G6pd/Aldoc/Gpd2/Nadk/Cbfa2t3/Aass/Prdx5/Acot1/Idh2/Mccc2/Ndor1/Elovl1/Pfkfb1/Fdxr/Tmem14c/Pgam2/Pah/Mcee/Eno1/Hsd17b4/Mvd/Coq4/Elovl3/Dcxr/Coasy/Shmt2/Folr1/Fmo1/Mocos/Mpc1/Ier3/Btd/Akr7a2/Hk2/Tst/Alas2/Ncor1/Sardh/Aspdh/Mpc2/Pck2/Cpox/Rpe/Mlycd/Cbr1/Pemt…	152
GO:0043062	extracellular structure organization	biological process	94/5707	208/17363	0.000131524	0.00172378	0.00130855	1.37493	Rxfp1/Serpinf2/Exoc8/Ddr2/Gfod2/Smarca4/Col1a2/Adamtsl4/Mmp11/Lemd3/Itgb1/Gpm6b/Bcl3/Ctss/Hsd17b12/Cyp1b1/Smoc1/Myh11/Smoc2/Lcp1/Ctgf/Nphs1/Foxc2/Nfkb2/Olfml2b/Colgalt1/Mmp9/Anxa2/Cst3/Hpse2/Egflam/Tgfbr1/Ddr1/Vipas39/Dpp4/Dag1/Vtn/Plod3/Loxl2/Col18a1/Lgals3/Sfrp2/Col4a4/Serpinh1/Notch1/Lamb2/Cflar/Antxr1/Dpt/Prdx4/Flrt2/Foxc1/Lamc1/Gfap/Reck/Apbb1/Col11a1/Sulf1/Gas6/Nrxn1/Hapln2/Fgfr4/Flot1/Tpsa…	94
GO:0038061	NIK/NF-kappaB signaling	biological process	37/5707	67/17363	0.000131545	0.00172378	0.00130855	1.68013	Calr/Nod1/Ptp4a3/Ikbke/Tlr2/Tmsb4x/Rps3/Cd14/Nfkb2/Chi3l1/Adipor1/Rassf2/Irak1/Ago3/Traf2/Traf4/Chuk/Card10/Smpd3/Cpne1/Rela/Akt1/Egfr/Pdcd4/Eif2ak2/Akip1/Havcr2/Lims1/Tnfsf15/Ago1/Terf2ip/Nlrp12/Actn4/Agt/Ilk/Glrx/Ripk3	37
GO:0006378	mRNA polyadenylation	biological process	23/5707	36/17363	0.000132156	0.00172575	0.00131004	1.94376	Fip1l1/Cpsf6/Cstf2/Rnf20/Cdc73/Cpsf4/Supt5h/Ctr9/Hsf1/Sympk/Clp1/Cdk9/Zc3h3/Rnf40/Papola/Leo1/Nelfe/Snrpa/Pnpt1/Nudt21/Paf1/Ssu72/Cpsf1	23
GO:0008064	regulation of actin polymerization or depolymerization	biological process	76/5707	162/17363	0.000132275	0.00172575	0.00131004	1.4273	Trim27/Spire1/Pdxp/Hcls1/Tmod1/Arfip2/Cdc42ep4/Evl/Tpm1/Tlr2/Tmsb4x/Hip1r/Sptb/Plekhg2/Arf1/Coro1b/Wasl/Actr3b/Capzb/Arpin/Sh3bp1/Nphs1/Swap70/Actr2/Cfl1/Prkcd/Cdc42ep1/Gmfg/Whamm/Arf6/Arpc2/Grb2/Capg/Arpc1b/Arpc1a/Arfip1/Was/Pfn1/Vil1/Gsn/Abi2/Icam1/Prex1/Fchsd2/Fchsd1/Arpc4/Pecam1/Pick1/Avil/Cdc42ep2/Lmod1/Lima1/Myo1c/Tmod3/Dbn1/Nck2/Plek/Vasp/Baiap2/Arpc5/Baiap2l2/Wasf1/Cdc42ep5/Kank1/Actr3/Py…	76
GO:0030832	regulation of actin filament length	biological process	76/5707	162/17363	0.000132275	0.00172575	0.00131004	1.4273	Trim27/Spire1/Pdxp/Hcls1/Tmod1/Arfip2/Cdc42ep4/Evl/Tpm1/Tlr2/Tmsb4x/Hip1r/Sptb/Plekhg2/Arf1/Coro1b/Wasl/Actr3b/Capzb/Arpin/Sh3bp1/Nphs1/Swap70/Actr2/Cfl1/Prkcd/Cdc42ep1/Gmfg/Whamm/Arf6/Arpc2/Grb2/Capg/Arpc1b/Arpc1a/Arfip1/Was/Pfn1/Vil1/Gsn/Abi2/Icam1/Prex1/Fchsd2/Fchsd1/Arpc4/Pecam1/Pick1/Avil/Cdc42ep2/Lmod1/Lima1/Myo1c/Tmod3/Dbn1/Nck2/Plek/Vasp/Baiap2/Arpc5/Baiap2l2/Wasf1/Cdc42ep5/Kank1/Actr3/Py…	76
GO:0051091	positive regulation of DNA binding transcription factor activity	biological process	104/5707	234/17363	0.000133052	0.00173084	0.00131391	1.35218	Cd84/Mtdh/Nlrp3/Arhgef2/Trim27/Tlr3/Jup/Lrrfip1/Ddr2/Prkch/Trim32/Smarca4/Traf1/Nod1/Smarcb1/Phb2/Tlr4/Stk3/Tlr2/Clu/Prkcz/Carm1/Fzd2/Tnfrsf11a/Bcl10/Hmgn3/Rps6ka5/Irak3/Ddit3/Rps3/Crtc2/Trim8/Park7/Cat/Irak4/Rnf31/Ripk1/Irak1/Pparg/Rbck1/Ager/Traf2/Hspa1b/Hdac5/Rnf41/Lgals9/Cflar/Ifrd1/Myd88/Crtc1/Lrrfip2/Tgfbr3/Tlr9/Chuk/Fcgr2b/Cdkn2a/Bud31/Epha5/Ankrd42/Icam1/Zic2/Kras/Smo/Ikbkb/Lrp5/Ppp3ca/Cd…	104
GO:0110053	regulation of actin filament organization	biological process	104/5707	234/17363	0.000133052	0.00173084	0.00131391	1.35218	Trim27/Serpinf2/Spire1/Pdxp/Hcls1/Tmod1/Arfip2/Cdc42ep4/Synpo2/Evl/Tpm1/Tlr2/Pdlim4/Tmsb4x/Hip1r/Sptb/Plekhg2/Arf1/Coro1b/Wasl/Ppfia1/S100a10/Actr3b/Mtss1/Capzb/Arpin/Ctgf/Sh3bp1/Nphs1/Swap70/Actr2/Ppm1f/S1pr1/Cfl1/Prkcd/Cdc42ep1/Flna/Tgfbr1/Gmfg/Whamm/Arf6/Arpc2/Stmn1/Grb2/Capg/Arhgap28/Arpc1b/Lpar1/Arpc1a/Wasf2/Arfip1/Was/Pfn1/Vil1/Gsn/Abi2/Icam1/Prex1/Fchsd2/Fchsd1/Arpc4/Pecam1/Shank3/Nf2/Pick…	104
GO:1903039	positive regulation of leukocyte cell-cell adhesion	biological process	85/5707	185/17363	0.000135533	0.00176055	0.00133646	1.39786	Nkap/Syk/Cd244/Nlrp3/Rara/Vnn1/Socs1/Aif1/Igf1/Bcl6/Rasal3/Ceacam1/Ptprc/Il23a/Prkcz/Bcl10/Itpkb/Cd24/RT1-S3/Pik3r6/Gimap5/Rps3/Cd4/Il18/Vcam1/Nr4a3/Fadd/RT1-Ba/Itgal/Igf2/Il6st/Egr3/Bmi1/Dpp4/Rasgrp1/Ager/Ada/Gli3/Fam49b/Cd59/Lgals9/Ap3d1/Cd276/Gpam/Icam1/Cd6/Jak3/Icos/Anxa1/Il12a/Pawr/Slc4a1/Cd3e/Hes1/Dusp10/Adk/Spta1/Zap70/Tgfb1/Nck2/Stat5b/Zp4/Cd74/Havcr2/Ptafr/Cd1d1/RT1-DMb/Ripk2/Sash3/Pycar…	85
GO:0043433	negative regulation of DNA binding transcription factor activity	biological process	70/5707	147/17363	0.000136071	0.00176498	0.00133982	1.44876	Nlrp3/Klf4/Zc3h12a/Taf3/Phb2/Pex14/Adora3/Bhlhe40/Cys1/Tmsb4x/Thra/Tcf7l2/Map3k10/Foxa2/Cyp1b1/Siva1/Irak3/Ddit3/Ufl1/Sik1/Mad2l2/Glis2/Commd1/Dab2ip/Keap1/Cat/Kat6a/Rnf2/Flna/Irak1/Brms1/Rbck1/Cebpg/Hr/Wfs1/Fzd6/Lrrc14/Id3/Ezh2/Tlr9/Chuk/Cdkn2a/Nfkbia/Wwp2/Prmt2/Rpl11/Gas6/Anxa4/Msx2/Smad7/Cdk5rap3/Cactin/Spop/Dap/Commd6/Havcr2/Sp100/Id1/Pycard/Hmox1/Cmklr1/Peli1/Nlrp12/Irak2/Men1/Trib1/Tax1bp1/…	70
GO:0001655	urogenital system development	biological process	160/5707	383/17363	0.000139472	0.00180647	0.00137132	1.27098	Jmjd6/Cdkn1b/Eaf2/Plce1/Gpr4/Fgfr2/Pygo2/Nfia/Bag6/Cyp7b1/Crlf1/Smarcc1/Rara/Enpep/Pkd2/Gsta3/Commd5/Fras1/Igf1/Gata2/Adamts1/Gdf11/Sox17/Mmp2/Fgf1/Bcl2l11/Dll1/Ednra/Cys1/Sox11/Thra/Ctss/Tmed10/Cd24/Pdgfrb/Mtss1/Hpgd/Aph1a/Glis2/Nphs1/Lzts2/Tp73/Car2/Foxc2/Mmp9/Gcnt1/Cat/Lrp4/Nle1/Mpst/Tnc/Sall1/Ephb2/Tgfbr1/Lama5/Sec63/Ctnnd1/Egf/Hmgcs2/Dact2/Pou3f3/Klf15/Gli3/Ift20/Wfs1/Bcl2/Ret/Prkx/Id3/Col4a…	160
GO:0007565	female pregnancy	biological process	110/5707	250/17363	0.000141667	0.00183225	0.00139089	1.33866	Sp1/Bsg/Stc1/Plec/Calr/Rara/Cited2/Cr1l/Cbs/Cd38/Il11ra1/Ifi27/Ctsb/Igf1/Dazap1/Ctsl/Nr3c1/Mmp2/Abcc8/Adra2c/Itgb1/Hfe/Cald1/Slc19a1/Pzp/Hpgd/Hsf1/Hspb1/Serpine2/Lipe/H3f3b/Slc38a3/Mmp9/Sts/Plau/Igf2/Mta1/Cst3/Timp1/Tgfbr1/Ddr1/Akap5/Cyp2d4/Rxrb/Cldn4/Sod1/Il1rn/Alas2/Klf1/Mapt/Aqp4/Lgals9/Adipor2/Serpine1/Npff/Slc2a1/Reck/C1qbp/Adm/Junb/Kras/Nos3/Grn/Arhgdib/Cd36/Sphk2/Irf1/Maged2/Akt1/Comt/Fas/…	110
GO:0032787	monocarboxylic acid metabolic process	biological process	215/5707	533/17363	0.000142942	0.00184606	0.00140137	1.22724	Dse/Scpep1/Cyp39a1/Aspg/Pdk2/Stat3/Cyp7b1/Akr1a1/Dagla/Acot2/Pccb/Acaa1a/Ptgds/Zadh2/Abcd1/Tysnd1/Gapdhs/Acad10/Vnn1/Scap/Igf1/Nr1d1/Cyp4f18/Echdc1/Galt/Hadha/Bdh2/Ceacam1/Agxt2/Fads2/Acad11/Dbi/Acsl6/Lpin1/Nit2/Hsd17b12/Decr1/Ptgs1/Slc25a17/Alox12/Cyp1b1/Aldoc/Cyp4v3/Hpgd/Cbfa2t3/Mcat/Fabp4/Nr4a3/Auh/Acot1/Idh2/Pcca/Acadm/Ndufs6/Elovl1/Lipe/Pfkfb1/Idh1/Prkab1/Decr2/Amacr/Pgam2/Park7/Rbp1/Eno1/Av…	215
GO:0046700	heterocycle catabolic process	biological process	151/5707	359/17363	0.000144349	0.00186154	0.00141312	1.27967	Gtpbp1/Aox2/Carhsp1/Prpf18/Pnrc1/Dnase2/Nfe2l2/Blvra/Nt5e/Nudt1/Pcbp4/Ago4/Aox1/Zc3h12a/Nudt15/E2f1/Pdxp/Gsta3/Rbm10/Khsrp/Hdc/Galt/Upp1/Ncbp2/Agxt2/Mus81/Pde1c/Magohb/Aldh6a1/Dnase1l1/Nudt3/Supv3l1/Dxo/Eif4a3/Apobec1/Dhx34/Rnaseh2a/Hnrnpr/Nt5c/Nt5c1a/Upf2/Secisbp2/Gtpbp2/Exosc4/Apobec2/Mettl3/Nudt18/Dnase1l3/Hsf1/Cnot3/Mapkapk2/Exosc5/Exosc7/Tnrc6b/Nanos3/Magoh/Nudt9/Skiv2l/Zfp36/Rnaseh1/Entpd3/…	151
GO:0001503	ossification	biological process	171/5707	413/17363	0.000145182	0.00186958	0.00141923	1.25969	Npr2/Sp1/Sparc/Stc1/Fgfr2/Kremen2/Gfra4/Cebpa/Clic1/Ddr2/Rpl38/Cbs/Cebpd/Rdh14/Igf1/Esrra/Mmp2/Ext2/Fam20c/Chrdl1/Pkdcc/Jund/Gpm6b/Sox11/Bmpr1a/Tmsb4x/Tob2/Limd1/Thra/Mgp/Tcf7l2/Tnfrsf11a/Phb/Smoc1/Mtss1/Sun1/Ano6/Ufl1/Cbfb/Atraid/Ankh/Sbno2/Il18/Omd/Ctgf/Rps15/Kremen1/Igsf10/H3f3b/S1pr1/Foxc2/Mmp9/Cat/Hsd17b4/Igf2/Mef2d/Lrp4/Csf1/Il6st/Mn1/Tnc/Rassf2/Iars/Gpld1/Slc26a2/Ccdc47/Rsad2/Lmna/Calcr/Pa…	171
GO:0002474	antigen processing and presentation of peptide antigen via MHC class I	biological process	21/5707	32/17363	0.000147898	0.00189909	0.00144163	1.99658	Calr/Mr1/Tapbpl/RT1-CE5/Hfe/RT1-S3/B2m/RT1-CE10/RT1-T24-4/Fcgr1a/Tap1/Fcgr2a/Fcer1g/Ifi30/Tap2/RT1-M3-1/RT1-T24-1/Tapbp/RT1-A2/RT1-CE4/RT1-A1	21
GO:0055094	response to lipoprotein particle	biological process	21/5707	32/17363	0.000147898	0.00189909	0.00144163	1.99658	Syk/Abcg1/Tlr4/Itgb1/Abca1/Cd81/Cd9/Ldlr/Apoe/Mmp9/Pparg/Srebf2/Serpine1/Myd88/Fcer1g/Nos3/Cd36/Itgb2/Adam17/F3/Npc1	21
GO:0030260	entry into host cell	biological process	36/5707	65/17363	0.000149157	0.0019043	0.00144559	1.68502	Axl/P4hb/Ctsb/Ceacam1/Ifitm1/Cd81/Siva1/Exoc7/Cd4/Vps18/Ifitm2/Trim8/Cav2/PVR/Dpp4/Uvrag/Lgals9/Gsn/Ifitm3/Gas6/Clec5a/RT1-Db1/Vamp8/Trim5/Rad50/Itgb3/Cd74/Trim26/Trim11/Trim25/Cldn9/Cldn6/Lgals1/Npc1/Hyal2/Nbn	36
GO:0044409	entry into host	biological process	36/5707	65/17363	0.000149157	0.0019043	0.00144559	1.68502	Axl/P4hb/Ctsb/Ceacam1/Ifitm1/Cd81/Siva1/Exoc7/Cd4/Vps18/Ifitm2/Trim8/Cav2/PVR/Dpp4/Uvrag/Lgals9/Gsn/Ifitm3/Gas6/Clec5a/RT1-Db1/Vamp8/Trim5/Rad50/Itgb3/Cd74/Trim26/Trim11/Trim25/Cldn9/Cldn6/Lgals1/Npc1/Hyal2/Nbn	36
GO:0051806	entry into cell of other organism involved in symbiotic interaction	biological process	36/5707	65/17363	0.000149157	0.0019043	0.00144559	1.68502	Axl/P4hb/Ctsb/Ceacam1/Ifitm1/Cd81/Siva1/Exoc7/Cd4/Vps18/Ifitm2/Trim8/Cav2/PVR/Dpp4/Uvrag/Lgals9/Gsn/Ifitm3/Gas6/Clec5a/RT1-Db1/Vamp8/Trim5/Rad50/Itgb3/Cd74/Trim26/Trim11/Trim25/Cldn9/Cldn6/Lgals1/Npc1/Hyal2/Nbn	36
GO:0051828	entry into other organism involved in symbiotic interaction	biological process	36/5707	65/17363	0.000149157	0.0019043	0.00144559	1.68502	Axl/P4hb/Ctsb/Ceacam1/Ifitm1/Cd81/Siva1/Exoc7/Cd4/Vps18/Ifitm2/Trim8/Cav2/PVR/Dpp4/Uvrag/Lgals9/Gsn/Ifitm3/Gas6/Clec5a/RT1-Db1/Vamp8/Trim5/Rad50/Itgb3/Cd74/Trim26/Trim11/Trim25/Cldn9/Cldn6/Lgals1/Npc1/Hyal2/Nbn	36
GO:0043393	regulation of protein binding	biological process	98/5707	219/17363	0.000150555	0.00191941	0.00145705	1.36144	Plcl2/Mecp2/Camk1/Mitd1/Fam220a/Rfng/Tfip11/Ldlrap1/Snapin/Pacs1/Pex14/Tmem173/Rgma/Stk3/Carm1/Tcf7l2/Hip1r/Golga2/Plcl1/Dtnbp1/Hfe/Cald1/Plxnd1/B2m/Hopx/Dvl1/Hsf1/Rapgef2/Dab2ip/Apoe/Park7/Adam15/Mmp9/Anxa2/Tmbim6/Tgfbr1/Phlda2/Ppp1r2/Ifit2/Vtn/Zfpm1/Stmn1/Traf2/Dtx3l/Bcl2/Hdac5/Src/Herpud1/Ralb/Traf4/Bmp2/Bmp4/Tgfbr3/Disc1/Cdkn2a/Rpl11/Nmd3/Mfng/Cd36/Dnajb2/Flot1/Bambi/Hes1/Pdgfb/Spta1/Nog/Hipk…	98
GO:0006470	protein dephosphorylation	biological process	111/5707	253/17363	0.000152277	0.00193861	0.00147163	1.33481	Mtmr14/Adora1/Cttnbp2nl/Ptprz1/Tab1/Mtmr1/Vrk3/Cd300a/Eya4/Fam220a/Pdxp/Ppp1r9b/Ppp2r5a/Ptpn5/Dusp2/Ptp4a3/Dusp22/Ppp5c/Ptprc/Cdc25a/Ppp1r16b/Dusp16/Ppm1b/Ptpn11/Pdgfrb/Ptpn7/Ppp1r3c/Ppp4c/Sympk/Ppp1r8/Swap70/Ppp2r3b/Akap1/Ppm1f/Ppp1r15a/Nsmf/Ilkap/Ppp2r2c/Ppp1r1b/Dusp23/Prkcd/Ppp1ca/Phpt1/Dusp14/Ppp1r2/Pald1/Ppp1r3d/Phlpp1/Mtm1/Bcl2/Ptpn6/Cry2/Cpped1/Ptpru/Mtmr3/Ppm1d/Dusp18/Lhpp/Dusp13/Ikbkb/Du…	111
GO:0046823	negative regulation of nucleocytoplasmic transport	biological process	39/5707	72/17363	0.000152692	0.00193889	0.00147184	1.64797	Dact3/Nlrp3/Nov/Trip6/Pkig/Pkd2/Zc3h12a/Nfkbib/Emd/Apc2/Tmsb4x/Thra/Mdfic/Mapk7/Ppm1b/Tacc3/Rab23/Akap1/Dab2ip/Keap1/Park7/Pbld1/Ccdc22/Cabp1/Fam89b/Txn1/Nfkbia/Gas6/Cd36/Litaf/Wwtr1/Fbxw11/Angpt1/Sp100/Cdk5/Nlrp12/Slc9a3r1/Apod/Fzd1	39
GO:0010977	negative regulation of neuron projection development	biological process	73/5707	155/17363	0.000152734	0.00193889	0.00147184	1.43287	Ptprz1/Mecp2/Cspg4/Efna1/Cers2/Ntm/Snapin/Mbp/Map4k4/Gorasp1/Adcy6/Rgma/Carm1/Zfp365/Dtnbp1/Inpp5f/B2m/Gsk3a/Mag/Dync1i2/Rapgef2/Sez6/Apoe/Lrp4/Mt3/Ephb2/Flna/Ulk2/Arf6/Cdk5r1/Pmp22/Ryk/Cyth2/Lpar1/Inppl1/Ifrd1/Rtn4r/Gfap/Arhgap4/Ppp3ca/Trak2/Adam17/Syngap1/Hes1/Efemp1/Prkcsh/Fkbp4/Aatk/Spp1/Inpp5j/Ctsz/Nr2f1/Rtn4rl2/Plk2/Cdk5/Id1/RT1-A2/Kank1/Actr3/Bag5/Bcl11a/Vim/Rnf6/Fstl4/Ntn1/Asap1/Tsc2/Lgal…	73
GO:0014002	astrocyte development	biological process	20/5707	30/17363	0.000153945	0.00195149	0.00148141	2.02827	Tlr4/Dll1/Ldlr/Pou3f2/Adora2a/Mt3/Cntf/Ager/Ror2/Lamb2/Gfap/Kras/Smo/Lamc3/Tspan2/Egfr/Vim/Agt/Mt2A/S100a9	20
GO:0014909	smooth muscle cell migration	biological process	47/5707	91/17363	0.000157974	0.00199719	0.0015161	1.57135	Nov/Nfe2l2/Kalrn/Aif1/Igf1/Tpm1/Bmpr1a/Coro1b/Cyp1b1/Pdgfrb/Il18/Dock7/Plat/Plau/Il6st/Ddr1/Aamp/Ager/Vtn/Arpc2/Bcl2/Lpar1/Src/Serpine1/Smo/Pdgfa/Mif/Gstp1/P2ry2/Pdgfb/P2ry6/Itgb3/Arpc5/Ppard/Sorl1/Myc/Egr1/Rapgef3/Has2/Igfbp5/F3/Trib1/Foxo4/Agt/Ilk/Mdm2/Crk	47
GO:0032786	positive regulation of DNA-templated transcription, elongation	biological process	19/5707	28/17363	0.000157996	0.00199719	0.0015161	2.06449	Wdr61/Gtf2f1/Cdc73/Rtf1/Supt4h1/Supt5h/Ctr9/Supt6h/Cbx7/Eapp/Ddx39b/Leo1/Gtf2f2/Brd4/Alyref/Ercc6/Paf1/Ell/Ikzf1	19
GO:0071322	cellular response to carbohydrate stimulus	biological process	87/5707	191/17363	0.000164819	0.0020805	0.00157934	1.38581	Nme2/Pik3ca/Smarca4/Trpa1/Map4k4/Smarcb1/Igf1/Nr1d1/Gpx1/Kcnj11/Kcnb1/Tcf7l2/Rab34/Sin3a/Foxa2/Hmgn3/Pim3/Cyba/Vcam1/Gpr68/Slc2a5/Map2k7/Ppp1r15a/Plau/Rab11b/Mef2a/Phpt1/Aacs/Sidt2/Ager/Dynll1/Gpld1/Bcl2/Raf1/Gpr27/Aqp4/Adcy5/Th/Mpc2/Serpine1/Zfp36l1/Pck2/C2cd2l/Txn1/Cdkn2a/Epha5/Icam1/Pax6/Lrp5/Gas6/Rfx6/Nrxn1/Ppp3ca/RT1-Db1/Gclc/Ptpmt1/Birc5/Stx4/Cdk16/Grik5/Irs2/Pih1d1/Fas/Endog/Eny2/Rap1a/Myc…	87
GO:0051249	regulation of lymphocyte activation	biological process	164/5707	395/17363	0.000167034	0.00210548	0.0015983	1.26318	Nkap/Syk/Cd244/Nlrp3/Erbb2/Prelid1/Cd300a/Tnfaip8l2/Mertk/Axl/Rara/Vnn1/Cd38/Socs1/Aif1/Igf1/Stat6/Bcl6/Dusp22/Rasal3/Ceacam1/Lamp1/Tlr4/Ptprc/Zbtb7b/Il23a/Sox11/Prkcz/Pag1/Bcl10/Itpkb/Cd24/Cd81/Hfe/RT1-S3/Gpr183/Pik3r6/Lrrc32/Gimap5/Rps3/Cd4/Il18/Vcam1/Fadd/Mad1l1/RT1-Ba/Tnfsf13/Cdkn1a/Itgal/Supt6h/Igf2/Il6st/Rhbdd3/Egr3/Adora2a/Bmi1/Dpp4/Rasgrp1/Ager/Adrm1/Ada/Gli3/Lgals3/Bcl2/Fam49b/Ptpn6/Cd59…	164
GO:0007006	mitochondrial membrane organization	biological process	49/5707	96/17363	0.000168564	0.00212177	0.00161067	1.55289	Stat3/Pdcd5/Bok/Timm13/Apool/Afg3l1/Bcl2l11/Hip1r/Tomm7/Siva1/Bcl2l1/Oma1/Sh3glb1/Gimap5/LOC301124/Gsk3a/Bid/Mul1/Chchd6/Tomm22/Ier3/Samm50/Nol3/Hk2/Bcl2/Tomm20/Hspa1b/Bloc1s2/Tmem14a/Cnp/Slc35f6/Dynlt1/Tp53/Chchd3/Alkbh7/Acaa2/Eya2/Bbc3/Zfp13/Rhot2/Pink1/Bak1/Cln8/Myc/Slc25a4/Bax/Timm10/Calm1/Bad	49
GO:0097421	liver regeneration	biological process	35/5707	63/17363	0.000169045	0.00212484	0.001613	1.69022	Rpl19/Gfer/Hfe/Rps15/Prmt5/Rpl7/Pcna/Csnk2b/Srsf1/Vtn/Gli3/Bcl2/Alas2/Rpl32/Ezh2/Ncl/Nfkbia/Rpl10/Rps24/Rpl30/Egfr/Fas/Npm1/Pnpt1/Tgfb1/Prmt1/Rap1a/Myc/Hmox1/Ucp2/Rapgef3/Rpl13/Rpl18/Adrb2/Rps16	35
GO:1903313	positive regulation of mRNA metabolic process	biological process	38/5707	70/17363	0.000173789	0.0021814	0.00165593	1.65159	Gtpbp1/Prpf19/Zc3h12a/Khsrp/Dazap1/Ncbp2/Zfp64/Adarb1/Cdc73/Eif4a3/Apobec1/Hnrnpr/Mettl3/Hsf1/Tnrc6b/Nanos3/Zfp36/Pabpc1/Celf4/Hspa1b/Sf3b4/Trim71/Zfp36l1/Thrap3/Snrnp70/Leo1/Pnpt1/Tob1/Celf3/Mettl14/Btg2/Prr5l/Slc39a5/Paf1/Ythdf3/Lmntd2/Zc3hav1/Tra2b	38
GO:0051092	positive regulation of NF-kappaB transcription factor activity	biological process	60/5707	123/17363	0.000174469	0.00218685	0.00166007	1.4841	Cd84/Mtdh/Nlrp3/Arhgef2/Tlr3/Lrrfip1/Prkch/Trim32/Traf1/Nod1/Tlr4/Tlr2/Clu/Prkcz/Carm1/Tnfrsf11a/Bcl10/Rps6ka5/Irak3/Rps3/Trim8/Cat/Irak4/Rnf31/Ripk1/Irak1/Rbck1/Ager/Traf2/Hspa1b/Lgals9/Cflar/Myd88/Lrrfip2/Tgfbr3/Tlr9/Chuk/Ankrd42/Icam1/Kras/Ikbkb/Cd36/Itgb2/Rela/Ntrk1/Npm1/Tgfb1/Ube2v1/Trim5/Eif2ak2/Ripk2/Ptma/Pycard/Trim25/Terf2ip/Irak2/Rnf25/Cib1/Ddrgk1/Ripk3	60
GO:0032844	regulation of homeostatic process	biological process	210/5707	521/17363	0.000178635	0.00223594	0.00169733	1.2263	Pnkp/Aplnr/Adora1/Syk/Ank3/Lmo2/Stat3/Bok/Dmd/Nabp2/Smarca4/Pkd2/Trpa1/Map4k4/Grin1/Cd38/Smarcb1/Nr1d1/Gata2/Scn1b/Def8/Ceacam1/Ptprc/Dll1/Dbi/Ednra/Inhba/Parp1/Tcf7l2/Tnfrsf11a/Bcl10/Itpkb/Tsc22d4/Cd24/Foxa2/Hmgn3/Cxcl10/Pim3/Alox12/Cyba/Map3k4/Tf/Ddit3/Gimap5/B2m/Itpr1/Cd4/Ldlr/Il18/Gsto1/Nr4a3/Gpr68/Mcrs1/Cck/Fadd/Car2/Rpl13a/Pinx1/S1pr1/Map2k7/Slx1b/Zfp36/Avp/Slc30a3/Slc30a7/Adora2a/Hmgb2/Ple…	210
GO:0034446	substrate adhesion-dependent cell spreading	biological process	46/5707	89/17363	0.000180714	0.0022588	0.00171469	1.57248	Calr/Mertk/Efna1/Axl/S100a10/Fermt3/Fzd7/Dock1/Net1/Dnm2/Flna/Lama5/Arpc2/Vamp3/Srgap2/Crkl/Tyro3/Src/Triobp/Antxr1/Unc13d/Lamc1/C1qbp/Prex1/Fermt2/Pdpn/Srcin1/Itga8/Dbn1/Bcar1/Akip1/Itgb3/Abl1/Lims1/Pxn/Kank1/Coro1c/Dmtn/Radil/Has2/Actn4/Cib1/Ephb3/Ilk/Fbln1/Crk	46
GO:0001558	regulation of cell growth	biological process	166/5707	401/17363	0.000182087	0.00227278	0.0017253	1.25945	Eif2b2/Dact3/Mecp2/Cdkn1b/Eaf2/Extl3/Bst2/Nov/Erbb2/Trim32/Uri1/Smarca4/Sgk2/Rpl4/Ppp1r9b/Cd38/Commd5/Igf1/Crim1/Bcl6/Sox17/Nr3c1/Ceacam1/Rgma/Inhba/Rrad/Cxcl16/Fxyd2/Cdc73/Rab21/Supv3l1/Msx1/Alox12/Cyba/G6pd/S100a10/Phb/Myl2/Foxp1/Sertad1/Exosc4/Gsk3a/Mad2l2/Anapc2/Ctgf/Mag/Osgin1/Serpine2/H3f3b/Cryab/Dab2ip/Fam107a/Apoe/Adam15/Mul1/Eno1/Avp/Cdkn1a/Adipor1/Cfl1/Ttl/Adam10/Dnm2/Mt3/Crabp2/Tgfbr1/…	166
GO:0048711	positive regulation of astrocyte differentiation	biological process	11/5707	13/17363	0.000183451	0.00228661	0.0017358	2.57434	Prpf19/Mag/Bin1/Serpine2/Il6st/Notch1/Bmp2/Clcf1/Hes1/Actr3/Id2	11
GO:1902105	regulation of leukocyte differentiation	biological process	117/5707	270/17363	0.000190116	0.00236639	0.00179636	1.31838	Nkap/Syk/Nlrp3/Erbb2/Prelid1/Axl/Rara/Nme2/Vnn1/Hcls1/Socs1/Tjp2/Tmem176b/Bcl6/Gata2/Esrra/Tmem176a/Ceacam1/Ptprc/Zbtb7b/Il23a/Prkcz/Tob2/Itpkb/Cd24/Pf4/Foxp1/Pik3r6/Gimap5/Creb1/Cd4/Il18/Gpr68/Fadd/Car2/Tyrobp/RT1-Ba/Rbp1/Adam10/Csf1/Egr3/Rassf2/Bmi1/Fam213a/Ripk1/Zbtb7a/Rasgrp1/Ager/Adrm1/Zfpm1/Ada/Gli3/Ror2/Acin1/Ptpn6/Tmem178a/Tal1/Rnf41/Lgals9/Ap3d1/Zfp36l1/Bmp4/Tlr9/Cdkn2a/Jak3/Anxa1/Il12a/…	117
GO:0046847	filopodium assembly	biological process	34/5707	61/17363	0.000191485	0.00238011	0.00180678	1.69577	Bcas3/Ezr/Ppp1r9b/Fnbp1l/Wasl/Rhoq/Cln3/Capzb/Sh3bp1/S1pr2/Myo10/Prkcd/Neurl1/Tgfbr1/Palm/Arf6/Arpc2/Srgap2/Gap43/Fmr1/Fgd3/Zmynd8/Nrxn1/Rala/Dbn1/Fgd1/Itga6/Itgb4/Ttyh1/Actr3/Srf/Dmtn/Dpysl3/Mien1	34
GO:0010038	response to metal ion	biological process	189/5707	464/17363	0.000192541	0.00238991	0.00181422	1.23926	Sparc/Ank3/Mecp2/Cdkn1b/Bsg/Hsd17b1/Cspg4/Mttp/Gss/Calr/Cebpa/Casp12/Nt5e/Nudt1/Pkd2/Mbp/Actg1/Grin1/Slc41a1/Gstm1/Ogg1/Mt1/Tph2/Camk2b/Nqo1/Cp/Nr3c1/Nfatc3/Abcc8/Ppp5c/Pde1c/Jund/S100a13/Parp1/Clu/Mgp/Itpkb/Kcnk3/Casp6/G6pd/Bcl2l1/Hfe/Tf/Txnip/Ddit3/Apobec1/Chp2/B2m/Creb1/Grin2b/Gsk3a/Cd14/Fabp4/Vcam1/Cuta/Hsf1/Acadm/Car2/Apoe/Keap1/Pgam2/Park7/Mmp9/Cat/Slc30a3/Lta4h/Acta1/Cybrd1/Slc30a7/Bag1/Ma…	189
GO:0019439	aromatic compound catabolic process	biological process	154/5707	369/17363	0.000194546	0.00241145	0.00183057	1.26973	Gtpbp1/Aox2/Carhsp1/Prpf18/Pnrc1/Dnase2/Blvra/Nt5e/Nudt1/Pcbp4/Ago4/Aox1/Zc3h12a/Nudt15/E2f1/Pdxp/Rbm10/Khsrp/Hdc/Galt/Upp1/Ncbp2/Agxt2/Mus81/Pde1c/Magohb/Dnase1l1/Nudt3/Supv3l1/Dxo/Eif4a3/Apobec1/Dhx34/Rnaseh2a/Hnrnpr/Nt5c/Nt5c1a/Upf2/Secisbp2/Gtpbp2/Exosc4/Apobec2/Mettl3/Nudt18/Dnase1l3/Hsf1/Cnot3/Mapkapk2/Exosc5/Exosc7/Tnrc6b/Nanos3/Pah/Magoh/Nudt9/Skiv2l/Zfp36/Rnaseh1/Entpd3/Pabpc4/Aifm1/Tatd…	154
GO:0010769	regulation of cell morphogenesis involved in differentiation	biological process	132/5707	310/17363	0.000195597	0.00242112	0.00183791	1.29548	Eif2b2/Cdh2/Ptprz1/Calr/Efna1/Tbr1/Rpl4/Kalrn/Mbp/Grin1/Ntrk2/Gorasp1/Camk2b/Rgma/Lzts1/Plxnb2/Golga2/Rab21/Trak1/Dtnbp1/S100a10/Plxnd1/Map2k2/Sdc2/Pou3f2/Anapc2/Mag/Rapgef2/Actr2/Apoe/Dock1/Nsmf/Cfl1/Ttl/Lrp4/Net1/Pdlim5/Dnm2/Fbxw8/Mt3/Ephb2/Crabp2/Ss18l1/Flna/Akap5/Cntf/Ulk2/Sgk1/Fezf2/Arpc2/Cacna1a/Ndel1/Cdk5r1/Ret/Ryk/Crkl/Ache/Mapt/Triobp/Ifrd1/Stk25/Sema4d/Unc13d/Disc1/Rtn4r/C1qbp/Cntn2/Arh…	132
GO:0051148	negative regulation of muscle cell differentiation	biological process	40/5707	75/17363	0.000196828	0.00243299	0.00184692	1.62262	Mecp2/Nov/Rbpms2/Dll1/Cxcl10/Msx1/G6pd/Foxp1/Ddit3/Gsk3a/Il18/Klf5/Fzd7/Sox6/Ptbp1/Id3/Pi16/Hdac5/Notch1/Ezh2/Cflar/Bmp2/Bmp4/Daxx/Bhlha15/Cxcl14/Csrp3/Pdgfb/Cmtm5/Tgfb1/Pdcd4/Ppard/Rcan1/Sostdc1/Foxo4/Ybx1/Med28/Sox8/Ctdp1/Smad4	40
GO:0046649	lymphocyte activation	biological process	252/5707	638/17363	0.000198309	0.00244685	0.00185744	1.2017	Jmjd6/Nkap/Plcl2/Syk/Cd244/Nlrp3/Erbb2/Bag6/Prelid1/Stat3/Cd300a/Tnfaip8l2/Mertk/Axl/Rara/Vav1/Vnn1/Cd38/Il11ra1/Git1/Socs1/Aif1/Igf1/Stat6/Bcl6/Otud5/Ifnar1/Dusp22/Rasal3/Tshr/Nfatc3/Ceacam1/Cd151/Lamp1/Tlr4/Ptprc/Zbtb7b/Dll1/Il23a/Bcl3/Sox11/Prkcz/Pag1/Apbb1ip/Bcl10/Itpkb/Cd24/Lrrc8a/Cd81/Hfe/Foxp1/RT1-S3/Cmtm7/Gpr183/Pik3r6/Lrrc32/Gimap5/B2m/Rps3/Cbfb/Cd4/Il18/Vcam1/Tusc2/Lcp1/Satb1/Cd48/Swap7…	252
GO:0031100	animal organ regeneration	biological process	71/5707	151/17363	0.000198497	0.00244685	0.00185744	1.43053	Cebpa/Axl/Socs1/Nrf1/Rpl19/Lpin1/Gfer/Hfe/Phb/Aldoc/Upf2/Nr4a3/Lcp1/Rps15/Pfkfb1/Cdkn1a/Prmt5/Rpl7/Hmgb2/Tgfbr1/Ddr1/Pparg/Pcna/Csnk2b/Srsf1/Vtn/Shc1/Gli3/Ncam1/Bcl2/Cast/Alas2/Rpl32/Notch1/Ezh2/Ncl/Cckar/Ptpru/Tgfbr3/Adm/Nfkbia/Rpl10/Rps24/Gas6/Cdk4/Gstp1/Rpl30/Egfr/Fas/Npm1/Pnpt1/Tgfb1/Prmt1/Ybx3/Bak1/Angpt1/Apoa5/Rap1a/Socs3/Myc/Hmox1/Ucp2/Tgfbr2/Rapgef3/Rpl13/Anxa3/Flt3/Rpl18/Cad/Adrb2/Rps16	71
GO:0051604	protein maturation	biological process	115/5707	265/17363	0.000200132	0.00246022	0.00186759	1.32029	Ctse/Casp12/Serpinf2/Tysnd1/Hscb/Metap2/Naa11/Cr1l/Enpep/Snapin/Fkrp/Dohh/Cpm/Adamts3/Ctsl/Afg3l1/Gcsh/Bcl2l12/Casp7/Rhbdl1/Mipep/Tmprss9/Parp1/Ctss/Naa10/Phb/Oma1/Cln3/Snx12/Ift172/Aip/Aph1a/Furin/Pcsk7/Plat/Fadd/Tspan5/Serpine2/Ppp1r15a/Eno1/Plau/Adam10/Casp1/Cpn1/Notch4/Stoml2/Zmpste24/Ctnnd1/Pmpcb/Tmem59/Nol3/Gli3/Cast/Cd59/Sirt4/Serpinh1/Tmem208/Src/Pmpca/Lmf2/Serpine1/Naa50/Prdx4/Fuz/Gsn/C3…	115
GO:0072593	reactive oxygen species metabolic process	biological process	115/5707	265/17363	0.000200132	0.00246022	0.00186759	1.32029	Syk/Ctns/Coq7/Stat3/Nfe2l2/Klf4/Vav1/Pkd2/Zc3h12a/Oprm1/Hrh1/Cbs/Grin1/Sh3pxd2a/Aif1/Igf1/Khsrp/Nqo1/Tlr4/Agxt2/Ddah2/Gpx1/Ddah1/Tlr2/Clu/Duoxa1/Gls2/Cyba/Cyp1b1/G6pd/Pdgfrb/Gimap5/Il18/Prdx5/Duox1/Tusc2/Ctgf/Hba2/Cryab/Pla2r1/Park7/Cat/Cdkn1a/Klf2/Plau/Prkcd/Slc7a2/Dnm2/Romo1/Mt3/Ripk1/Ager/Dynll1/Ier3/Sod1/Hk2/Grb2/Bcl2/Gadd45a/Ccs/Pon3/Slc25a33/Mapt/Rnf41/Hbp1/Cflar/Prdx4/Tp53/Icam1/Acp5/Nos3/…	115
GO:1903364	positive regulation of cellular protein catabolic process	biological process	63/5707	131/17363	0.000202922	0.00249109	0.00189102	1.46314	Bag6/Ezr/Csnk1d/Tmem259/Il33/Rchy1/Clu/Rnf144a/Cd81/Cbfa2t3/Sumo2/Ldlr/Uqcc2/Dvl1/Rnf19b/Dab2ip/Apoe/Psmc4/Fbxo22/Sumo3/Usp5/Egf/Osbpl7/Fbxl5/Msn/Lonrf3/Ubqln2/Hspa1b/Herpud1/Rnf19a/Ccdc22/Rnf40/Disc1/Psmc3/Fmr1/Rnf125/Smad7/Hspbp1/Dnajb2/Gclc/Smurf1/Akt1/Pttg1ip/Trib2/Edem2/Rad23a/Kcne2/Rnf180/Sgta/Psen2/Ctsc/Plk2/Ankib1/Stub1/Psmc5/Csnk1e/Sirt2/Nub1/Trib1/Mdm2/Ddrgk1/Taf1/Rnf144b	63
GO:0048858	cell projection morphogenesis	biological process	253/5707	641/17363	0.000203332	0.00249269	0.00189224	1.20082	Smn1/Eif2b2/Cdh2/Ptprz1/Ank3/Mecp2/Fgfr2/Erbb2/Ntn3/Efna1/Dmd/Tbr1/Tctn1/Rpl4/Kalrn/Mbp/Map4k4/Grin1/Myh10/Ntrk2/Plekho1/Lhx2/Gorasp1/Pip5k1c/Camk2b/Trim46/Pacsin2/Scn1b/Evl/Rgma/Map6d1/Slitrk5/Cobl/Dcdc2/Agap2/Itgb1/Lzts1/Rpl24/Clu/Prkcz/Plxnb2/Adarb1/Golga2/Nr4a2/Pacsin1/Tsku/Rab8a/Coro1b/Rab21/Wasl/Trak1/Zfp365/Dtnbp1/Ptpn11/Plxnd1/Foxp1/Jade2/Creb1/Map2k2/Sdc2/Dclk1/Pou3f2/Arpin/Dock7/Dvl1/Nr…	253
GO:0051259	protein oligomerization	biological process	236/5707	594/17363	0.000207806	0.00254406	0.00193123	1.20877	Kcnj10/Cdh2/Lamp2/Xrcc6/Trim27/Jup/Bok/Optn/Tysnd1/Hscb/Nme2/Cpsf6/Pkd2/Zc3h12a/Trpa1/Col1a2/Grin1/Kctd10/Cubn/Pex14/Ceacam1/Ppp5c/Evl/Ikbke/Kctd15/Bcl2l11/Pex11b/Ikzf5/Clu/Cryz/Kcnb1/Prkcz/Tmed10/Rps19/Bcl10/C1qtnf7/Golga2/Sqstm1/Decr1/S100a10/Aldoc/Sh3glb1/Ctnna1/Ddit3/Stom/Tor1a/Crtc2/Grin2b/Gsdmd/Chmp2a/Ehd4/Strada/Cuta/Farsa/Hsf1/Tradd/Tp73/Cck/Acadm/Nacc1/Hba2/Cryab/Prkab1/Apoe/Keap1/Col23a…	236
GO:0044089	positive regulation of cellular component biogenesis	biological process	203/5707	503/17363	0.000209309	0.00255895	0.00194254	1.22785	Mecp2/Cdkn1b/Nphp4/Bcas3/Nlgn2/Trim27/Chga/Cebpa/Serpinf2/Asic2/Spire1/Stam/Ntrk2/Arfip2/Cdc42ep4/Snf8/Piezo1/Synpo2/Def8/Evl/Spidr/Tpm1/Tlr4/Bcl2l11/Slitrk5/Cobl/Ccp110/Atat1/Pdlim4/Clu/Hip1r/Cd24/Fnbp1l/Arf1/Coro1b/Wasl/Rhoq/Med25/S100a10/Actr3b/Mtss1/Sh3glb1/Mns1/Rps3/Creb1/Chmp2a/Arpin/Lcp1/Hsf1/Ctgf/Nphs1/Cck/Swap70/Actr2/Ppm1f/Slx1b/Bid/Psmc4/Cfl1/Dnm2/Cdc42ep1/Plekhm1/Ephb2/Neurl1/Tgfbr1/G…	203
GO:0016311	dephosphorylation	biological process	173/5707	421/17363	0.000210091	0.00256501	0.00194714	1.2502	Pnkp/Mtmr14/Adora1/Cttnbp2nl/Ptprz1/Tab1/Acp6/Mtmr1/Vrk3/Nt5dc1/Cd300a/Eya4/Fam220a/Nt5e/Uri1/Pdxp/Psph/Ppp1r9b/Ppp2r5a/Ptpn5/Dusp2/Ptp4a3/Dusp22/Ppp5c/Ptprc/Cdc25a/Lpin1/Ppp1r16b/Dusp16/Ppm1b/Ptpn11/Inpp5f/Pdgfrb/Chp2/Nt5c/Nt5c1a/Pfkfb4/Ptpn7/Ppp1r3c/Minpp1/Ppp4c/Tsks/Sympk/Ppp1r8/Swap70/Csrnp2/Ppp2r3b/Pfkfb1/Akap1/Ppm1f/Ppp1r15a/Nsmf/Ilkap/Ppp2r2c/Ppp1r1b/Dusp23/Prkcd/Fig4/Zcchc9/Ppp1r35/Ppp1ca…	173
GO:0048678	response to axon injury	biological process	52/5707	104/17363	0.000212054	0.0025829	0.00196072	1.5212	Erbb2/Klf4/Cers2/Gstm1/Chst3/Aif1/Scarf1/Mmp2/Rgma/Inpp5f/Max/Ctnna1/Map2k2/Apoe/Cst3/Tnc/Folr1/Gipr/Dag1/Cntf/Sod1/Ndel1/Ncam1/Bcl2/Jam3/Lamb2/Rtn4r/Txn1/Txn2/Nos3/Mif/Fgf2/Uck2/Cspg5/Adam17/Pdgfb/Ntrk1/Mtr/Spp1/Lyn/Nrep/Fgfr3/Matn4/Bax/Ltc4s/Rxra/Ptprf/Tspo/Lgals1/Apod/Dpysl3/Fkbp1b	52
GO:0002274	myeloid leukocyte activation	biological process	85/5707	187/17363	0.000212135	0.0025829	0.00196072	1.38291	Jmjd6/Cd84/Syk/Cd244/Ndrg1/Cd37/Cd300a/Ubd/Tlr3/Chga/Gab2/Aif1/Gata2/Tlr4/Il33/Adora3/Tlr2/Clu/Snx4/Foxp1/Gimap5/Ldlr/Sbno2/Il18/Adora2b/Nr4a3/Cd48/Cx3cr1/Tyrobp/Myo18a/Adam10/Casp1/Prkcd/Cnr2/Slc7a2/Cplx2/Stxbp3/Rasgrp1/Fes/Fgr/Lgals9/Serpine1/Ltbr/Fcgr2a/Lat/Unc13d/Fcer1g/Tlr9/Pld2/Cd99/Atm/Thbs1/Camk4/Itgb2/Vamp8/Spi1/Cd300lb/Stx4/Crhr1/Tgfb1/Nr1h3/Lcp2/Lyn/Snap23/Notch2/Havcr2/Ptafr/Kmt2e/Rab…	85
GO:0032147	activation of protein kinase activity	biological process	119/5707	276/17363	0.000215744	0.00262148	0.00199001	1.31176	Adora1/Syk/Plce1/Tab1/Cspg4/Traf7/Cd300a/Efna1/Gprc5b/Camkk1/Map4k4/Iqgap3/Ntrk2/Socs1/Camkk2/Igf1/Lamtor2/Stk10/Oxsr1/Adra2c/Fgf1/Tlr4/Ptprc/Stk3/Agap2/Gadd45b/Il23a/Map4k1/Prkcz/Map3k10/Mdfic/Cd81/Ptpn11/Map3k4/Tf/Map2k2/Gadd45g/Il18/Strada/Tp73/Dab2ip/Taok2/Map2k7/Mul1/Chi3l1/Prkcd/Fgd4/Mt3/Tgfbr1/Ripk1/Irak1/Tgfa/Egf/Cab39/Shc1/Map3k11/Sod1/Traf2/Gadd45a/Raf1/Lpar1/Src/Traf4/Araf/Bmp2/Map3k3/…	119
GO:0002237	response to molecule of bacterial origin	biological process	181/5707	443/17363	0.000216114	0.00262148	0.00199001	1.24306	Arid5a/Cdk19/Sparc/Cd84/Serpina3n/Mtdh/Epas1/Fgfr2/Nlrp3/Axl/Rara/Irf3/Zc3h12a/Oprm1/Socs1/Igf1/Nr1d1/Otud5/Ifnar1/Nfkbib/Nrf1/Abcc8/Tlr4/Jund/Irgm/Ednra/Cxcl16/Tlr2/Tnfrsf11a/Abca1/Bcl10/Cd24/Cdc73/Cxcl10/Aldh2/Gfer/Hnrnpm/Pf4/Irak3/Bcl2l1/Pros1/Foxp1/Hpgd/Csf2rb/B2m/Sbno2/Cd14/Il18/Vcam1/Ctr9/Hsf1/Cx3cr1/Rpl13a/Dab2ip/Mapkapk2/Nfkb2/Mmp9/Zfp36/Plau/Casp1/Cnr2/Mrc1/Hmgb2/Maob/Irak1/Fmo1/Hmgcs2/N…	181
GO:0016049	cell growth	biological process	204/5707	506/17363	0.000216184	0.00262148	0.00199001	1.22658	Eif2b2/Dact3/Emp1/Mecp2/Cdkn1b/Eaf2/Extl3/Bst2/Nov/Erbb2/Mex3c/Trim32/Uri1/Smarca4/Sgk2/Rpl4/Ppp1r9b/Cd38/Lhx2/Commd5/Igf1/Crim1/Bcl6/Lamtor2/Sox17/Nr3c1/Ceacam1/Rgma/Cobl/Prmt6/Itgb1/Inhba/Rrad/Cxcl16/Prkcz/Adra1a/Fxyd2/Cdc73/Rab21/Supv3l1/Msx1/Alox12/Cyba/G6pd/S100a10/Phb/Myl2/Foxp1/Jade2/Sertad1/Dclk1/Exosc4/Gsk3a/Dvl1/Mad2l2/Anapc2/Ctgf/Mag/Osgin1/Serpine2/H3f3b/Cryab/Dab2ip/Fam107a/Apoe/Adam…	204
GO:0008286	insulin receptor signaling pathway	biological process	54/5707	109/17363	0.000219032	0.00265243	0.0020135	1.50725	Grb14/Pdk2/Smarcc1/Socs1/Prkcz/Rhoq/Inpp5f/Gsk3a/Foxc2/Adipor1/Igf2/Cav2/Prkcd/Shc1/Gpld1/Ndel1/Grb2/Src/Inppl1/Hras/Nras/Slc2a8/Kras/Sh2b2/Cdk4/Eif4ebp1/Ptpn1/Irs3/Rela/Irs2/Akt1/Ptpn2/Pdk4/Nr1h3/Bcar1/Baiap2/Baiap2l2/Eif4ebp2/Akt2/Dnai1/Socs3/Kank1/Pid1/Ccnd3/Ptprf/Tsc2/Foxo4/Pik3r2/Ybx1/Rbm4/Nucb2/Ptpra/Ncoa5/Rpe65	54
GO:0090317	negative regulation of intracellular protein transport	biological process	47/5707	92/17363	0.000220849	0.00266942	0.0020264	1.55427	Dact3/Nlrp3/Nov/Trip6/Pkig/Pkd2/Zc3h12a/Nfkbib/Emd/Apc2/Ube2g2/Tmsb4x/Thra/Derl3/Mdfic/Mapk7/Ppm1b/Tacc3/Rab23/Akap1/Dab2ip/Keap1/Park7/Nol3/Pbld1/Sirt4/Ccdc22/Cabp1/Fam89b/Txn1/Nfkbia/Gas6/Cd36/Litaf/Os9/Wwtr1/Fbxw11/Angpt1/Sp100/Cdk5/Svip/Dmtn/Nlrp12/Slc9a3r1/Apod/Ubac2/Fzd1	47
GO:0046638	positive regulation of alpha-beta T cell differentiation	biological process	24/5707	39/17363	0.000221033	0.00266942	0.0020264	1.87225	Nkap/Syk/Nlrp3/Rara/Il23a/Prkcz/Itpkb/Gimap5/Il18/Ada/Gli3/Lgals9/Ap3d1/Anxa1/Zap70/Cd1d1/Ripk2/Sash3/Tgfbr2/Nckap1l/Ap3b1/Hlx/Zbtb16/Ikzf1	24
GO:0030258	lipid modification	biological process	93/5707	208/17363	0.000226645	0.0027335	0.00207504	1.36031	Mtmr1/Acaa1a/Abcd1/Tysnd1/Pik3ca/Acad10/Echdc1/Pip5k1c/Abcg1/Hadha/Bdh2/Acad11/Dbi/Decr1/Slc25a17/Alox12/Pi4kb/Inpp5f/Cyp4v3/Pik3r6/Nr4a3/Auh/Dgkz/Acadm/Apoe/Hsd17b4/Adipor1/Ivd/Hacl1/A3galt2/Pparg/Mtm1/Ttc7b/Pla2g7/Acox1/St3gal4/Sirt4/B4galnt1/Inppl1/Ech1/St3gal2/Mtmr3/Echs1/Mlycd/Acadvl/Cpt2/Eci1/Slc35c1/Echdc2/Acoxl/Hadh/Ip6k2/Acaa2/Lamtor1/Acadl/Acacb/Cd36/Plin5/Irs2/Akt1/Dgat1/Synj2/Pik3cd/P…	93
GO:0090316	positive regulation of intracellular protein transport	biological process	117/5707	271/17363	0.000227455	0.00273958	0.00207965	1.31351	Nkap/Ank3/Bcas3/Erbb2/Trip6/Camk1/Pdcd5/Tlr3/Jup/Zbtb17/Zc3h12a/Hcls1/Igf1/Ptpn5/Tmem30a/Tmem173/Ceacam1/B3gat3/Tlr4/Emd/Bag3/Stard7/Parp1/Tlr2/Bmpr1a/Kcnb1/Tcf7l2/Gls2/Tomm7/Sh3glb1/Stom/Chp2/Gsk3a/Il18/Oaz1/Commd1/Zbed3/Prkcd/Cdkl2/Rnf31/Ddx58/Flna/Tgfbr1/Akap5/Rbck1/Egf/Arpc2/Srebf2/Cherp/Cdk5r1/Gli3/Chrm1/Dph6/Sfrp2/Anp32b/Lgals9/Bap1/Bmp4/Efcab7/Tlr9/Pemt/Slc17a9/Ubl5/Dctn1/Kif20b/Smo/Hpca/G…	117
GO:0006605	protein targeting	biological process	129/5707	303/17363	0.000231383	0.00277786	0.00210872	1.29528	Nkap/Adora1/Lamp2/Ank3/Exoc4/Erbb2/Pdcd5/Dnlz/Ncoa4/Zbtb17/Optn/Timm13/Pacs1/Grpel2/Ptpn5/Pex14/Mipep/Gcc2/Stard7/Timm44/Rtp4/Kcnb1/Timm8a1/Gls2/Tomm7/Sh3glb1/Stom/Pex12/Golga7/Gsk3a/Pex16/Aip/Pex5l/Mlph/Scarb2/Zbed3/Bid/Pex6/Cdkl2/Rnf31/Akap5/Tomm22/Timm21/Sec63/Samm50/Arpc2/Srebf2/Rab33b/Pam16/Nol3/Zfand6/Cdk5r1/Dph6/Tomm20/Sirt4/Pmpca/Hgs/Atg4d/Pmm1/Zfand2b/Bap1/Srp14/Pemt/Slc17a9/Ubl5/Timm23/…	129
GO:0048667	cell morphogenesis involved in neuron differentiation	biological process	227/5707	570/17363	0.000231785	0.00277786	0.00210872	1.21162	Smn1/Eif2b2/Cdh2/Ptprz1/Ank3/Fgfr2/Erbb2/Ntn3/Efna1/Tbr1/Tctn1/Rpl4/Kalrn/Mbp/Grin1/Myh10/Ntrk2/Lhx2/Gorasp1/Pip5k1c/Camk2b/Trim46/Scn1b/Evl/Rgma/Map6d1/Slitrk5/Cobl/Dcdc2/Agap2/Itgb1/Lzts1/Rpl24/Plxnb2/Adarb1/Golga2/Nr4a2/Tsku/Rab8a/Rab21/Wasl/Trak1/Zfp365/Dtnbp1/Ptpn11/Plxnd1/Foxp1/Grk1/Creb1/Map2k2/Sdc2/Dclk1/Pou3f2/Dock7/Dvl1/Nr4a3/Anapc2/Mag/Cck/Rapgef2/Actr2/Erbb3/Apoe/Picalm/Nsmf/Cfl1/Ttl/…	227
GO:0007272	ensheathment of neurons	biological process	62/5707	129/17363	0.000231877	0.00277786	0.00210872	1.46224	Olig2/Eif2b2/Kcnj10/Cdh2/Erbb2/Serinc5/Cldn5/Ndrg1/Mpp5/Sox10/Rara/Mbp/Cmtm8/Tlr2/Clu/Tcf7l2/Tf/Hexb/Cd9/Pou3f2/Mag/Gal3st1/Nfasc/Fig4/Tymp/Dag1/Rxrb/Sod1/Pmp22/Jam3/Lpar1/Nab2/Lgi4/Cntn2/Aspa/Rab40c/Pard3/Megf10/Ercc2/Cxcr4/Pllp/Akt1/Tspan2/Hexa/Myrf/Tgfb1/Fa2h/Id4/Fgfr3/S100b/Ppard/Mtmr2/Akt2/Sirt2/Mal2/Rxra/Gpc1/Nkx6-2/Ilk/Nab1/Rnf10/Cldn11	62
GO:0008366	axon ensheathment	biological process	62/5707	129/17363	0.000231877	0.00277786	0.00210872	1.46224	Olig2/Eif2b2/Kcnj10/Cdh2/Erbb2/Serinc5/Cldn5/Ndrg1/Mpp5/Sox10/Rara/Mbp/Cmtm8/Tlr2/Clu/Tcf7l2/Tf/Hexb/Cd9/Pou3f2/Mag/Gal3st1/Nfasc/Fig4/Tymp/Dag1/Rxrb/Sod1/Pmp22/Jam3/Lpar1/Nab2/Lgi4/Cntn2/Aspa/Rab40c/Pard3/Megf10/Ercc2/Cxcr4/Pllp/Akt1/Tspan2/Hexa/Myrf/Tgfb1/Fa2h/Id4/Fgfr3/S100b/Ppard/Mtmr2/Akt2/Sirt2/Mal2/Rxra/Gpc1/Nkx6-2/Ilk/Nab1/Rnf10/Cldn11	62
GO:0006508	proteolysis	biological process	612/5707	1665/17363	0.000234439	0.0028048	0.00212917	1.11829	Fgl2/Nr4a1/Psmb4/Kat5/Serpina3n/Scpep1/Bst2/Psmb3/Nlrp3/Nrip3/Rpl23/Bag6/Prelid1/Stat3/Tm4sf20/Pm20d2/Ctsd/Pdcd5/Ubd/Ctse/Tank/Nlrp1a/Uchl3/Nfe2l2/Bok/Rnf216/Efna1/Klf4/Casp12/Serpinf2/Arntl/Smarcc1/Tysnd1/Prpf19/Metap2/Trim32/Usp43/Cr1l/Enpep/Arrdc1/Zc3h12a/Nudt15/Usp25/Csnk1d/Clpx/Mbp/Znrf2/Prss8/Tmem259/Fkrp/Psmb9/Adamtsl4/Kctd10/Nod1/Cpm/Pgpep1/Ifi27/Ctsb/Adamts3/Igf1/Nr1d1/Crim1/Snf8/Otud5/T…	612
GO:0045446	endothelial cell differentiation	biological process	51/5707	102/17363	0.000242795	0.00290088	0.0022021	1.5212	Stc1/Cldn5/Ezr/Dmd/Tjp2/Ubiad1/Sox17/Ceacam1/Dll1/Gpx1/Ppp1r16b/Ccm2/Alox12/Rapgef2/Tmem100/S1pr1/S1pr2/Notch4/Tgfbr1/Plod3/Col18a1/Msn/S1pr3/Notch1/Myd88/Bmp4/Kdm6b/Icam1/Ikbkb/Pecam1/Hapln2/Pdpn/Cxcr4/Sox18/Ift88/Vhl/Atoh8/Rap1a/Id1/Ptn/Acvr2b/Rapgef3/Clic4/Tnfrsf1a/Add1/Apold1/Met/Bmp6/Agt/Hey2/Smad4	51
GO:1901361	organic cyclic compound catabolic process	biological process	166/5707	403/17363	0.000243185	0.00290167	0.0022027	1.2532	Gtpbp1/Aox2/Cyp39a1/Carhsp1/Prpf18/Pnrc1/Dnase2/Nfe2l2/Blvra/Nt5e/Nudt1/Pcbp4/Ago4/Aox1/Zc3h12a/Nudt15/E2f1/Pdxp/Gsta3/Rbm10/Khsrp/Hdc/Galt/Upp1/Ncbp2/Agxt2/Mus81/Pde1c/Magohb/Aldh6a1/Dnase1l1/Nudt3/Supv3l1/Dxo/Eif4a3/Apobec1/Dhx34/Rnaseh2a/Hnrnpr/Nt5c/Nt5c1a/Upf2/Secisbp2/Gtpbp2/Exosc4/Apobec2/Mettl3/Nudt18/Dnase1l3/Hsf1/Cnot3/Mapkapk2/Exosc5/Exosc7/Apoe/Tnrc6b/Nanos3/Pah/Magoh/Nudt9/Skiv2l/Zfp3…	166
GO:0043542	endothelial cell migration	biological process	75/5707	162/17363	0.000243942	0.00290295	0.00220367	1.40852	Nr4a1/Sparc/Stc1/Bcas3/Nov/Calr/Nfe2l2/Efna1/Klf4/Zc3h12a/Ptp4a3/Ceacam1/Fgf1/Lemd3/Itgb1/Gpx1/Plekhg5/Tmsb4x/Coro1b/Alox12/Cyp1b1/Plxnd1/Foxp1/Sh3bp1/Hspb1/Dab2ip/Apoe/Foxc2/Egr3/Tgfbr1/Dpp4/Csnk2b/Ager/Gpld1/Loxl2/Prkx/Hdac5/Notch1/Bmp4/Cxcl13/Nos3/Fgf2/Thbs1/Pecam1/Itgb2/Rhob/Pdgfb/Sox18/Akt1/Gipc1/Robo1/Tgfb1/Vhl/Bcar1/Itgb3/Abl1/Atoh8/Angpt1/Scarb1/Sp100/Pxn/Rgcc/Fgfr1/Nr2e1/Stat5a/Srf/Vegfc…	75
GO:0046890	regulation of lipid biosynthetic process	biological process	75/5707	162/17363	0.000243942	0.00290295	0.00220367	1.40852	Nt5e/Hrh1/Scap/Igf1/Nr1d1/Abcg1/Nr3c1/Ceacam1/Fgf1/Dbi/Acsl6/Tcf7l2/Sf1/Samd8/Creb1/Scp2/Ldlr/Sik1/Adora2b/Pde8b/Idh1/Apoe/Avp/Igf2/Prkcd/Apoc1/Abhd6/Gpld1/Sod1/Sirt4/Lpcat1/Bmp2/Acsl3/Thrsp/Gpam/Acadvl/C3/Cyp51/Pdgfa/Anxa1/Smpd3/Acadl/Cdk4/Fgfr4/Nr1h2/Plin5/Mid1ip1/Pdgfb/Ctdnep1/Akt1/Dgat1/Pdk4/Nr1h3/Por/Wdtc1/Scarb1/Apoa5/Eif6/Egr1/Cyr61/Slc45a3/Rest/Ormdl3/Slc27a1/Bmp6/Tspo/Agt/Igfbp7/Ormdl2/E…	75
GO:0046635	positive regulation of alpha-beta T cell activation	biological process	32/5707	57/17363	0.000245241	0.00291452	0.00221246	1.70802	Nkap/Syk/Cd244/Nlrp3/Rara/Rasal3/Ceacam1/Ptprc/Il23a/Prkcz/Itpkb/Cd24/RT1-S3/Gimap5/Il18/Ada/Gli3/Lgals9/Ap3d1/Anxa1/Il12a/Cd3e/Zap70/Cd1d1/Ripk2/Sash3/Tgfbr2/Nckap1l/Ap3b1/Hlx/Zbtb16/Ikzf1	32
GO:0071345	cellular response to cytokine stimulus	biological process	301/5707	777/17363	0.000247111	0.00293285	0.00222637	1.17859	Npr2/Il17ra/Syk/Serpina3n/Epas1/Traf7/Stat3/Ubtf/Tlr3/Tank/Nfe2l2/Optn/Klf4/Il17rd/Cebpa/Axl/Irf3/Trim32/MGC108823/Zc3h12a/Ddx41/Hcls1/Psmb9/Ntrk2/Il11ra1/Cntfr/Socs1/Il17rc/Selplg/Tjp2/Aif1/Stat6/Khsrp/Rps6ka4/Ptp4a3/Ifnar1/Tmem173/Sox17/Mmp2/Ceacam1/Ptprc/Irgm/Kcnj11/Ube2g2/Tmsb4x/Tnfrsf11a/Igtp/Cd24/Casp4/Cxcl10/Csf2ra/Gfer/Rps6ka5/Rpl3/Cyba/Cyp1b1/Pf4/Irak3/Bcl2l1/Lrrc4/Phb/Foxp1/Csf2rb/Rps3/…	301
GO:0006023	aminoglycan biosynthetic process	biological process	28/5707	48/17363	0.000248113	0.00294083	0.00223243	1.77474	Dse/B4galt7/Chpf/Chst3/Igf1/Ext2/B3gat3/Pdgfrb/Xylt2/Egf/B3gnt2/Chst5/Ext1/B3gat2/Pxylp1/Ndst1/Pdgfb/Chst7/Hexa/Hyal1/Tgfb1/B3gnt8/B3gat1/Angpt1/Chsy1/Ccnd3/Has2/Chst12	28
GO:0048729	tissue morphogenesis	biological process	252/5707	640/17363	0.000248597	0.00294266	0.00223382	1.19795	Tbx4/Exoc4/Stc1/Gna13/Coq7/Fgfr2/Cyp7b1/Mpp5/Sox10/Klf4/Rara/Tctn1/Smarca4/Cited2/Pofut2/Pkd2/Tgif1/Lhx2/Commd5/Fras1/Igf1/Rasip1/Phb2/Ctsl/Sox17/Nr3c1/Nfatc3/Mmp2/Ceacam1/Rgma/Ext2/Fgf1/Tpm1/Stk3/Cobl/Dll1/Arhgap12/Itgb1/Ednra/Inhba/Sox11/Bmpr1a/Mgp/Fzd2/Bcl10/Ptk7/Plxnb2/Adarb1/Ccm2/Foxa2/Cxcl10/Msx1/Myh7/Myl2/Plxnd1/Foxp1/Mtss1/Hhip/Med12/Tor1a/Syne4/Ift172/Dvl1/Nr4a3/Rps7/Rab23/Ccdc40/Sh3bp1/…	252
GO:0061448	connective tissue development	biological process	113/5707	261/17363	0.000252527	0.00298496	0.00226593	1.31721	Arid5a/Stc1/Gpr4/Dyrk1b/Nov/Mex3c/Rxfp1/Rara/Pik3ca/Cbs/Igf1/Esrra/Evc/Pkdcc/Bmpr1a/Carm1/Thra/Mgp/Foxa2/Msx1/Creb3l2/Pdgfrb/Zfp516/Ctgf/Foxc2/Poc1a/Mef2d/Csf1/Sox6/Timp1/Aacs/Tgfbr1/Hmgcs2/Gpld1/Adrm1/Loxl2/Lmna/Arrdc3/Gli3/Ror2/Fto/Sfrp2/Serpinh1/Notch1/Cflar/Runx3/Bmp2/Wnt9a/Crip1/Wnt5b/Maf/Bmp4/Slc25a25/Col11a1/Fgf2/Thbs1/Lrp5/Sulf1/Slc39a13/Msx2/Itgb8/Cdk4/Hyal3/Pla2g16/Bbs1/Trps1/Rela/Fbxw4…	113
GO:0006986	response to unfolded protein	biological process	46/5707	90/17363	0.000252838	0.00298496	0.00226593	1.55501	Nfe2l2/Bok/Optn/Casp12/Atf6/Tmem33/Derl3/Serp1/Creb3l2/Ddit3/RGD1562515/Manf/Ubxn4/Hsf1/Dab2ip/Ppp1r15a/Tm7sf3/Tmbim6/Dnajb5/Wfs1/Hspa1b/Herpud1/Faf2/Serp2/Daxx/Bhlha15/Parp16/Ptpn1/Fbxo6/Atf6b/Dnajc3/Cdk5rap3/Edem2/Ptpn2/Rhbdd1/Nck2/Eif2ak2/Bak1/Stub1/Bax/Atf4/Atf3/Herpud2/Hspa5/Creb3l1/Stc2	46
GO:0048660	regulation of smooth muscle cell proliferation	biological process	71/5707	152/17363	0.000253929	0.00299388	0.0022727	1.42112	Cdkn1b/Fgfr2/Xrcc6/Klf4/Serpinf2/Pik3ca/Ndrg2/Aif1/Igf1/Mmp2/Htr1b/Tpm1/Bmpr1a/Zfp143/Tcf7l2/Alox12/Cyba/Sf1/Pdgfrb/Foxp1/Hpgd/Il18/Nr4a3/Vipr2/S1pr1/Mmp9/Irak4/Irak1/Pparg/Ager/Shc1/Myd88/Bmp4/Ddx39b/Npr1/Tp53/Abcc4/Nos3/Fgf2/Thbs1/Sulf1/Il12a/Gstp1/Pdgfb/Akt1/Tgm2/Comt/Egfr/Stat1/Ralbp1/Stat5b/Akr1b1/Itgb3/Nppc/Ptafr/Ppard/Myc/Cx3cl1/Ogn/Egr1/Hmox1/Tgfbr2/Igfbp5/Trib1/Agt/Apod/Ilk/Mdm2/Skp2/Id2…	71
GO:0032946	positive regulation of mononuclear cell proliferation	biological process	67/5707	142/17363	0.000261219	0.00307173	0.00233179	1.4355	Syk/Cd244/Cd38/Aif1/Igf1/Bcl6/Rasal3/Ceacam1/Tlr4/Ptprc/Il23a/Cd24/Cd81/RT1-S3/Gpr183/Rps3/Cd4/Il18/Vcam1/Fadd/Cdkn1a/Itgal/Igf2/Csf1/Il6st/Bmi1/Ager/Ada/Bcl2/Cd59/Lgals9/Myd88/Cd276/Tlr9/Gpam/Cd6/Clcf1/Jak3/Mif/Anxa1/Il12a/Slc4a1/Cd3e/Il13ra1/Hes1/Adk/Spta1/Irs2/Zap70/Tcf3/Nck2/Stat5b/Zp4/Cd74/Havcr2/Cd320/Cd1d1/RT1-DMb/Ripk2/Sash3/Pycard/Stat5a/Tgfbr2/Bst1/Peli1/Coro1a/Nckap1l	67
GO:1905952	regulation of lipid localization	biological process	67/5707	142/17363	0.000261219	0.00307173	0.00233179	1.4355	Syk/Prelid1/Ldlrap1/Zc3h12a/Osbpl11/Abcg1/Nus1/Ikbke/Acsl6/Pltp/Tnfrsf11a/Abca1/Pnpla2/Ptpn11/Repin1/Scp2/Commd1/Pla2r1/Apoe/Prkcd/Apoc1/Anxa2/Abcg5/C1qtnf1/Irak1/Abhd5/Pparg/Abca2/Egf/Lipg/Srebf2/Msr1/Fto/Ncor1/Cry2/Hbp1/Cry1/C3/Arv1/Alkbh7/Nfkbia/Mif/Thbs1/Lamtor1/Acacb/Cd36/Nr1h2/Plin5/P2ry2/Irs2/Akt1/Dgat1/Crhr1/Ptpn2/Nr1h3/Spp1/Gal/Itgb3/Scarb1/Apoa5/Akt2/Pomc/Abcb4/Bmp6/Oxt/Agt/Nucb2	67
GO:1902905	positive regulation of supramolecular fiber organization	biological process	85/5707	188/17363	0.000263673	0.00309651	0.00235061	1.37556	Mecp2/Cdkn1b/Trim27/Serpinf2/Spire1/Pdxp/Arfip2/Cdc42ep4/Synpo2/Evl/Tpm1/Pdlim4/Hip1r/Arf1/Coro1b/Wasl/S100a10/Actr3b/Mtss1/Rps3/Arpin/Ctgf/Nphs1/Swap70/Actr2/Ppm1f/Colgalt1/Cfl1/Cdc42ep1/Tgfbr1/Gmfg/Whamm/Arf6/Arpc2/Grb2/Arpc1b/Hspa1b/Fes/Lpar1/Mapt/Arpc1a/Arfip1/Was/Pfn1/Vil1/Gsn/Abi2/Dctn1/Icam1/Arpc4/Nf2/Arl2/Clip1/Pick1/Sdc4/Cdc42ep2/Slain2/Lmod1/Numa1/Fhod1/Myo1c/Nck2/Plek/Vasp/Baiap2/Arpc5…	85
GO:2001056	positive regulation of cysteine-type endopeptidase activity	biological process	63/5707	132/17363	0.000264861	0.00310638	0.0023581	1.45206	Nlrp3/Pdcd5/Nlrp1a/Bok/Casp12/Nod1/Ifi27/Bcl2l11/Hip1r/Bcl10/Casp4/Alox12/Apopt1/Rps3/Diablo/Hsf1/Ctgf/Cck/Fadd/Ppm1f/Bid/Mul1/Casp1/Aifm1/Pparg/Ret/Anp32b/Lgals9/Gsn/Cdkn2a/Ctsh/Tbc1d10a/Pawr/Bbc3/Dap/Fas/Robo1/Stat1/Pidd1/Pdcd2/Mtch1/Bak1/Htra2/Ift57/Rnf7/Myc/Ripk2/Tnfsf15/Cyr61/Pycard/Bax/Mefv/Rest/Fis1/Men1/F3/Casp9/Egln3/Lck/Bad/S100a9/Gper1/F2r	63
GO:0030855	epithelial cell differentiation	biological process	246/5707	624/17363	0.000268914	0.00314979	0.00239105	1.19941	Cdh2/Cdkn1b/Stc1/Gpr4/Map7/Fgfr2/Cldn5/Plec/Ezr/H2afy/Klf4/Dmd/Arntl/Rara/Nme2/Prkch/Aimp2/Smarca4/Tmod1/Adamtsl4/Commd5/Ctsb/Tjp2/Igf1/Ctsl/Ift74/Ubiad1/Sox17/Bdh2/Ceacam1/Fam20c/Rilpl2/Dll1/Gpx1/Sox11/Ppp1r16b/Thra/Fzd2/Ptk7/Ccm2/Cd24/Foxa2/Cnn3/Maff/Alox12/Casp6/Aldoc/Foxp1/Txnip/Mtss1/Creb1/Syne4/Klf5/Sh3bp1/Nphs1/Rapgef2/Tmem100/Fzd7/S1pr1/Keap1/Foxc2/S1pr2/Zfp36/Cdkn1a/Hsd17b4/Klf2/Lta4h/Cd…	246
GO:0120039	plasma membrane bounded cell projection morphogenesis	biological process	251/5707	638/17363	0.000271377	0.00317447	0.00240979	1.19693	Smn1/Eif2b2/Cdh2/Ptprz1/Ank3/Mecp2/Fgfr2/Erbb2/Ntn3/Efna1/Dmd/Tbr1/Tctn1/Rpl4/Kalrn/Mbp/Map4k4/Grin1/Myh10/Ntrk2/Plekho1/Lhx2/Gorasp1/Pip5k1c/Camk2b/Trim46/Scn1b/Evl/Rgma/Map6d1/Slitrk5/Cobl/Dcdc2/Agap2/Itgb1/Lzts1/Rpl24/Clu/Prkcz/Plxnb2/Adarb1/Golga2/Nr4a2/Pacsin1/Tsku/Rab8a/Coro1b/Rab21/Wasl/Trak1/Zfp365/Dtnbp1/Ptpn11/Plxnd1/Foxp1/Jade2/Creb1/Map2k2/Sdc2/Dclk1/Pou3f2/Arpin/Dock7/Dvl1/Nr4a3/Anap…	251
GO:0044419	interspecies interaction between organisms	biological process	155/5707	374/17363	0.000274505	0.00320687	0.00243438	1.26089	Sp1/Mecp2/Bst2/Atg16l2/Trim27/Ppib/Axl/Trim32/Smarca4/Zc3h12a/P4hb/Smarcb1/Ctsb/Snf8/Usf1/Ceacam1/Rab9a/Bcl2l11/Trim35/Ifitm1/Nlrx1/Usp6nl/Ilf3/Irgm/Gpx1/Taf11/Tlr2/Rps19/Adarb1/Sqstm1/Mdfic/Cd81/Pf4/Siva1/Bcl2l1/Exoc7/Stom/Atn1/Stau1/Cd4/Gsdmd/Chmp2a/Vcam1/Furin/Tusc2/Oas1b/Mon1b/Vps18/Hist1h2bk/Ifitm2/Apoe/Trim8/Thoc6/Eif3d/Mmp9/Zfp36/Cfl1/Mx2/Cav2/Anxa2/Lamtor5/PVR/Romo1/Dpp4/Pabpc1/Dag1/Ulk2/…	155
GO:0071478	cellular response to radiation	biological process	74/5707	160/17363	0.000277556	0.00323827	0.00245822	1.40711	Kat5/Rad9b/Xrcc6/Tank/Swi5/Ppp1r9b/Tmem161a/Actr5/Rdh11/Chek1/Spidr/Cdc25a/Itgb1/Cyba/Bcl2l1/Grk1/Elk1/Hsf1/Tp73/Opn4/Rpl13a/Cryab/Ppp1r15a/Cdkn1a/Net1/Dnm2/Pcna/Grb2/Gadd45a/Sfrp2/Crip1/Hras/Ercc1/Tp53/Fmr1/Atm/Eef1d/Bmf/Mgmt/Hyal3/Polh/Bbc3/Trpm1/Rad1/Rhob/Hyal1/Yap1/Npm1/H2afx/Tgfb1/Dbn1/Rhbdd1/Bak1/Tmem109/Akt2/Ptn/Myc/Egr1/Ddb2/Pold1/Ruvbl2/Bax/Atf4/Rpl35/Yy1/Casp9/Hyal2/Tp53inp1/Mdm2/Hspa5/…	74
GO:1904375	regulation of protein localization to cell periphery	biological process	50/5707	100/17363	0.000278029	0.00323957	0.0024592	1.5212	Ezr/Stx8/Ldlrap1/Kalrn/Ppp1r9b/Ppp2r5a/Camk2b/Itgb1/Pkdcc/Kcnj11/Sqstm1/Rhoq/Bcl2l1/Ppfia1/Commd1/Stx3/Picalm/Ephb2/Tmem59/Arf6/Lypla1/Tmbim1/Pgrmc1/Acsl3/Pls1/Efcab7/Clip3/Vil1/Rhog/Stx7/Nrxn1/Vamp8/Stx4/Gopc/Akt1/Lztfl1/Numa1/Egfr/Tgfb1/Rangrf/Actr3/Pid1/Csk/Gpsm2/Cib1/Trem2/Pik3r2/Ramp3/Kif5b/Gper1	50
GO:1903706	regulation of hemopoiesis	biological process	152/5707	366/17363	0.00027936	0.00325083	0.00246776	1.26351	Nkap/Syk/Lmo2/Wdr61/Nlrp3/Erbb2/Prelid1/Stat3/Nfe2l2/Axl/Rara/Nme2/Vnn1/Hcls1/Socs1/Tjp2/Tmem176b/Bcl6/Gata2/Esrra/Tmem176a/Ceacam1/Ptprc/Zbtb7b/Dll1/Inhba/Il23a/Prkcz/Tob2/Itpkb/Cd24/Cdc73/Pf4/Foxp1/Pik3r6/Gimap5/B2m/Creb1/Cd4/Il18/Gpr68/Ctr9/Fadd/Car2/Tyrobp/RT1-Ba/Rbp1/Zfp36/Adam10/Csf1/Egr3/Hmgb2/Rassf2/Bmi1/Fam213a/Ripk1/Zbtb7a/Rasgrp1/Ager/Adrm1/Zfpm1/Ada/Gli3/Ror2/Acin1/Ptpn6/Fes/Notch1/Tm…	152
GO:0034314	Arp2/3 complex-mediated actin nucleation	biological process	21/5707	33/17363	0.000280946	0.00326504	0.00247854	1.93608	Trim27/Arfip2/Hip1r/Arf1/Coro1b/Wasl/Actr3b/Actr2/Gmfg/Whamm/Arpc2/Arpc1b/Arpc1a/Arfip1/Was/Abi2/Arpc4/Pick1/Arpc5/Wasf1/Actr3	21
GO:0048638	regulation of developmental growth	biological process	149/5707	358/17363	0.000283954	0.00329571	0.00250182	1.26625	Eif2b2/Mecp2/Fgfr2/Stat3/Ppib/Ezr/Naca/Pik3ca/Cited2/Rpl4/Igf1/Tshr/Nr3c1/Rgma/Bcl2l11/Stk3/Dll1/Gamt/Bmpr1a/Carm1/Tcf7l2/Rai1/Serp1/Rab21/G6pd/Ptpn11/Foxp1/Creb1/Hopx/Gsk3a/Pou3f2/Anapc2/Hsf1/Mag/Tp73/Apoe/Foxc2/Mul1/Cfl1/Igf2/Ttl/Csf1/Dnm2/Myod1/Mt3/Crabp2/Tgfbr1/Phlda2/Cntf/Ulk2/Cpne5/Mtm1/Sod1/Ndel1/Cdk5r1/Ncam1/Bcl2/Fto/Ryk/Sfrp2/Pi16/Ncor1/Notch1/Siah1/Mapt/Ifrd1/Pls1/Sema4d/Bmp4/Ddx39b/Fox…	149
GO:0031668	cellular response to extracellular stimulus	biological process	115/5707	267/17363	0.00028632	0.00331823	0.00251892	1.3104	Lamp2/Pdk2/Nfe2l2/Rps25/Axl/Nudt1/Zc3h12a/Nudt15/Cbs/Aif1/Kptn/Hnrnpl/Adamts1/Ctsl/Usf1/Upp1/Itgb1/Dbi/Kcnb1/Fzd2/Tcf7l2/Nr4a2/Foxa2/Hfe/Rrp8/Max/RGD1565498/Slc39a4/Sh3glb1/Grin2b/Gsdmd/Adora2b/Gcn1l1/Gabarap/Ppp1r15a/Slc38a3/Mmp9/Cdkn1a/Fbxo22/Prkcd/Cdkn2b/Usf2/Aifm1/Tnc/Myod1/Slc1a2/Folr1/Pparg/Dctpp1/Hnrnpa1/Itfg2/Srebf2/Zfyve1/Bcl2/Sfrp2/Dsc2/Ncoa1/Rpl17/Ralb/Wdr24/Mtmr3/Bhlha15/Slc2a1/Ppm1d/…	115
GO:0070997	neuron death	biological process	163/5707	396/17363	0.000286637	0.00331823	0.00251892	1.2523	Ptprz1/Mecp2/Stat3/Nlrp1a/Bok/Optn/Crlf1/En2/Chga/Axl/Pik3ca/Aimp2/Tmem259/Ube2m/Grin1/Ntrk2/Cntfr/Igf1/Ptpn5/Mt1/Nqo1/Nr3c1/Ppp5c/Tlr4/Casp7/Bcl2l11/Agap2/Gpx1/Parp1/Clu/Kcnb1/Adarb1/Nr4a2/Gfer/Casp6/Dtnbp1/G6pd/Bcl2l1/Max/Ddit3/Set/Cln3/Atn1/Elk1/Itpr1/Creb1/Diablo/Grin2b/Gsk3a/Il18/Nr4a3/Pigt/Hsf1/Mag/Tp73/Fadd/Akt1s1/Erbb3/Apoe/Picalm/Map2k7/Park7/Nsmf/Plau/Sigmar1/Bag1/Aifm1/Adora2a/Mt3/Cntf…	163
GO:0048771	tissue remodeling	biological process	86/5707	191/17363	0.000288136	0.00333127	0.00252882	1.36988	Syk/Epas1/Cspg4/Erbb2/Mertk/Axl/Cbs/Cd38/Igf1/Nfatc3/Mmp2/Def8/Ceacam1/Ncdn/Htr1b/Il23a/Ctss/Cd24/Tf/Il18/Car2/Erbb3/S1pr1/Foxc2/Mmp9/Cst3/Plekhm1/Rassf2/Flna/Rab3d/Ager/Nol3/Tmbim1/Src/Syt7/Foxc1/Tgfbr3/Cdkn2a/Tp53/Acp5/Nos3/Anxa1/Lrp5/Gas6/Ppp3ca/Bgn/Tpp1/Csrp3/Mmp14/Tgm2/Egfr/Gpnmb/Tgfb1/Erg/Pdk4/Spp1/Notch2/Itgb3/Fgfr3/Bak1/Efna4/Lrrk1/Gja1/Siglec15/Cartpt/LOC24906/Ctsk/Actr3/Efna2/Inpp5d/Sta…	86
[truncated: 8,164 more rows]

## Sheet: GO-CC
goID	goDescription	goType	geneRatio	bgRatio	pvalue	padj	qvalue	enrichScore	overlapGeneList	overlapGeneCount
[truncated: 1,100 more rows]

[truncated: 2 more sheets: GO-MF, KEGG]
