# Supplementary material for: Identification of target genes in neuroinflammation and neurodegeneration after traumatic brain injury in rats
Source: PeerJ. 2019 Dec 19;7:e8324. doi: 10.7717/peerj.8324 (PMC6925952; doi:10.7717/peerj.8324)
Supplement: Supplemental Information 1 [file peerj-07-8324-s001.zip › Supplemental file 1/mRNA-TF-Net/mRNA-TF-Net.xlsx]

## Sheet: relation
Genesymbol	Factor_name	relation
Calm1	Sry	mRNA-TF
Calm1	Runx1	mRNA-TF
Calm1	Yy1	mRNA-TF
Calm1	Nr4a2	mRNA-TF
Calm1	Klf6	mRNA-TF
Calm1	Klf4	mRNA-TF
Calm1	Parp1	mRNA-TF
Calm1	Lhx3	mRNA-TF
Calm1	Mitf	mRNA-TF
Calm1	Prrx1	mRNA-TF
Calm1	Satb1	mRNA-TF
Calm1	Nr1h4	mRNA-TF
Calm1	Pou3f3	mRNA-TF
Calm1	Foxo1	mRNA-TF
Calm1	Shox2	mRNA-TF
Calm1	Stat1	mRNA-TF
Calm1	Klf2	mRNA-TF
Apoe	Runx1	mRNA-TF
Apoe	Klf6	mRNA-TF
Apoe	Klf4	mRNA-TF
Apoe	Esrrg	mRNA-TF
Apoe	Spi1	mRNA-TF
Apoe	Rarb	mRNA-TF
Apoe	Satb1	mRNA-TF
Apoe	Nr1h4	mRNA-TF
Apoe	Pou3f3	mRNA-TF
Apoe	Foxo1	mRNA-TF
Apoe	Sry	mRNA-TF
Tyrobp	Sry	mRNA-TF
Tyrobp	Runx1	mRNA-TF
Tyrobp	Etv4	mRNA-TF
Tyrobp	Nr4a2	mRNA-TF
Tyrobp	Hmga1	mRNA-TF
Tyrobp	Klf6	mRNA-TF
Tyrobp	Klf4	mRNA-TF
Tyrobp	Yy1	mRNA-TF
Tyrobp	Tcf12	mRNA-TF
Tyrobp	Parp1	mRNA-TF
Tyrobp	Spi1	mRNA-TF
Tyrobp	Lhx3	mRNA-TF
Tyrobp	Rarb	mRNA-TF
Tyrobp	Prrx1	mRNA-TF
Tyrobp	Satb1	mRNA-TF
Tyrobp	Nr1h4	mRNA-TF
Tyrobp	Pou3f3	mRNA-TF
Tyrobp	Foxo1	mRNA-TF
Tyrobp	Myf6	mRNA-TF
Tyrobp	Foxd3	mRNA-TF
Tyrobp	Nr3c1	mRNA-TF
Mag	Sry	mRNA-TF
Mag	Runx1	mRNA-TF
Mag	Etv4	mRNA-TF
Mag	Usf2	mRNA-TF
Mag	Tbp	mRNA-TF
Mag	Wt1	mRNA-TF
Mag	Nr4a2	mRNA-TF
Mag	Klf6	mRNA-TF
Mag	Klf4	mRNA-TF
Mag	Parp1	mRNA-TF
Mag	Spi1	mRNA-TF
Mag	Lhx3	mRNA-TF
Mag	Mitf	mRNA-TF
Mag	Prrx1	mRNA-TF
Mag	Satb1	mRNA-TF
Mag	Nr1h4	mRNA-TF
Mag	Pou3f3	mRNA-TF
Mag	Foxo1	mRNA-TF
Mag	Shox2	mRNA-TF
Mag	Stat6	mRNA-TF
Mag	Klf2	mRNA-TF
Slco2b1	Runx1	mRNA-TF
Slco2b1	Etv4	mRNA-TF
Slco2b1	Usf2	mRNA-TF
Slco2b1	Tbp	mRNA-TF
Slco2b1	Nr4a2	mRNA-TF
Slco2b1	Hmga1	mRNA-TF
Slco2b1	Klf6	mRNA-TF
Slco2b1	Klf4	mRNA-TF
Slco2b1	Runx2	mRNA-TF
Slco2b1	Dbp	mRNA-TF
Slco2b1	Yy1	mRNA-TF
Slco2b1	Tcf12	mRNA-TF
Slco2b1	Parp1	mRNA-TF
Slco2b1	Spi1	mRNA-TF
Slco2b1	Lhx3	mRNA-TF
Slco2b1	Prrx1	mRNA-TF
Slco2b1	Satb1	mRNA-TF
Slco2b1	Nr1h4	mRNA-TF
Slco2b1	Pou3f3	mRNA-TF
Slco2b1	Foxo1	mRNA-TF
Slco2b1	Myf6	mRNA-TF
Slco2b1	Sry	mRNA-TF
Slco2b1	Foxg1	mRNA-TF
Slco2b1	Foxk1	mRNA-TF
Slco2b1	Nr3c1	mRNA-TF
Ilk	Runx1	mRNA-TF
Ilk	Etv4	mRNA-TF
Ilk	Usf2	mRNA-TF
Ilk	Hmga1	mRNA-TF
Ilk	Klf6	mRNA-TF
Ilk	Klf4	mRNA-TF
Ilk	Tcf12	mRNA-TF
Ilk	Parp1	mRNA-TF
Ilk	Spi1	mRNA-TF
Ilk	Lhx3	mRNA-TF
Ilk	Mitf	mRNA-TF
Ilk	Prrx1	mRNA-TF
Ilk	Satb1	mRNA-TF
Ilk	Nr1h4	mRNA-TF
Ilk	Pou3f3	mRNA-TF
Ilk	Foxo1	mRNA-TF
Ilk	Myf6	mRNA-TF
Ilk	Sry	mRNA-TF
Plcb3	Sry	mRNA-TF
Plcb3	Runx1	mRNA-TF
Plcb3	Tbp	mRNA-TF
Plcb3	Parp1	mRNA-TF
Plcb3	Klf6	mRNA-TF
Plcb3	Klf4	mRNA-TF
Plcb3	Runx2	mRNA-TF
Plcb3	Yy1	mRNA-TF
Plcb3	Esrrg	mRNA-TF
Plcb3	Spi1	mRNA-TF
Plcb3	Lhx3	mRNA-TF
Plcb3	Prrx1	mRNA-TF
Plcb3	Satb1	mRNA-TF
Plcb3	Nr1h4	mRNA-TF
Plcb3	Pou3f3	mRNA-TF
Plcb3	Foxo1	mRNA-TF
Plcb3	Foxg1	mRNA-TF
Plcb3	Foxk1	mRNA-TF
Plcb3	Shox2	mRNA-TF
Rxra	Runx1	mRNA-TF
Rxra	Usf2	mRNA-TF
Rxra	Nr4a2	mRNA-TF
Rxra	Klf6	mRNA-TF
Rxra	Klf4	mRNA-TF
Rxra	Tcf12	mRNA-TF
Rxra	Parp1	mRNA-TF
Rxra	Spi1	mRNA-TF
Rxra	Lhx3	mRNA-TF
Rxra	Prrx1	mRNA-TF
Rxra	Satb1	mRNA-TF
Rxra	Nr1h4	mRNA-TF
Rxra	Pou3f3	mRNA-TF
Rxra	Foxo1	mRNA-TF
Rxra	Myf6	mRNA-TF
Rxra	Sry	mRNA-TF
Rxra	Nr3c1	mRNA-TF
Dgkz	Sry	mRNA-TF
Dgkz	Runx1	mRNA-TF
Dgkz	Etv4	mRNA-TF
Dgkz	Yy1	mRNA-TF
Dgkz	Tbp	mRNA-TF
Dgkz	Parp1	mRNA-TF
Dgkz	Lhx3	mRNA-TF
Dgkz	Rara	mRNA-TF
Dgkz	Prrx1	mRNA-TF
Dgkz	Satb1	mRNA-TF
Dgkz	Nr1h4	mRNA-TF
Dgkz	Pou3f3	mRNA-TF
Dgkz	Foxo1	mRNA-TF
Dgkz	Foxd3	mRNA-TF
Dgkz	Nr3c1	mRNA-TF
Dgkz	Nr4a2	mRNA-TF
Map1lc3a	Sry	mRNA-TF
Map1lc3a	Runx1	mRNA-TF
Map1lc3a	Klf6	mRNA-TF
Map1lc3a	Klf4	mRNA-TF
Map1lc3a	Runx2	mRNA-TF
Map1lc3a	Yy1	mRNA-TF
Map1lc3a	Tcf12	mRNA-TF
Map1lc3a	Parp1	mRNA-TF
Map1lc3a	Spi1	mRNA-TF
Map1lc3a	Mitf	mRNA-TF
Map1lc3a	Rarb	mRNA-TF
Map1lc3a	Prrx1	mRNA-TF
Map1lc3a	Satb1	mRNA-TF
Map1lc3a	Nr1h4	mRNA-TF
Map1lc3a	Pou3f3	mRNA-TF
Map1lc3a	Foxo1	mRNA-TF
Map1lc3a	Myf6	mRNA-TF
Map1lc3a	Rest	mRNA-TF
Map1lc3a	Klf2	mRNA-TF
Map1lc3a	Nr3c1	mRNA-TF
Abca1	Sry	mRNA-TF
Abca1	Runx1	mRNA-TF
Abca1	Tgif1	mRNA-TF
Abca1	Klf6	mRNA-TF
Abca1	Klf4	mRNA-TF
Abca1	Dbp	mRNA-TF
Abca1	Yy1	mRNA-TF
Abca1	Tcf12	mRNA-TF
Abca1	Parp1	mRNA-TF
Abca1	Spi1	mRNA-TF
Abca1	Lhx3	mRNA-TF
Abca1	Rarb	mRNA-TF
Abca1	Prrx1	mRNA-TF
Abca1	Satb1	mRNA-TF
Abca1	Nr1h4	mRNA-TF
Abca1	Pou3f3	mRNA-TF
Abca1	Foxo1	mRNA-TF
Abca1	Myf6	mRNA-TF
Abca1	Shox2	mRNA-TF
Casp9	Sry	mRNA-TF
Casp9	Pou3f2	mRNA-TF
Casp9	Etv4	mRNA-TF
Casp9	Klf6	mRNA-TF
Casp9	Klf4	mRNA-TF
Casp9	Yy1	mRNA-TF
Casp9	Parp1	mRNA-TF
Casp9	Spi1	mRNA-TF
Casp9	Lhx3	mRNA-TF
Casp9	Prrx1	mRNA-TF
Casp9	Satb1	mRNA-TF
Casp9	Pou3f3	mRNA-TF
Casp9	Foxo1	mRNA-TF
Casp9	Rest	mRNA-TF
Casp9	Foxd3	mRNA-TF
Trem2	Sry	mRNA-TF
Trem2	Runx1	mRNA-TF
Trem2	Etv4	mRNA-TF
Trem2	Tbp	mRNA-TF
Trem2	Hmga1	mRNA-TF
Trem2	Nr2c2	mRNA-TF
Trem2	Klf6	mRNA-TF
Trem2	Klf4	mRNA-TF
Trem2	Parp1	mRNA-TF
Trem2	Spi1	mRNA-TF
Trem2	Lhx3	mRNA-TF
Trem2	Rarb	mRNA-TF
Trem2	Prrx1	mRNA-TF
Trem2	Satb1	mRNA-TF
Trem2	Nr1h4	mRNA-TF
Trem2	Foxo1	mRNA-TF
Trem2	Shox2	mRNA-TF
Trem2	Stat3	mRNA-TF
Trem2	Nr3c1	mRNA-TF
Sqstm1	Sry	mRNA-TF
Sqstm1	Runx1	mRNA-TF
Sqstm1	Etv4	mRNA-TF
Sqstm1	Tbp	mRNA-TF
Sqstm1	Nr4a2	mRNA-TF
Sqstm1	Klf6	mRNA-TF
Sqstm1	Klf4	mRNA-TF
Sqstm1	Parp1	mRNA-TF
Sqstm1	Spi1	mRNA-TF
Sqstm1	Prrx1	mRNA-TF
Sqstm1	Satb1	mRNA-TF
Sqstm1	Pou3f3	mRNA-TF
Sqstm1	Foxo1	mRNA-TF
Sqstm1	Stat3	mRNA-TF
Sqstm1	Nr3c1	mRNA-TF
Abi3	Sry	mRNA-TF
Abi3	Runx1	mRNA-TF
Abi3	Etv4	mRNA-TF
Abi3	Nr4a2	mRNA-TF
Abi3	Klf6	mRNA-TF
Abi3	Klf4	mRNA-TF
Abi3	Yy1	mRNA-TF
Abi3	Tcf12	mRNA-TF
Abi3	Parp1	mRNA-TF
Abi3	Spi1	mRNA-TF
Abi3	Prrx1	mRNA-TF
Abi3	Pou3f3	mRNA-TF
Abi3	Foxo1	mRNA-TF
Abi3	Myf6	mRNA-TF
Abi3	Klf2	mRNA-TF
Abi3	Foxd3	mRNA-TF
Abi3	Nr3c1	mRNA-TF
Mapt	Sry	mRNA-TF
Mapt	Runx1	mRNA-TF
Mapt	Etv4	mRNA-TF
Mapt	Klf6	mRNA-TF
Mapt	Klf4	mRNA-TF
Mapt	Yy1	mRNA-TF
Mapt	Tcf12	mRNA-TF
Mapt	Parp1	mRNA-TF
Mapt	Spi1	mRNA-TF
Mapt	Mitf	mRNA-TF
Mapt	Rarb	mRNA-TF
Mapt	Prrx1	mRNA-TF
Mapt	Satb1	mRNA-TF
Mapt	Nr1h4	mRNA-TF
Mapt	Pou3f3	mRNA-TF
Mapt	Foxo1	mRNA-TF
Mapt	Myf6	mRNA-TF
Mapt	Hoxa1	mRNA-TF
Mapt	Shox2	mRNA-TF
Mapt	Klf2	mRNA-TF
Mapt	Epas1	mRNA-TF
Tmem119	Sry	mRNA-TF
Tmem119	Runx1	mRNA-TF
Tmem119	Etv4	mRNA-TF
Tmem119	Wt1	mRNA-TF
Tmem119	Zfp148	mRNA-TF
Tmem119	Klf6	mRNA-TF
Tmem119	Klf4	mRNA-TF
Tmem119	Esrrg	mRNA-TF
Tmem119	Tcf12	mRNA-TF
Tmem119	Parp1	mRNA-TF
Tmem119	Spi1	mRNA-TF
Tmem119	Mitf	mRNA-TF
Tmem119	Prrx1	mRNA-TF
Tmem119	Nr1h4	mRNA-TF
Tmem119	Pou3f3	mRNA-TF
Tmem119	Foxo1	mRNA-TF
Tmem119	Myf6	mRNA-TF
Tmem119	Rest	mRNA-TF
Tmem119	Nr3c1	mRNA-TF
Tmem119	Epas1	mRNA-TF
Fcgr3a	Runx1	mRNA-TF
Fcgr3a	Klf6	mRNA-TF
Fcgr3a	Klf4	mRNA-TF
Fcgr3a	Dbp	mRNA-TF
Fcgr3a	Yy1	mRNA-TF
Fcgr3a	Tcf12	mRNA-TF
Fcgr3a	Parp1	mRNA-TF
Fcgr3a	Spi1	mRNA-TF
Fcgr3a	Lhx3	mRNA-TF
Fcgr3a	Rarb	mRNA-TF
Fcgr3a	Prrx1	mRNA-TF
Fcgr3a	Satb1	mRNA-TF
Fcgr3a	Nr1h4	mRNA-TF
Fcgr3a	Pou3f3	mRNA-TF
Fcgr3a	Foxo1	mRNA-TF
Fcgr3a	Myf6	mRNA-TF
Fcgr3a	Sry	mRNA-TF
Fcgr3a	Stat3	mRNA-TF
Fcgr3a	Klf2	mRNA-TF
Camk2b	Sry	mRNA-TF
Camk2b	Runx1	mRNA-TF
Camk2b	Usf2	mRNA-TF
Camk2b	Zfp384	mRNA-TF
Camk2b	Tbp	mRNA-TF
Camk2b	Klf6	mRNA-TF
Camk2b	Klf4	mRNA-TF
Camk2b	Parp1	mRNA-TF
Camk2b	Spi1	mRNA-TF
Camk2b	Lhx3	mRNA-TF
Camk2b	Mitf	mRNA-TF
Camk2b	Rarb	mRNA-TF
Camk2b	Prrx1	mRNA-TF
Camk2b	Satb1	mRNA-TF
Camk2b	Nr1h4	mRNA-TF
Camk2b	Pou3f3	mRNA-TF
Camk2b	Foxo1	mRNA-TF
Camk2b	Stat3	mRNA-TF
Camk2b	Klf2	mRNA-TF
Foxo3	Sry	mRNA-TF
Foxo3	Runx1	mRNA-TF
Foxo3	Etv4	mRNA-TF
Foxo3	Yy1	mRNA-TF
Foxo3	Tbp	mRNA-TF
Foxo3	Nr4a2	mRNA-TF
Foxo3	Klf6	mRNA-TF
Foxo3	Klf4	mRNA-TF
Foxo3	Esrrg	mRNA-TF
Foxo3	Tcf12	mRNA-TF
Foxo3	Parp1	mRNA-TF
Foxo3	Spi1	mRNA-TF
Foxo3	Lhx3	mRNA-TF
Foxo3	Rarb	mRNA-TF
Foxo3	Prrx1	mRNA-TF
Foxo3	Satb1	mRNA-TF
Foxo3	Nr1h4	mRNA-TF
Foxo3	Pou3f3	mRNA-TF
Foxo3	Foxo1	mRNA-TF
Foxo3	Myf6	mRNA-TF
Foxo3	Nr3c1	mRNA-TF

## Sheet:  attribute 
Genesymbol	type	style	Degree			Factor_name	Degree
Slco2b1	mRNA	up	25			Foxo1	20
Foxo3	mRNA	up	21			Sry	20
Mag	mRNA	up	21			Klf4	19
Mapt	mRNA	up	21			Klf6	19
Tyrobp	mRNA	up	21			Parp1	19
Map1lc3a	mRNA	up	20			Pou3f3	19
Tmem119	mRNA	up	20			Prrx1	19
Abca1	mRNA	up	19			Runx1	19
Camk2b	mRNA	up	19			Satb1	18
Fcgr3a	mRNA	up	19			Spi1	18
Plcb3	mRNA	up	19			Nr1h4	17
Trem2	mRNA	up	19			Lhx3	14
Ilk	mRNA	up	18			Etv4	12
Abi3	mRNA	up	17			Yy1	12
Calm1	mRNA	up	17			Myf6	11
Rxra	mRNA	up	17			Tcf12	11
Dgkz	mRNA	up	16			Nr3c1	10
Casp9	mRNA	up	15			Nr4a2	9
Sqstm1	mRNA	up	15			Rarb	9
Apoe	mRNA	up	11			Tbp	8
						Klf2	7
						Mitf	7
						Shox2	6
						Usf2	5
						Esrrg	4
						Foxd3	4
						Hmga1	4
						Stat3	4
						Dbp	3
						Rest	3
						Runx2	3
						Epas1	2
						Foxg1	2
						Foxk1	2
						Wt1	2
						Hoxa1	1
						Nr2c2	1
						Pou3f2	1
						Rara	1
						Stat1	1
						Stat6	1
						Tgif1	1
						Zfp148	1
						Zfp384	1
