# Supplementary material for: Identification of target genes in neuroinflammation and neurodegeneration after traumatic brain injury in rats
Source: PeerJ. 2019 Dec 19;7:e8324. doi: 10.7717/peerj.8324 (PMC6925952; doi:10.7717/peerj.8324)
Supplement: Supplemental Information 1 [file peerj-07-8324-s001.zip › Supplemental file 1/mRNA-TF-Net/TF prediction.xls]

## Sheet: 文件说明
表名称	列头	列头的含义
文件说明	Genesymbol	基因名称
	range	基因与转录因子的结合区域
	Factor_name	转录因子名称
	Position	转录因子在某条核酸序列的启动子区结合的起始位点，本次分析中取核酸序列起始位点的上游2000nt，下游500nt作为promoter序列
	Pos_strand	转录因子与promoter结合的正、负义链
	Core score	对于core match匹配的分值预测，core match是指转录因子与promoter的结合区域5个较保守的碱基， 用大写的字母标示，匹配分值表示预测结果的准确性，分值越高表示预测结果越准确，本次值取1
	Matrix score	对于matrix match匹配的分值预测，分值表示预测结果的准确性，分值越高表示预测结果越准确，本次值取1
	sequence	转录因子与promoter的结合区域

## Sheet: TF prediction
Genesymbol	range	Factor_name	Position	Pos_strand	Core score	Matrix score	sequence
Calm1	chr1:-:80098777-80101277	Sry	1017	-	1	1	ttTGTTT
Calm1	chr1:-:80098777-80101277	Sry	2312	+	1	1	AAACAaa
Calm1	chr1:-:80098777-80101277	Runx1	23	-	1	1	ACCACa
Calm1	chr1:-:80098777-80101277	Runx1	272	-	1	1	ACCACa
Calm1	chr1:-:80098777-80101277	Runx1	2067	+	1	1	tGTGGT
Calm1	chr1:-:80098777-80101277	Yy1	1193	-	1	1	caagATGGC
Calm1	chr1:-:80098777-80101277	Nr4a2	107	+	1	1	tgGCCTT
Calm1	chr1:-:80098777-80101277	Runx1	271	-	1	1	aACCACa
Calm1	chr1:-:80098777-80101277	Klf6	196	-	1	1	atGGGGG
Calm1	chr1:-:80098777-80101277	Klf6	681	+	1	1	CCCCCac
Calm1	chr1:-:80098777-80101277	Klf6	921	+	1	1	GCCCCtg
Calm1	chr1:-:80098777-80101277	Klf6	992	+	1	1	CCCCCtg
Calm1	chr1:-:80098777-80101277	Klf6	1109	+	1	1	CCCCCac
Calm1	chr1:-:80098777-80101277	Klf6	1469	-	1	1	aaGGGGC
Calm1	chr1:-:80098777-80101277	Klf6	2144	+	1	1	GCCCCac
Calm1	chr1:-:80098777-80101277	Klf4	545	-	1	1	agGGAGG
Calm1	chr1:-:80098777-80101277	Klf4	2430	+	1	1	CCTCCct
Calm1	chr1:-:80098777-80101277	Klf4	2439	+	1	1	CCTCCct
Calm1	chr1:-:80098777-80101277	Parp1	80	+	1	1	TTTCTt
Calm1	chr1:-:80098777-80101277	Parp1	428	-	1	1	aAGAAA
Calm1	chr1:-:80098777-80101277	Parp1	704	+	1	1	TTTCTt
Calm1	chr1:-:80098777-80101277	Parp1	2486	+	1	1	TTTCTt
Calm1	chr1:-:80098777-80101277	Lhx3	357	+	1	1	ATTAAa
Calm1	chr1:-:80098777-80101277	Lhx3	370	+	1	1	ATTAAa
Calm1	chr1:-:80098777-80101277	Lhx3	825	+	1	1	ATTAAa
Calm1	chr1:-:80098777-80101277	Lhx3	1645	-	1	1	tTTAAT
Calm1	chr1:-:80098777-80101277	Lhx3	1910	-	1	1	tTTAAT
Calm1	chr1:-:80098777-80101277	Mitf	893	-	1	1	tcACATG
Calm1	chr1:-:80098777-80101277	Prrx1	85	+	1	1	TAATTa
Calm1	chr1:-:80098777-80101277	Prrx1	85	-	1	1	tAATTA
Calm1	chr1:-:80098777-80101277	Prrx1	368	+	1	1	TAATTa
Calm1	chr1:-:80098777-80101277	Prrx1	368	-	1	1	tAATTA
Calm1	chr1:-:80098777-80101277	Prrx1	483	-	1	1	tTATTA
Calm1	chr1:-:80098777-80101277	Prrx1	1647	+	1	1	TAATCa
Calm1	chr1:-:80098777-80101277	Satb1	70	-	1	1	ATAAAt
Calm1	chr1:-:80098777-80101277	Satb1	362	-	1	1	ATAAAt
Calm1	chr1:-:80098777-80101277	Satb1	381	-	1	1	ATAAAa
Calm1	chr1:-:80098777-80101277	Satb1	388	-	1	1	ATAAAa
Calm1	chr1:-:80098777-80101277	Satb1	393	-	1	1	ATAAAa
Calm1	chr1:-:80098777-80101277	Satb1	476	+	1	1	tTTTAT
Calm1	chr1:-:80098777-80101277	Satb1	481	+	1	1	tTTTAT
Calm1	chr1:-:80098777-80101277	Satb1	1129	+	1	1	tTTTAT
Calm1	chr1:-:80098777-80101277	Satb1	1360	-	1	1	ATAAAt
Calm1	chr1:-:80098777-80101277	Satb1	1364	-	1	1	ATAAAt
Calm1	chr1:-:80098777-80101277	Satb1	1709	-	1	1	ATAAAa
Calm1	chr1:-:80098777-80101277	Satb1	2030	-	1	1	ATAAAt
Calm1	chr1:-:80098777-80101277	Satb1	2320	-	1	1	ATAAAa
Calm1	chr1:-:80098777-80101277	Satb1	2327	-	1	1	ATAAAa
Calm1	chr1:-:80098777-80101277	Nr1h4	248	-	1	1	aGGTCA
Calm1	chr1:-:80098777-80101277	Nr1h4	1302	+	1	1	TGACCt
Calm1	chr1:-:80098777-80101277	Nr1h4	1440	+	1	1	TGACCt
Calm1	chr1:-:80098777-80101277	Pou3f3	1366	+	1	1	aAATGCt
Calm1	chr1:-:80098777-80101277	Foxo1	700	-	1	1	tTGTTT
Calm1	chr1:-:80098777-80101277	Foxo1	1018	-	1	1	tTGTTT
Calm1	chr1:-:80098777-80101277	Foxo1	2302	+	1	1	AAACAa
Calm1	chr1:-:80098777-80101277	Foxo1	2312	+	1	1	AAACAa
Calm1	chr1:-:80098777-80101277	Foxo1	2332	+	1	1	AAACAa
Calm1	chr1:-:80098777-80101277	Sry	700	+	1	1	TTGTTt
Calm1	chr1:-:80098777-80101277	Sry	1018	+	1	1	TTGTTt
Calm1	chr1:-:80098777-80101277	Sry	2302	-	1	1	aAACAA
Calm1	chr1:-:80098777-80101277	Sry	2312	-	1	1	aAACAA
Calm1	chr1:-:80098777-80101277	Sry	2332	-	1	1	aAACAA
Calm1	chr1:-:80098777-80101277	Shox2	84	-	1	1	tTAATTag
Calm1	chr1:-:80098777-80101277	Stat1	1832	+	1	1	TTTCCtgga
Calm1	chr1:-:80098777-80101277	Klf2	1109	-	1	1	ccccCACCCc
Calm1	chr1:-:80098777-80101277	Foxo1	1018	+	1	1	tTGTTTtt
Calm1	chr1:-:80098777-80101277	Foxo1	2300	-	1	1	aaAAACAa
Calm1	chr1:-:80098777-80101277	Foxo1	2330	-	1	1	aaAAACAa
Apoe	chr1:-:81880682-81883182	Runx1	320	+	1	1	tGTGGT
Apoe	chr1:-:81880682-81883182	Runx1	684	+	1	1	tGTGGT
Apoe	chr1:-:81880682-81883182	Runx1	945	+	1	1	tGTGGT
Apoe	chr1:-:81880682-81883182	Runx1	2493	+	1	1	tGTGGT
Apoe	chr1:-:81880682-81883182	Runx1	945	+	1	1	tGTGGTt
Apoe	chr1:-:81880682-81883182	Klf6	126	+	1	1	CCCCCtg
Apoe	chr1:-:81880682-81883182	Klf6	307	-	1	1	acGGGGG
Apoe	chr1:-:81880682-81883182	Klf6	1000	-	1	1	gtGGGGG
Apoe	chr1:-:81880682-81883182	Klf6	1123	+	1	1	CCCCCtc
Apoe	chr1:-:81880682-81883182	Klf6	1245	-	1	1	ctGGGGC
Apoe	chr1:-:81880682-81883182	Klf6	1400	-	1	1	ctGGGGG
Apoe	chr1:-:81880682-81883182	Klf6	1423	+	1	1	CCCCCac
Apoe	chr1:-:81880682-81883182	Klf6	1485	-	1	1	aaGGGGG
Apoe	chr1:-:81880682-81883182	Klf6	1492	-	1	1	aaGGGGG
Apoe	chr1:-:81880682-81883182	Klf6	1514	-	1	1	ccGGGGG
Apoe	chr1:-:81880682-81883182	Klf6	1578	+	1	1	CCCCCgc
Apoe	chr1:-:81880682-81883182	Klf6	1693	+	1	1	CCCCCag
Apoe	chr1:-:81880682-81883182	Klf6	1777	-	1	1	atGGGGG
Apoe	chr1:-:81880682-81883182	Klf6	1878	+	1	1	GCCCCgg
Apoe	chr1:-:81880682-81883182	Klf6	1881	-	1	1	ccGGGGC
Apoe	chr1:-:81880682-81883182	Klf6	1930	-	1	1	atGGGGC
Apoe	chr1:-:81880682-81883182	Klf6	2059	+	1	1	GCCCCtt
Apoe	chr1:-:81880682-81883182	Klf6	2357	-	1	1	ctGGGGC
Apoe	chr1:-:81880682-81883182	Klf6	2393	-	1	1	gaGGGGG
Apoe	chr1:-:81880682-81883182	Klf6	2429	-	1	1	gaGGGGG
Apoe	chr1:-:81880682-81883182	Klf4	1311	-	1	1	aaGGAGG
Apoe	chr1:-:81880682-81883182	Klf4	1335	+	1	1	CCTCCct
Apoe	chr1:-:81880682-81883182	Klf4	1364	+	1	1	CCTCCct
Apoe	chr1:-:81880682-81883182	Klf4	2254	+	1	1	CCTCCtt
Apoe	chr1:-:81880682-81883182	Esrrg	674	+	1	1	cAAGGTca
Apoe	chr1:-:81880682-81883182	Esrrg	2036	-	1	1	tgACCTTg
Apoe	chr1:-:81880682-81883182	Spi1	1180	-	1	1	cTTCCT
Apoe	chr1:-:81880682-81883182	Spi1	1332	-	1	1	cTTCCT
Apoe	chr1:-:81880682-81883182	Spi1	2424	+	1	1	AGGAAg
Apoe	chr1:-:81880682-81883182	Rarb	2015	+	1	1	cTGACCc
Apoe	chr1:-:81880682-81883182	Satb1	293	+	1	1	tTTTAT
Apoe	chr1:-:81880682-81883182	Nr1h4	676	-	1	1	aGGTCA
Apoe	chr1:-:81880682-81883182	Nr1h4	1915	+	1	1	TGACCt
Apoe	chr1:-:81880682-81883182	Nr1h4	2036	+	1	1	TGACCt
Apoe	chr1:-:81880682-81883182	Nr1h4	2304	+	1	1	TGACCt
Apoe	chr1:-:81880682-81883182	Pou3f3	1254	-	1	1	tGCATTa
Apoe	chr1:-:81880682-81883182	Foxo1	1466	+	1	1	AAACAa
Apoe	chr1:-:81880682-81883182	Sry	1466	-	1	1	aAACAA
Tyrobp	chr1:+:90029117-90031617	Sry	518	-	1	1	ttTGTTT
Tyrobp	chr1:+:90029117-90031617	Sry	1136	+	1	1	AAACAaa
Tyrobp	chr1:+:90029117-90031617	Sry	2466	-	1	1	ttTGTTT
Tyrobp	chr1:+:90029117-90031617	Runx1	1547	+	1	1	tGTGGT
Tyrobp	chr1:+:90029117-90031617	Etv4	1197	+	1	1	aCATCCt
Tyrobp	chr1:+:90029117-90031617	Etv4	1278	-	1	1	aGGATGt
Tyrobp	chr1:+:90029117-90031617	Nr4a2	624	+	1	1	tgGCCTT
Tyrobp	chr1:+:90029117-90031617	Nr4a2	1847	-	1	1	AAGGCca
Tyrobp	chr1:+:90029117-90031617	Hmga1	1102	-	1	1	aAATAAcc
Tyrobp	chr1:+:90029117-90031617	Hmga1	2373	-	1	1	aAATAAcc
Tyrobp	chr1:+:90029117-90031617	Klf6	1783	-	1	1	aaGGGGG
Tyrobp	chr1:+:90029117-90031617	Klf6	1864	+	1	1	GCCCCat
Tyrobp	chr1:+:90029117-90031617	Klf4	1774	+	1	1	CCTCCtt
Tyrobp	chr1:+:90029117-90031617	Klf4	1803	-	1	1	agGGAGG
Tyrobp	chr1:+:90029117-90031617	Klf4	2297	-	1	1	agGGAGG
Tyrobp	chr1:+:90029117-90031617	Yy1	119	+	1	1	CCATTtt
Tyrobp	chr1:+:90029117-90031617	Yy1	1118	-	1	1	aaAATGG
Tyrobp	chr1:+:90029117-90031617	Tcf12	340	+	1	1	CACCTgc
Tyrobp	chr1:+:90029117-90031617	Parp1	846	-	1	1	aAGAAA
Tyrobp	chr1:+:90029117-90031617	Parp1	1185	-	1	1	aAGAAA
Tyrobp	chr1:+:90029117-90031617	Parp1	1842	-	1	1	aAGAAA
Tyrobp	chr1:+:90029117-90031617	Parp1	2039	-	1	1	aAGAAA
Tyrobp	chr1:+:90029117-90031617	Parp1	2459	+	1	1	TTTCTt
Tyrobp	chr1:+:90029117-90031617	Spi1	1746	+	1	1	AGGAAg
Tyrobp	chr1:+:90029117-90031617	Spi1	2050	+	1	1	AGGAAg
Tyrobp	chr1:+:90029117-90031617	Lhx3	96	+	1	1	ATTAAa
Tyrobp	chr1:+:90029117-90031617	Lhx3	177	-	1	1	tTTAAT
Tyrobp	chr1:+:90029117-90031617	Lhx3	1112	+	1	1	ATTAAa
Tyrobp	chr1:+:90029117-90031617	Lhx3	1582	+	1	1	ATTAAa
Tyrobp	chr1:+:90029117-90031617	Rarb	218	-	1	1	gGGTCAg
Tyrobp	chr1:+:90029117-90031617	Prrx1	70	+	1	1	TAATTa
Tyrobp	chr1:+:90029117-90031617	Prrx1	70	-	1	1	tAATTA
Tyrobp	chr1:+:90029117-90031617	Prrx1	74	+	1	1	TAATTa
Tyrobp	chr1:+:90029117-90031617	Prrx1	74	-	1	1	tAATTA
Tyrobp	chr1:+:90029117-90031617	Prrx1	78	+	1	1	TAATTa
Tyrobp	chr1:+:90029117-90031617	Prrx1	78	-	1	1	tAATTA
Tyrobp	chr1:+:90029117-90031617	Prrx1	82	+	1	1	TAATTa
Tyrobp	chr1:+:90029117-90031617	Prrx1	82	-	1	1	tAATTA
Tyrobp	chr1:+:90029117-90031617	Prrx1	86	+	1	1	TAATTa
Tyrobp	chr1:+:90029117-90031617	Prrx1	86	-	1	1	tAATTA
Tyrobp	chr1:+:90029117-90031617	Prrx1	90	+	1	1	TAATTa
Tyrobp	chr1:+:90029117-90031617	Prrx1	90	-	1	1	tAATTA
Tyrobp	chr1:+:90029117-90031617	Prrx1	94	+	1	1	TAATTa
Tyrobp	chr1:+:90029117-90031617	Prrx1	94	-	1	1	tAATTA
Tyrobp	chr1:+:90029117-90031617	Prrx1	432	-	1	1	tTATTA
Tyrobp	chr1:+:90029117-90031617	Prrx1	441	-	1	1	tTATTA
Tyrobp	chr1:+:90029117-90031617	Satb1	430	+	1	1	aTTTAT
Tyrobp	chr1:+:90029117-90031617	Satb1	439	+	1	1	aTTTAT
Tyrobp	chr1:+:90029117-90031617	Satb1	1482	+	1	1	aTTTAT
Tyrobp	chr1:+:90029117-90031617	Satb1	1689	-	1	1	ATAAAt
Tyrobp	chr1:+:90029117-90031617	Satb1	2366	-	1	1	ATAAAt
Tyrobp	chr1:+:90029117-90031617	Satb1	2370	-	1	1	ATAAAa
Tyrobp	chr1:+:90029117-90031617	Satb1	2382	-	1	1	ATAAAa
Tyrobp	chr1:+:90029117-90031617	Nr1h4	365	+	1	1	TGACCt
Tyrobp	chr1:+:90029117-90031617	Nr1h4	734	-	1	1	aGGTCA
Tyrobp	chr1:+:90029117-90031617	Pou3f3	270	+	1	1	aAATGCt
Tyrobp	chr1:+:90029117-90031617	Pou3f3	294	+	1	1	aAATGCa
Tyrobp	chr1:+:90029117-90031617	Pou3f3	701	-	1	1	aGCATTt
Tyrobp	chr1:+:90029117-90031617	Pou3f3	1216	+	1	1	aAATGCa
Tyrobp	chr1:+:90029117-90031617	Foxo1	519	-	1	1	tTGTTT
Tyrobp	chr1:+:90029117-90031617	Foxo1	1136	+	1	1	AAACAa
Tyrobp	chr1:+:90029117-90031617	Foxo1	1228	+	1	1	AAACAa
Tyrobp	chr1:+:90029117-90031617	Foxo1	1587	+	1	1	AAACAa
Tyrobp	chr1:+:90029117-90031617	Foxo1	2467	-	1	1	tTGTTT
Tyrobp	chr1:+:90029117-90031617	Myf6	340	+	1	1	CACCTgc
Tyrobp	chr1:+:90029117-90031617	Sry	519	+	1	1	TTGTTt
Tyrobp	chr1:+:90029117-90031617	Sry	1136	-	1	1	aAACAA
Tyrobp	chr1:+:90029117-90031617	Sry	1228	-	1	1	aAACAA
Tyrobp	chr1:+:90029117-90031617	Sry	1587	-	1	1	aAACAA
Tyrobp	chr1:+:90029117-90031617	Sry	2467	+	1	1	TTGTTt
Tyrobp	chr1:+:90029117-90031617	Foxo1	1585	-	1	1	aaAAACAa
Tyrobp	chr1:+:90029117-90031617	Foxo1	2467	+	1	1	tTGTTTtt
Tyrobp	chr1:+:90029117-90031617	Foxd3	1136	+	1	1	aaACAAAg
Tyrobp	chr1:+:90029117-90031617	Nr3c1	1829	+	1	1	aGAACAg
Mag	chr1:-:90515762-90518262	Sry	723	-	1	1	ttTGTTT
Mag	chr1:-:90515762-90518262	Runx1	1620	+	1	1	tGTGGT
Mag	chr1:-:90515762-90518262	Etv4	576	-	1	1	aGGAAGt
Mag	chr1:-:90515762-90518262	Usf2	2297	+	1	1	CACGTg
Mag	chr1:-:90515762-90518262	Usf2	2297	-	1	1	cACGTG
Mag	chr1:-:90515762-90518262	Tbp	549	-	1	1	gtATAAA
Mag	chr1:-:90515762-90518262	Tbp	2011	+	1	1	TTTATac
Mag	chr1:-:90515762-90518262	Wt1	1977	-	1	1	gcgGGAGGg
Mag	chr1:-:90515762-90518262	Nr4a2	2276	-	1	1	AAGGCca
Mag	chr1:-:90515762-90518262	Klf6	216	+	1	1	GCCCCag
Mag	chr1:-:90515762-90518262	Klf6	402	+	1	1	GCCCCtc
Mag	chr1:-:90515762-90518262	Klf6	410	+	1	1	GCCCCtt
Mag	chr1:-:90515762-90518262	Klf6	733	+	1	1	GCCCCtg
Mag	chr1:-:90515762-90518262	Klf6	810	+	1	1	CCCCCac
Mag	chr1:-:90515762-90518262	Klf6	816	+	1	1	CCCCCag
Mag	chr1:-:90515762-90518262	Klf6	1186	-	1	1	gtGGGGC
Mag	chr1:-:90515762-90518262	Klf6	2160	+	1	1	GCCCCtg
Mag	chr1:-:90515762-90518262	Klf6	2177	-	1	1	caGGGGG
Mag	chr1:-:90515762-90518262	Klf6	2260	-	1	1	gtGGGGC
Mag	chr1:-:90515762-90518262	Klf6	2315	+	1	1	GCCCCtg
Mag	chr1:-:90515762-90518262	Klf4	991	-	1	1	agGGAGG
Mag	chr1:-:90515762-90518262	Klf4	1529	+	1	1	CCTCCtt
Mag	chr1:-:90515762-90518262	Parp1	770	+	1	1	TTTCTt
Mag	chr1:-:90515762-90518262	Parp1	778	+	1	1	TTTCTt
Mag	chr1:-:90515762-90518262	Parp1	830	-	1	1	aAGAAA
Mag	chr1:-:90515762-90518262	Parp1	1597	+	1	1	TTTCTt
Mag	chr1:-:90515762-90518262	Spi1	576	+	1	1	AGGAAg
Mag	chr1:-:90515762-90518262	Spi1	954	+	1	1	AGGAAg
Mag	chr1:-:90515762-90518262	Spi1	1752	+	1	1	AGGAAg
Mag	chr1:-:90515762-90518262	Lhx3	704	-	1	1	tTTAAT
Mag	chr1:-:90515762-90518262	Lhx3	917	+	1	1	ATTAAa
Mag	chr1:-:90515762-90518262	Lhx3	2349	-	1	1	tTTAAT
Mag	chr1:-:90515762-90518262	Mitf	1115	-	1	1	tcACATG
Mag	chr1:-:90515762-90518262	Mitf	1390	-	1	1	tcACATG
Mag	chr1:-:90515762-90518262	Spi1	576	+	1	1	AGGAAgt
Mag	chr1:-:90515762-90518262	Prrx1	706	+	1	1	TAATTa
Mag	chr1:-:90515762-90518262	Prrx1	706	-	1	1	tAATTA
Mag	chr1:-:90515762-90518262	Prrx1	789	+	1	1	TAATAa
Mag	chr1:-:90515762-90518262	Prrx1	852	+	1	1	TAATTa
Mag	chr1:-:90515762-90518262	Prrx1	852	-	1	1	tAATTA
Mag	chr1:-:90515762-90518262	Prrx1	915	-	1	1	tGATTA
Mag	chr1:-:90515762-90518262	Prrx1	2039	+	1	1	TAATTa
Mag	chr1:-:90515762-90518262	Prrx1	2039	-	1	1	tAATTA
Mag	chr1:-:90515762-90518262	Satb1	727	+	1	1	tTTTAT
Mag	chr1:-:90515762-90518262	Satb1	2010	+	1	1	tTTTAT
Mag	chr1:-:90515762-90518262	Etv4	576	+	1	1	AGGAAgt
Mag	chr1:-:90515762-90518262	Nr1h4	1112	-	1	1	aGGTCA
Mag	chr1:-:90515762-90518262	Nr1h4	1367	+	1	1	TGACCt
Mag	chr1:-:90515762-90518262	Pou3f3	515	+	1	1	aAATGCt
Mag	chr1:-:90515762-90518262	Pou3f3	1567	-	1	1	aGCATTt
Mag	chr1:-:90515762-90518262	Pou3f3	2288	-	1	1	tGCATTg
Mag	chr1:-:90515762-90518262	Foxo1	724	-	1	1	tTGTTT
Mag	chr1:-:90515762-90518262	Foxo1	962	-	1	1	tTGTTT
Mag	chr1:-:90515762-90518262	Sry	724	+	1	1	TTGTTt
Mag	chr1:-:90515762-90518262	Sry	962	+	1	1	TTGTTt
Mag	chr1:-:90515762-90518262	Shox2	705	-	1	1	tTAATTag
Mag	chr1:-:90515762-90518262	Stat6	1747	+	1	1	TTCCCaggaag
Mag	chr1:-:90515762-90518262	Klf2	810	-	1	1	ccccCACCCc
Slco2b1	chr1:-:170863162-170865662	Runx1	1028	-	1	1	ACCACa
Slco2b1	chr1:-:170863162-170865662	Runx1	1039	-	1	1	ACCACa
Slco2b1	chr1:-:170863162-170865662	Etv4	2098	-	1	1	aGGAAGt
Slco2b1	chr1:-:170863162-170865662	Usf2	1611	+	1	1	CACGTg
Slco2b1	chr1:-:170863162-170865662	Usf2	1611	-	1	1	cACGTG
Slco2b1	chr1:-:170863162-170865662	Tbp	611	-	1	1	gtATAAA
Slco2b1	chr1:-:170863162-170865662	Nr4a2	505	-	1	1	AAGGCca
Slco2b1	chr1:-:170863162-170865662	Nr4a2	1432	-	1	1	AAGGCca
Slco2b1	chr1:-:170863162-170865662	Hmga1	670	-	1	1	aAATAAcc
Slco2b1	chr1:-:170863162-170865662	Runx1	1038	-	1	1	aACCACa
Slco2b1	chr1:-:170863162-170865662	Klf6	883	+	1	1	GCCCCag
Slco2b1	chr1:-:170863162-170865662	Klf6	2029	+	1	1	GCCCCag
Slco2b1	chr1:-:170863162-170865662	Klf4	893	+	1	1	CCTCCtt
Slco2b1	chr1:-:170863162-170865662	Runx2	1038	+	1	1	aACCACaa
Slco2b1	chr1:-:170863162-170865662	Dbp	429	+	1	1	TTATGcaa
Slco2b1	chr1:-:170863162-170865662	Yy1	1778	+	1	1	CCATTtt
Slco2b1	chr1:-:170863162-170865662	Tcf12	1172	+	1	1	CACCTgc
Slco2b1	chr1:-:170863162-170865662	Parp1	41	-	1	1	aAGAAA
Slco2b1	chr1:-:170863162-170865662	Parp1	435	-	1	1	aAGAAA
Slco2b1	chr1:-:170863162-170865662	Parp1	525	-	1	1	aAGAAA
Slco2b1	chr1:-:170863162-170865662	Parp1	544	-	1	1	aAGAAA
Slco2b1	chr1:-:170863162-170865662	Parp1	788	-	1	1	aAGAAA
Slco2b1	chr1:-:170863162-170865662	Parp1	1074	+	1	1	TTTCTt
Slco2b1	chr1:-:170863162-170865662	Parp1	2188	-	1	1	aAGAAA
Slco2b1	chr1:-:170863162-170865662	Spi1	1077	-	1	1	cTTCCT
Slco2b1	chr1:-:170863162-170865662	Spi1	1152	+	1	1	AGGAAg
Slco2b1	chr1:-:170863162-170865662	Spi1	2098	+	1	1	AGGAAg
Slco2b1	chr1:-:170863162-170865662	Lhx3	685	-	1	1	tTTAAT
Slco2b1	chr1:-:170863162-170865662	Lhx3	1931	-	1	1	tTTAAT
Slco2b1	chr1:-:170863162-170865662	Lhx3	2395	-	1	1	tTTAAT
Slco2b1	chr1:-:170863162-170865662	Spi1	2098	+	1	1	AGGAAgt
Slco2b1	chr1:-:170863162-170865662	Prrx1	33	-	1	1	tGATTA
Slco2b1	chr1:-:170863162-170865662	Prrx1	267	+	1	1	TAATCa
Slco2b1	chr1:-:170863162-170865662	Prrx1	288	+	1	1	TAATCa
Slco2b1	chr1:-:170863162-170865662	Prrx1	330	+	1	1	TAATTa
Slco2b1	chr1:-:170863162-170865662	Prrx1	330	-	1	1	tAATTA
Slco2b1	chr1:-:170863162-170865662	Prrx1	641	+	1	1	TAATTa
Slco2b1	chr1:-:170863162-170865662	Prrx1	641	-	1	1	tAATTA
Slco2b1	chr1:-:170863162-170865662	Prrx1	687	+	1	1	TAATAa
Slco2b1	chr1:-:170863162-170865662	Prrx1	824	+	1	1	TAATTa
Slco2b1	chr1:-:170863162-170865662	Prrx1	824	-	1	1	tAATTA
Slco2b1	chr1:-:170863162-170865662	Prrx1	1550	+	1	1	TAATAa
Slco2b1	chr1:-:170863162-170865662	Prrx1	1830	-	1	1	tTATTA
Slco2b1	chr1:-:170863162-170865662	Prrx1	1833	-	1	1	tTATTA
Slco2b1	chr1:-:170863162-170865662	Prrx1	2153	+	1	1	TAATAa
Slco2b1	chr1:-:170863162-170865662	Prrx1	2397	+	1	1	TAATCa
Slco2b1	chr1:-:170863162-170865662	Satb1	353	-	1	1	ATAAAa
Slco2b1	chr1:-:170863162-170865662	Satb1	366	+	1	1	tTTTAT
Slco2b1	chr1:-:170863162-170865662	Satb1	380	+	1	1	aTTTAT
Slco2b1	chr1:-:170863162-170865662	Satb1	552	+	1	1	tTTTAT
Slco2b1	chr1:-:170863162-170865662	Satb1	599	-	1	1	ATAAAa
Slco2b1	chr1:-:170863162-170865662	Satb1	613	-	1	1	ATAAAt
Slco2b1	chr1:-:170863162-170865662	Satb1	651	-	1	1	ATAAAa
Slco2b1	chr1:-:170863162-170865662	Satb1	1828	+	1	1	tTTTAT
Slco2b1	chr1:-:170863162-170865662	Satb1	1849	+	1	1	tTTTAT
Slco2b1	chr1:-:170863162-170865662	Satb1	1888	+	1	1	tTTTAT
Slco2b1	chr1:-:170863162-170865662	Satb1	1946	-	1	1	ATAAAt
Slco2b1	chr1:-:170863162-170865662	Satb1	2425	+	1	1	aTTTAT
Slco2b1	chr1:-:170863162-170865662	Satb1	2435	-	1	1	ATAAAa
Slco2b1	chr1:-:170863162-170865662	Etv4	2098	+	1	1	AGGAAgt
Slco2b1	chr1:-:170863162-170865662	Nr1h4	890	+	1	1	TGACCt
Slco2b1	chr1:-:170863162-170865662	Nr1h4	1705	-	1	1	aGGTCA
Slco2b1	chr1:-:170863162-170865662	Pou3f3	2064	+	1	1	aAATGCa
Slco2b1	chr1:-:170863162-170865662	Pou3f3	2438	+	1	1	aAATGCt
Slco2b1	chr1:-:170863162-170865662	Foxo1	60	+	1	1	AAACAa
Slco2b1	chr1:-:170863162-170865662	Foxo1	972	-	1	1	tTGTTT
Slco2b1	chr1:-:170863162-170865662	Myf6	1172	+	1	1	CACCTgc
Slco2b1	chr1:-:170863162-170865662	Sry	60	-	1	1	aAACAA
Slco2b1	chr1:-:170863162-170865662	Sry	972	+	1	1	TTGTTt
Slco2b1	chr1:-:170863162-170865662	Foxg1	1111	+	1	1	gtAAACA
Slco2b1	chr1:-:170863162-170865662	Foxk1	1111	+	1	1	gtAAACA
Slco2b1	chr1:-:170863162-170865662	Nr3c1	67	+	1	1	aGAACAg
Slco2b1	chr1:-:170863162-170865662	Nr3c1	1056	+	1	1	aGAACAg
Slco2b1	chr1:-:170863162-170865662	Nr3c1	1247	+	1	1	aGAACAg
Ilk	chr1:+:177582793-177585293	Runx1	2051	+	1	1	tGTGGT
Ilk	chr1:+:177582793-177585293	Etv4	743	-	1	1	aGGATGt
Ilk	chr1:+:177582793-177585293	Etv4	1068	-	1	1	aGGATGt
Ilk	chr1:+:177582793-177585293	Usf2	83	+	1	1	CACGTg
Ilk	chr1:+:177582793-177585293	Usf2	83	-	1	1	cACGTG
Ilk	chr1:+:177582793-177585293	Hmga1	1243	+	1	1	ggTTATTt
Ilk	chr1:+:177582793-177585293	Runx1	2051	+	1	1	tGTGGTt
Ilk	chr1:+:177582793-177585293	Klf6	119	-	1	1	ctGGGGG
Ilk	chr1:+:177582793-177585293	Klf6	808	-	1	1	ctGGGGC
Ilk	chr1:+:177582793-177585293	Klf6	1592	-	1	1	gtGGGGC
Ilk	chr1:+:177582793-177585293	Klf6	2283	-	1	1	ctGGGGC
Ilk	chr1:+:177582793-177585293	Klf6	2293	-	1	1	ctGGGGG
Ilk	chr1:+:177582793-177585293	Klf6	2381	+	1	1	GCCCCtg
Ilk	chr1:+:177582793-177585293	Klf4	1527	-	1	1	aaGGAGG
Ilk	chr1:+:177582793-177585293	Klf4	1712	-	1	1	aaGGAGG
Ilk	chr1:+:177582793-177585293	Tcf12	850	-	1	1	gcAGGTG
Ilk	chr1:+:177582793-177585293	Parp1	298	-	1	1	aAGAAA
Ilk	chr1:+:177582793-177585293	Parp1	1965	+	1	1	TTTCTt
Ilk	chr1:+:177582793-177585293	Spi1	311	+	1	1	AGGAAg
Ilk	chr1:+:177582793-177585293	Spi1	763	+	1	1	AGGAAg
Ilk	chr1:+:177582793-177585293	Spi1	1690	+	1	1	AGGAAg
Ilk	chr1:+:177582793-177585293	Lhx3	1260	-	1	1	tTTAAT
Ilk	chr1:+:177582793-177585293	Mitf	2270	+	1	1	CATGTga
Ilk	chr1:+:177582793-177585293	Prrx1	38	+	1	1	TAATAa
Ilk	chr1:+:177582793-177585293	Prrx1	672	-	1	1	tTATTA
Ilk	chr1:+:177582793-177585293	Satb1	288	-	1	1	ATAAAa
Ilk	chr1:+:177582793-177585293	Satb1	293	-	1	1	ATAAAa
Ilk	chr1:+:177582793-177585293	Satb1	1247	+	1	1	aTTTAT
Ilk	chr1:+:177582793-177585293	Satb1	1255	+	1	1	aTTTAT
Ilk	chr1:+:177582793-177585293	Nr1h4	50	+	1	1	TGACCt
Ilk	chr1:+:177582793-177585293	Nr1h4	1476	+	1	1	TGACCt
Ilk	chr1:+:177582793-177585293	Nr1h4	1917	+	1	1	TGACCt
Ilk	chr1:+:177582793-177585293	Pou3f3	260	+	1	1	aAATGCa
Ilk	chr1:+:177582793-177585293	Pou3f3	1074	+	1	1	tAATGCa
Ilk	chr1:+:177582793-177585293	Pou3f3	1564	-	1	1	tGCATTt
Ilk	chr1:+:177582793-177585293	Foxo1	2488	-	1	1	tTGTTT
Ilk	chr1:+:177582793-177585293	Myf6	850	-	1	1	gcAGGTG
Ilk	chr1:+:177582793-177585293	Sry	2488	+	1	1	TTGTTt
Plcb3	chr1:-:229215207-229217707	Sry	2122	+	1	1	AAACAaa
Plcb3	chr1:-:229215207-229217707	Sry	2149	+	1	1	AAACAaa
Plcb3	chr1:-:229215207-229217707	Runx1	173	-	1	1	ACCACa
Plcb3	chr1:-:229215207-229217707	Runx1	418	+	1	1	tGTGGT
Plcb3	chr1:-:229215207-229217707	Runx1	1619	-	1	1	ACCACa
Plcb3	chr1:-:229215207-229217707	Runx1	1725	-	1	1	ACCACa
Plcb3	chr1:-:229215207-229217707	Runx1	2050	-	1	1	ACCACa
Plcb3	chr1:-:229215207-229217707	Tbp	1321	-	1	1	gtATAAA
Plcb3	chr1:-:229215207-229217707	Parp1	333	+	1	1	tgGGAAAtag
Plcb3	chr1:-:229215207-229217707	Runx1	172	-	1	1	aACCACa
Plcb3	chr1:-:229215207-229217707	Runx1	418	+	1	1	tGTGGTt
Plcb3	chr1:-:229215207-229217707	Klf6	816	+	1	1	GCCCCac
Plcb3	chr1:-:229215207-229217707	Klf4	2252	-	1	1	agGGAGG
Plcb3	chr1:-:229215207-229217707	Runx2	172	+	1	1	aACCACaa
Plcb3	chr1:-:229215207-229217707	Yy1	621	-	1	1	aaAATGG
Plcb3	chr1:-:229215207-229217707	Yy1	683	+	1	1	CCATTtt
Plcb3	chr1:-:229215207-229217707	Esrrg	60	-	1	1	tgACCTTg
Plcb3	chr1:-:229215207-229217707	Parp1	1089	+	1	1	TTTCTt
Plcb3	chr1:-:229215207-229217707	Parp1	2071	+	1	1	TTTCTt
Plcb3	chr1:-:229215207-229217707	Parp1	2104	-	1	1	aAGAAA
Plcb3	chr1:-:229215207-229217707	Spi1	198	+	1	1	AGGAAg
Plcb3	chr1:-:229215207-229217707	Spi1	1095	-	1	1	cTTCCT
Plcb3	chr1:-:229215207-229217707	Spi1	1557	+	1	1	AGGAAg
Plcb3	chr1:-:229215207-229217707	Spi1	1679	-	1	1	cTTCCT
Plcb3	chr1:-:229215207-229217707	Spi1	2044	+	1	1	AGGAAg
Plcb3	chr1:-:229215207-229217707	Lhx3	297	+	1	1	ATTAAa
Plcb3	chr1:-:229215207-229217707	Lhx3	475	+	1	1	ATTAAa
Plcb3	chr1:-:229215207-229217707	Lhx3	2301	+	1	1	ATTAAa
Plcb3	chr1:-:229215207-229217707	Lhx3	2451	-	1	1	tTTAAT
Plcb3	chr1:-:229215207-229217707	Prrx1	385	-	1	1	tGATTA
Plcb3	chr1:-:229215207-229217707	Prrx1	473	-	1	1	tGATTA
Plcb3	chr1:-:229215207-229217707	Prrx1	857	-	1	1	tTATTA
Plcb3	chr1:-:229215207-229217707	Prrx1	971	-	1	1	tTATTA
Plcb3	chr1:-:229215207-229217707	Prrx1	1220	-	1	1	tGATTA
Plcb3	chr1:-:229215207-229217707	Prrx1	1815	-	1	1	tTATTA
Plcb3	chr1:-:229215207-229217707	Prrx1	2132	+	1	1	TAATCa
Plcb3	chr1:-:229215207-229217707	Prrx1	2295	+	1	1	TAATAa
Plcb3	chr1:-:229215207-229217707	Satb1	424	+	1	1	tTTTAT
Plcb3	chr1:-:229215207-229217707	Satb1	1367	+	1	1	aTTTAT
Plcb3	chr1:-:229215207-229217707	Satb1	1955	+	1	1	tTTTAT
Plcb3	chr1:-:229215207-229217707	Satb1	2060	-	1	1	ATAAAt
Plcb3	chr1:-:229215207-229217707	Satb1	2297	-	1	1	ATAAAt
Plcb3	chr1:-:229215207-229217707	Nr1h4	60	+	1	1	TGACCt
Plcb3	chr1:-:229215207-229217707	Nr1h4	160	-	1	1	aGGTCA
Plcb3	chr1:-:229215207-229217707	Pou3f3	657	+	1	1	aAATGCa
Plcb3	chr1:-:229215207-229217707	Pou3f3	660	-	1	1	tGCATTt
Plcb3	chr1:-:229215207-229217707	Pou3f3	1887	-	1	1	tGCATTg
Plcb3	chr1:-:229215207-229217707	Foxo1	1119	+	1	1	AAACAa
Plcb3	chr1:-:229215207-229217707	Foxo1	1239	-	1	1	tTGTTT
Plcb3	chr1:-:229215207-229217707	Foxo1	1546	+	1	1	AAACAa
Plcb3	chr1:-:229215207-229217707	Foxo1	2122	+	1	1	AAACAa
Plcb3	chr1:-:229215207-229217707	Foxo1	2149	+	1	1	AAACAa
Plcb3	chr1:-:229215207-229217707	Foxo1	2476	-	1	1	tTGTTT
Plcb3	chr1:-:229215207-229217707	Sry	1119	-	1	1	aAACAA
Plcb3	chr1:-:229215207-229217707	Sry	1239	+	1	1	TTGTTt
Plcb3	chr1:-:229215207-229217707	Sry	1546	-	1	1	aAACAA
Plcb3	chr1:-:229215207-229217707	Sry	2122	-	1	1	aAACAA
Plcb3	chr1:-:229215207-229217707	Sry	2149	-	1	1	aAACAA
Plcb3	chr1:-:229215207-229217707	Sry	2476	+	1	1	TTGTTt
Plcb3	chr1:-:229215207-229217707	Foxg1	955	+	1	1	gtAAACA
Plcb3	chr1:-:229215207-229217707	Foxk1	955	+	1	1	gtAAACA
Plcb3	chr1:-:229215207-229217707	Shox2	272	-	1	1	tTAATTgg
Plcb3	chr1:-:229215207-229217707	Foxo1	2476	+	1	1	tTGTTTtt
Rxra	chr3:+:11568610-11571110	Runx1	1275	+	1	1	tGTGGT
Rxra	chr3:+:11568610-11571110	Usf2	103	+	1	1	CACGTg
Rxra	chr3:+:11568610-11571110	Usf2	103	-	1	1	cACGTG
Rxra	chr3:+:11568610-11571110	Nr4a2	1070	+	1	1	tgGCCTT
Rxra	chr3:+:11568610-11571110	Nr4a2	1526	+	1	1	tgGCCTT
Rxra	chr3:+:11568610-11571110	Klf6	172	+	1	1	GCCCCtg
Rxra	chr3:+:11568610-11571110	Klf6	209	+	1	1	GCCCCtc
Rxra	chr3:+:11568610-11571110	Klf6	302	-	1	1	ctGGGGC
Rxra	chr3:+:11568610-11571110	Klf6	408	-	1	1	gaGGGGC
Rxra	chr3:+:11568610-11571110	Klf6	594	+	1	1	GCCCCtg
Rxra	chr3:+:11568610-11571110	Klf6	1393	-	1	1	ctGGGGG
Rxra	chr3:+:11568610-11571110	Klf6	1585	-	1	1	ctGGGGC
Rxra	chr3:+:11568610-11571110	Klf6	2066	+	1	1	GCCCCag
Rxra	chr3:+:11568610-11571110	Klf4	405	-	1	1	agGGAGG
Rxra	chr3:+:11568610-11571110	Tcf12	413	-	1	1	gcAGGTG
Rxra	chr3:+:11568610-11571110	Parp1	2009	+	1	1	TTTCTt
Rxra	chr3:+:11568610-11571110	Spi1	1547	-	1	1	cTTCCT
Rxra	chr3:+:11568610-11571110	Spi1	1979	-	1	1	cTTCCT
Rxra	chr3:+:11568610-11571110	Lhx3	1760	-	1	1	tTTAAT
Rxra	chr3:+:11568610-11571110	Prrx1	281	-	1	1	tTATTA
Rxra	chr3:+:11568610-11571110	Prrx1	1540	-	1	1	tGATTA
Rxra	chr3:+:11568610-11571110	Satb1	540	-	1	1	ATAAAt
Rxra	chr3:+:11568610-11571110	Satb1	1554	+	1	1	aTTTAT
Rxra	chr3:+:11568610-11571110	Nr1h4	1078	-	1	1	aGGTCA
Rxra	chr3:+:11568610-11571110	Nr1h4	2030	+	1	1	TGACCt
Rxra	chr3:+:11568610-11571110	Pou3f3	1762	+	1	1	tAATGCa
Rxra	chr3:+:11568610-11571110	Foxo1	273	-	1	1	tTGTTT
Rxra	chr3:+:11568610-11571110	Foxo1	1495	-	1	1	tTGTTT
Rxra	chr3:+:11568610-11571110	Myf6	413	-	1	1	gcAGGTG
Rxra	chr3:+:11568610-11571110	Sry	273	+	1	1	TTGTTt
Rxra	chr3:+:11568610-11571110	Sry	1495	+	1	1	TTGTTt
Rxra	chr3:+:11568610-11571110	Nr3c1	230	-	1	1	cTGTTCt
Rxra	chr3:+:11568610-11571110	Nr3c1	451	-	1	1	cTGTTCt
Dgkz	chr3:-:87572056-87574556	Sry	2311	+	1	1	AAACAaa
Dgkz	chr3:-:87572056-87574556	Sry	2470	+	1	1	AAACAaa
Dgkz	chr3:-:87572056-87574556	Runx1	2324	+	1	1	tGTGGT
Dgkz	chr3:-:87572056-87574556	Etv4	1129	+	1	1	aCATCCt
Dgkz	chr3:-:87572056-87574556	Etv4	1236	-	1	1	aGGATGt
Dgkz	chr3:-:87572056-87574556	Etv4	2181	-	1	1	aGGATGt
Dgkz	chr3:-:87572056-87574556	Yy1	2064	-	1	1	caagATGGC
Dgkz	chr3:-:87572056-87574556	Tbp	2201	+	1	1	TTTATac
Dgkz	chr3:-:87572056-87574556	Runx1	2324	+	1	1	tGTGGTt
Dgkz	chr3:-:87572056-87574556	Yy1	956	-	1	1	aaAATGG
Dgkz	chr3:-:87572056-87574556	Yy1	1312	+	1	1	CCATTtt
Dgkz	chr3:-:87572056-87574556	Yy1	2072	+	1	1	CCATTtt
Dgkz	chr3:-:87572056-87574556	Yy1	2453	-	1	1	aaAATGG
Dgkz	chr3:-:87572056-87574556	Parp1	214	+	1	1	TTTCTt
Dgkz	chr3:-:87572056-87574556	Parp1	402	+	1	1	TTTCTt
Dgkz	chr3:-:87572056-87574556	Parp1	434	-	1	1	aAGAAA
Dgkz	chr3:-:87572056-87574556	Parp1	526	-	1	1	aAGAAA
Dgkz	chr3:-:87572056-87574556	Parp1	931	-	1	1	aAGAAA
Dgkz	chr3:-:87572056-87574556	Parp1	1590	+	1	1	TTTCTt
Dgkz	chr3:-:87572056-87574556	Parp1	2129	+	1	1	TTTCTt
Dgkz	chr3:-:87572056-87574556	Parp1	2133	+	1	1	TTTCTt
Dgkz	chr3:-:87572056-87574556	Lhx3	23	+	1	1	ATTAAa
Dgkz	chr3:-:87572056-87574556	Lhx3	406	-	1	1	tTTAAT
Dgkz	chr3:-:87572056-87574556	Lhx3	915	-	1	1	tTTAAT
Dgkz	chr3:-:87572056-87574556	Lhx3	2449	+	1	1	ATTAAa
Dgkz	chr3:-:87572056-87574556	Rara	294	-	1	1	ctTGACCttt
Dgkz	chr3:-:87572056-87574556	Prrx1	319	-	1	1	tGATTA
Dgkz	chr3:-:87572056-87574556	Prrx1	537	+	1	1	TAATAa
Dgkz	chr3:-:87572056-87574556	Prrx1	623	-	1	1	tGATTA
Dgkz	chr3:-:87572056-87574556	Prrx1	888	+	1	1	TAATTa
Dgkz	chr3:-:87572056-87574556	Prrx1	888	-	1	1	tAATTA
Dgkz	chr3:-:87572056-87574556	Prrx1	899	+	1	1	TAATTa
Dgkz	chr3:-:87572056-87574556	Prrx1	899	-	1	1	tAATTA
Dgkz	chr3:-:87572056-87574556	Prrx1	902	-	1	1	tTATTA
Dgkz	chr3:-:87572056-87574556	Prrx1	905	-	1	1	tTATTA
Dgkz	chr3:-:87572056-87574556	Prrx1	917	+	1	1	TAATTa
Dgkz	chr3:-:87572056-87574556	Prrx1	917	-	1	1	tAATTA
Dgkz	chr3:-:87572056-87574556	Prrx1	921	+	1	1	TAATAa
Dgkz	chr3:-:87572056-87574556	Prrx1	946	-	1	1	tTATTA
Dgkz	chr3:-:87572056-87574556	Prrx1	1317	-	1	1	tTATTA
Dgkz	chr3:-:87572056-87574556	Satb1	719	-	1	1	ATAAAt
Dgkz	chr3:-:87572056-87574556	Satb1	822	+	1	1	tTTTAT
Dgkz	chr3:-:87572056-87574556	Satb1	826	-	1	1	ATAAAa
Dgkz	chr3:-:87572056-87574556	Satb1	944	+	1	1	tTTTAT
Dgkz	chr3:-:87572056-87574556	Satb1	1315	+	1	1	tTTTAT
Dgkz	chr3:-:87572056-87574556	Satb1	1483	+	1	1	tTTTAT
Dgkz	chr3:-:87572056-87574556	Satb1	1870	+	1	1	tTTTAT
Dgkz	chr3:-:87572056-87574556	Satb1	1964	+	1	1	tTTTAT
Dgkz	chr3:-:87572056-87574556	Satb1	2200	+	1	1	tTTTAT
Dgkz	chr3:-:87572056-87574556	Satb1	2289	-	1	1	ATAAAa
Dgkz	chr3:-:87572056-87574556	Nr1h4	296	+	1	1	TGACCt
Dgkz	chr3:-:87572056-87574556	Nr1h4	1179	+	1	1	TGACCt
Dgkz	chr3:-:87572056-87574556	Pou3f3	464	+	1	1	aAATGCt
Dgkz	chr3:-:87572056-87574556	Pou3f3	1217	-	1	1	tGCATTt
Dgkz	chr3:-:87572056-87574556	Pou3f3	1255	+	1	1	aAATGCt
Dgkz	chr3:-:87572056-87574556	Pou3f3	1733	+	1	1	aAATGCt
Dgkz	chr3:-:87572056-87574556	Pou3f3	2037	-	1	1	tGCATTg
Dgkz	chr3:-:87572056-87574556	Pou3f3	2278	+	1	1	cAATGCt
Dgkz	chr3:-:87572056-87574556	Foxo1	49	-	1	1	tTGTTT
Dgkz	chr3:-:87572056-87574556	Foxo1	734	-	1	1	tTGTTT
Dgkz	chr3:-:87572056-87574556	Foxo1	2311	+	1	1	AAACAa
Dgkz	chr3:-:87572056-87574556	Foxo1	2470	+	1	1	AAACAa
Dgkz	chr3:-:87572056-87574556	Sry	49	+	1	1	TTGTTt
Dgkz	chr3:-:87572056-87574556	Sry	734	+	1	1	TTGTTt
Dgkz	chr3:-:87572056-87574556	Sry	2311	-	1	1	aAACAA
Dgkz	chr3:-:87572056-87574556	Sry	2470	-	1	1	aAACAA
Dgkz	chr3:-:87572056-87574556	Runx1	2323	-	1	1	cTGTGGtta
Dgkz	chr3:-:87572056-87574556	Foxd3	2311	+	1	1	aaACAAAg
Dgkz	chr3:-:87572056-87574556	Foxd3	2470	+	1	1	aaACAAAg
Dgkz	chr3:-:87572056-87574556	Nr3c1	1738	-	1	1	cTGTTCt
Dgkz	chr3:-:87572056-87574556	Nr3c1	2262	+	1	1	aGAACAg
Dgkz	chr3:-:87572056-87574556	Nr4a2	294	-	1	1	cttgACCTTt
Map1lc3a	chr3:+:157167534-157170034	Sry	176	+	1	1	AAACAaa
Map1lc3a	chr3:+:157167534-157170034	Runx1	143	-	1	1	ACCACa
Map1lc3a	chr3:+:157167534-157170034	Runx1	752	-	1	1	ACCACa
Map1lc3a	chr3:+:157167534-157170034	Runx1	751	-	1	1	aACCACa
Map1lc3a	chr3:+:157167534-157170034	Klf6	662	+	1	1	CCCCCag
Map1lc3a	chr3:+:157167534-157170034	Klf6	1072	-	1	1	ctGGGGG
Map1lc3a	chr3:+:157167534-157170034	Klf6	1577	+	1	1	CCCCCgc
Map1lc3a	chr3:+:157167534-157170034	Klf6	1724	+	1	1	GCCCCtg
Map1lc3a	chr3:+:157167534-157170034	Klf6	1887	-	1	1	ccGGGGC
Map1lc3a	chr3:+:157167534-157170034	Klf4	836	-	1	1	aaGGAGG
Map1lc3a	chr3:+:157167534-157170034	Klf4	2447	-	1	1	aaGGAGG
Map1lc3a	chr3:+:157167534-157170034	Runx2	751	+	1	1	aACCACaa
Map1lc3a	chr3:+:157167534-157170034	Yy1	2172	-	1	1	aaAATGG
Map1lc3a	chr3:+:157167534-157170034	Tcf12	780	-	1	1	gcAGGTG
Map1lc3a	chr3:+:157167534-157170034	Parp1	318	+	1	1	TTTCTt
Map1lc3a	chr3:+:157167534-157170034	Spi1	28	-	1	1	cTTCCT
Map1lc3a	chr3:+:157167534-157170034	Spi1	622	-	1	1	cTTCCT
Map1lc3a	chr3:+:157167534-157170034	Mitf	530	+	1	1	CATGTga
Map1lc3a	chr3:+:157167534-157170034	Rarb	22	+	1	1	cTGACCc
Map1lc3a	chr3:+:157167534-157170034	Rarb	957	-	1	1	gGGTCAg
Map1lc3a	chr3:+:157167534-157170034	Rarb	2460	-	1	1	gGGTCAc
Map1lc3a	chr3:+:157167534-157170034	Prrx1	456	+	1	1	TAATTa
Map1lc3a	chr3:+:157167534-157170034	Prrx1	456	-	1	1	tAATTA
Map1lc3a	chr3:+:157167534-157170034	Prrx1	2209	-	1	1	tTATTA
Map1lc3a	chr3:+:157167534-157170034	Satb1	306	+	1	1	tTTTAT
Map1lc3a	chr3:+:157167534-157170034	Satb1	898	-	1	1	ATAAAa
Map1lc3a	chr3:+:157167534-157170034	Satb1	1770	+	1	1	aTTTAT
Map1lc3a	chr3:+:157167534-157170034	Satb1	1972	+	1	1	tTTTAT
Map1lc3a	chr3:+:157167534-157170034	Satb1	1989	+	1	1	aTTTAT
Map1lc3a	chr3:+:157167534-157170034	Satb1	2148	-	1	1	ATAAAt
Map1lc3a	chr3:+:157167534-157170034	Nr1h4	1106	+	1	1	TGACCt
Map1lc3a	chr3:+:157167534-157170034	Nr1h4	1514	+	1	1	TGACCt
Map1lc3a	chr3:+:157167534-157170034	Pou3f3	208	-	1	1	aGCATTt
Map1lc3a	chr3:+:157167534-157170034	Foxo1	176	+	1	1	AAACAa
Map1lc3a	chr3:+:157167534-157170034	Foxo1	2318	+	1	1	AAACAa
Map1lc3a	chr3:+:157167534-157170034	Myf6	780	-	1	1	gcAGGTG
Map1lc3a	chr3:+:157167534-157170034	Sry	176	-	1	1	aAACAA
Map1lc3a	chr3:+:157167534-157170034	Sry	2318	-	1	1	aAACAA
Map1lc3a	chr3:+:157167534-157170034	Rest	2132	+	1	1	AAGGTgct
Map1lc3a	chr3:+:157167534-157170034	Klf2	1580	-	1	1	cCGCCCa
Map1lc3a	chr3:+:157167534-157170034	Nr3c1	1175	+	1	1	aGAACAg
Abca1	chr5:-:74112302-74114802	Sry	519	-	1	1	ttTGTTT
Abca1	chr5:-:74112302-74114802	Sry	1668	-	1	1	ttTGTTT
Abca1	chr5:-:74112302-74114802	Sry	1744	+	1	1	AAACAaa
Abca1	chr5:-:74112302-74114802	Runx1	192	+	1	1	tGTGGT
Abca1	chr5:-:74112302-74114802	Runx1	976	-	1	1	ACCACa
Abca1	chr5:-:74112302-74114802	Tgif1	618	+	1	1	agcTGTCAata
Abca1	chr5:-:74112302-74114802	Klf6	50	+	1	1	GCCCCtt
Abca1	chr5:-:74112302-74114802	Klf6	710	-	1	1	ctGGGGG
Abca1	chr5:-:74112302-74114802	Klf6	2461	-	1	1	caGGGGG
Abca1	chr5:-:74112302-74114802	Klf4	582	+	1	1	CCTCCct
Abca1	chr5:-:74112302-74114802	Klf4	2103	+	1	1	CCTCCct
Abca1	chr5:-:74112302-74114802	Dbp	2235	+	1	1	TTATGcaa
Abca1	chr5:-:74112302-74114802	Yy1	1172	-	1	1	aaAATGG
Abca1	chr5:-:74112302-74114802	Tcf12	829	-	1	1	gcAGGTG
Abca1	chr5:-:74112302-74114802	Tcf12	912	-	1	1	gcAGGTG
Abca1	chr5:-:74112302-74114802	Tcf12	1998	+	1	1	CACCTgc
Abca1	chr5:-:74112302-74114802	Parp1	10	-	1	1	aAGAAA
Abca1	chr5:-:74112302-74114802	Parp1	1108	-	1	1	aAGAAA
Abca1	chr5:-:74112302-74114802	Parp1	1113	-	1	1	aAGAAA
Abca1	chr5:-:74112302-74114802	Parp1	1641	+	1	1	TTTCTt
Abca1	chr5:-:74112302-74114802	Parp1	1649	+	1	1	TTTCTt
Abca1	chr5:-:74112302-74114802	Parp1	2484	+	1	1	TTTCTt
Abca1	chr5:-:74112302-74114802	Spi1	1127	+	1	1	AGGAAg
Abca1	chr5:-:74112302-74114802	Lhx3	81	+	1	1	ATTAAa
Abca1	chr5:-:74112302-74114802	Lhx3	1873	-	1	1	tTTAAT
Abca1	chr5:-:74112302-74114802	Lhx3	2065	+	1	1	ATTAAa
Abca1	chr5:-:74112302-74114802	Rarb	1436	+	1	1	cTGACCc
Abca1	chr5:-:74112302-74114802	Prrx1	508	+	1	1	TAATTa
Abca1	chr5:-:74112302-74114802	Prrx1	508	-	1	1	tAATTA
Abca1	chr5:-:74112302-74114802	Prrx1	1352	+	1	1	TAATAa
Abca1	chr5:-:74112302-74114802	Prrx1	2386	+	1	1	TAATTa
Abca1	chr5:-:74112302-74114802	Prrx1	2386	-	1	1	tAATTA
Abca1	chr5:-:74112302-74114802	Prrx1	2398	+	1	1	TAATCa
Abca1	chr5:-:74112302-74114802	Satb1	109	-	1	1	ATAAAt
Abca1	chr5:-:74112302-74114802	Satb1	1021	-	1	1	ATAAAt
Abca1	chr5:-:74112302-74114802	Satb1	1141	-	1	1	ATAAAt
Abca1	chr5:-:74112302-74114802	Satb1	1354	-	1	1	ATAAAa
Abca1	chr5:-:74112302-74114802	Satb1	1587	+	1	1	tTTTAT
Abca1	chr5:-:74112302-74114802	Nr1h4	187	+	1	1	TGACCt
Abca1	chr5:-:74112302-74114802	Nr1h4	1597	-	1	1	aGGTCA
Abca1	chr5:-:74112302-74114802	Pou3f3	1508	+	1	1	cAATGCa
Abca1	chr5:-:74112302-74114802	Foxo1	520	-	1	1	tTGTTT
Abca1	chr5:-:74112302-74114802	Foxo1	666	+	1	1	AAACAa
Abca1	chr5:-:74112302-74114802	Foxo1	1505	+	1	1	AAACAa
Abca1	chr5:-:74112302-74114802	Foxo1	1664	-	1	1	tTGTTT
Abca1	chr5:-:74112302-74114802	Foxo1	1669	-	1	1	tTGTTT
Abca1	chr5:-:74112302-74114802	Foxo1	1744	+	1	1	AAACAa
Abca1	chr5:-:74112302-74114802	Myf6	829	-	1	1	gcAGGTG
Abca1	chr5:-:74112302-74114802	Myf6	912	-	1	1	gcAGGTG
Abca1	chr5:-:74112302-74114802	Myf6	1998	+	1	1	CACCTgc
Abca1	chr5:-:74112302-74114802	Sry	520	+	1	1	TTGTTt
Abca1	chr5:-:74112302-74114802	Sry	666	-	1	1	aAACAA
Abca1	chr5:-:74112302-74114802	Sry	1505	-	1	1	aAACAA
Abca1	chr5:-:74112302-74114802	Sry	1664	+	1	1	TTGTTt
Abca1	chr5:-:74112302-74114802	Sry	1669	+	1	1	TTGTTt
Abca1	chr5:-:74112302-74114802	Sry	1744	-	1	1	aAACAA
Abca1	chr5:-:74112302-74114802	Shox2	2385	+	1	1	ctAATTAa
Casp9	chr5:+:164065768-164068268	Sry	341	-	1	1	ttTGTTT
Casp9	chr5:+:164065768-164068268	Sry	1117	-	1	1	ttTGTTT
Casp9	chr5:+:164065768-164068268	Sry	1161	-	1	1	ttTGTTT
Casp9	chr5:+:164065768-164068268	Sry	2069	-	1	1	ttTGTTT
Casp9	chr5:+:164065768-164068268	Sry	2128	-	1	1	ttTGTTT
Casp9	chr5:+:164065768-164068268	Pou3f2	470	+	1	1	TTATGttaat
Casp9	chr5:+:164065768-164068268	Pou3f2	2082	+	1	1	TTATGttaat
Casp9	chr5:+:164065768-164068268	Etv4	1836	-	1	1	aGGATGt
Casp9	chr5:+:164065768-164068268	Klf6	1035	+	1	1	GCCCCtt
Casp9	chr5:+:164065768-164068268	Klf6	1072	-	1	1	aaGGGGG
Casp9	chr5:+:164065768-164068268	Klf4	1309	+	1	1	CCTCCct
Casp9	chr5:+:164065768-164068268	Klf4	1977	+	1	1	CCTCCtt
Casp9	chr5:+:164065768-164068268	Yy1	1997	+	1	1	CCATTtt
Casp9	chr5:+:164065768-164068268	Yy1	2241	+	1	1	CCATTtt
Casp9	chr5:+:164065768-164068268	Parp1	441	+	1	1	TTTCTt
Casp9	chr5:+:164065768-164068268	Parp1	535	+	1	1	TTTCTt
Casp9	chr5:+:164065768-164068268	Parp1	1123	+	1	1	TTTCTt
Casp9	chr5:+:164065768-164068268	Parp1	1155	+	1	1	TTTCTt
Casp9	chr5:+:164065768-164068268	Parp1	1257	+	1	1	TTTCTt
Casp9	chr5:+:164065768-164068268	Parp1	1948	+	1	1	TTTCTt
Casp9	chr5:+:164065768-164068268	Parp1	2269	+	1	1	TTTCTt
Casp9	chr5:+:164065768-164068268	Parp1	2315	+	1	1	TTTCTt
Casp9	chr5:+:164065768-164068268	Spi1	59	-	1	1	cTTCCT
Casp9	chr5:+:164065768-164068268	Spi1	829	-	1	1	cTTCCT
Casp9	chr5:+:164065768-164068268	Spi1	1297	-	1	1	cTTCCT
Casp9	chr5:+:164065768-164068268	Lhx3	266	+	1	1	ATTAAa
Casp9	chr5:+:164065768-164068268	Lhx3	978	-	1	1	tTTAAT
Casp9	chr5:+:164065768-164068268	Lhx3	1168	-	1	1	tTTAAT
Casp9	chr5:+:164065768-164068268	Lhx3	1261	-	1	1	tTTAAT
Casp9	chr5:+:164065768-164068268	Lhx3	1851	+	1	1	ATTAAa
Casp9	chr5:+:164065768-164068268	Lhx3	2259	-	1	1	tTTAAT
Casp9	chr5:+:164065768-164068268	Prrx1	167	-	1	1	tTATTA
Casp9	chr5:+:164065768-164068268	Prrx1	264	-	1	1	tTATTA
Casp9	chr5:+:164065768-164068268	Prrx1	467	-	1	1	tTATTA
Casp9	chr5:+:164065768-164068268	Prrx1	1170	+	1	1	TAATTa
Casp9	chr5:+:164065768-164068268	Prrx1	1170	-	1	1	tAATTA
Casp9	chr5:+:164065768-164068268	Satb1	97	+	1	1	aTTTAT
Casp9	chr5:+:164065768-164068268	Satb1	165	+	1	1	tTTTAT
Casp9	chr5:+:164065768-164068268	Satb1	247	+	1	1	tTTTAT
Casp9	chr5:+:164065768-164068268	Satb1	300	+	1	1	tTTTAT
Casp9	chr5:+:164065768-164068268	Satb1	318	+	1	1	tTTTAT
Casp9	chr5:+:164065768-164068268	Satb1	348	+	1	1	aTTTAT
Casp9	chr5:+:164065768-164068268	Satb1	373	+	1	1	tTTTAT
Casp9	chr5:+:164065768-164068268	Satb1	465	+	1	1	tTTTAT
Casp9	chr5:+:164065768-164068268	Satb1	612	+	1	1	tTTTAT
Casp9	chr5:+:164065768-164068268	Satb1	647	-	1	1	ATAAAt
Casp9	chr5:+:164065768-164068268	Satb1	739	+	1	1	tTTTAT
Casp9	chr5:+:164065768-164068268	Satb1	840	+	1	1	aTTTAT
Casp9	chr5:+:164065768-164068268	Satb1	947	+	1	1	tTTTAT
Casp9	chr5:+:164065768-164068268	Satb1	1021	+	1	1	tTTTAT
Casp9	chr5:+:164065768-164068268	Satb1	1139	+	1	1	tTTTAT
Casp9	chr5:+:164065768-164068268	Satb1	1177	+	1	1	aTTTAT
Casp9	chr5:+:164065768-164068268	Satb1	1182	+	1	1	tTTTAT
Casp9	chr5:+:164065768-164068268	Satb1	1197	+	1	1	tTTTAT
Casp9	chr5:+:164065768-164068268	Satb1	1593	+	1	1	aTTTAT
Casp9	chr5:+:164065768-164068268	Satb1	1629	-	1	1	ATAAAt
Casp9	chr5:+:164065768-164068268	Satb1	1708	+	1	1	tTTTAT
Casp9	chr5:+:164065768-164068268	Satb1	2001	+	1	1	tTTTAT
Casp9	chr5:+:164065768-164068268	Satb1	2080	+	1	1	aTTTAT
Casp9	chr5:+:164065768-164068268	Satb1	2423	+	1	1	aTTTAT
Casp9	chr5:+:164065768-164068268	Pou3f3	1578	-	1	1	aGCATTt
Casp9	chr5:+:164065768-164068268	Pou3f3	1590	-	1	1	tGCATTt
Casp9	chr5:+:164065768-164068268	Pou3f3	1763	+	1	1	aAATGCt
Casp9	chr5:+:164065768-164068268	Pou3f3	2278	-	1	1	tGCATTt
Casp9	chr5:+:164065768-164068268	Foxo1	176	-	1	1	tTGTTT
Casp9	chr5:+:164065768-164068268	Foxo1	342	-	1	1	tTGTTT
Casp9	chr5:+:164065768-164068268	Foxo1	712	-	1	1	tTGTTT
Casp9	chr5:+:164065768-164068268	Foxo1	1118	-	1	1	tTGTTT
Casp9	chr5:+:164065768-164068268	Foxo1	1162	-	1	1	tTGTTT
Casp9	chr5:+:164065768-164068268	Foxo1	2070	-	1	1	tTGTTT
Casp9	chr5:+:164065768-164068268	Foxo1	2129	-	1	1	tTGTTT
Casp9	chr5:+:164065768-164068268	Sry	176	+	1	1	TTGTTt
Casp9	chr5:+:164065768-164068268	Sry	342	+	1	1	TTGTTt
Casp9	chr5:+:164065768-164068268	Sry	712	+	1	1	TTGTTt
Casp9	chr5:+:164065768-164068268	Sry	1118	+	1	1	TTGTTt
Casp9	chr5:+:164065768-164068268	Sry	1162	+	1	1	TTGTTt
Casp9	chr5:+:164065768-164068268	Sry	2070	+	1	1	TTGTTt
Casp9	chr5:+:164065768-164068268	Sry	2129	+	1	1	TTGTTt
Casp9	chr5:+:164065768-164068268	Rest	1423	+	1	1	TGTCCatgg
Casp9	chr5:+:164065768-164068268	Foxo1	1118	+	1	1	tTGTTTtt
Casp9	chr5:+:164065768-164068268	Foxo1	1162	+	1	1	tTGTTTtt
Casp9	chr5:+:164065768-164068268	Foxd3	2068	-	1	1	cTTTGTtt
Trem2	chr9:-:13538872-13541372	Sry	1010	+	1	1	AAACAaa
Trem2	chr9:-:13538872-13541372	Runx1	1233	+	1	1	tGTGGT
Trem2	chr9:-:13538872-13541372	Runx1	2008	+	1	1	tGTGGT
Trem2	chr9:-:13538872-13541372	Etv4	1565	+	1	1	aCTTCCt
Trem2	chr9:-:13538872-13541372	Tbp	2330	+	1	1	TTTATac
Trem2	chr9:-:13538872-13541372	Hmga1	1498	-	1	1	aAATAAcc
Trem2	chr9:-:13538872-13541372	Nr2c2	2351	+	1	1	cctGACCTttg
Trem2	chr9:-:13538872-13541372	Klf6	432	+	1	1	CCCCCat
Trem2	chr9:-:13538872-13541372	Klf6	984	+	1	1	GCCCCat
Trem2	chr9:-:13538872-13541372	Klf6	1528	+	1	1	CCCCCag
Trem2	chr9:-:13538872-13541372	Klf6	2091	-	1	1	aaGGGGG
Trem2	chr9:-:13538872-13541372	Klf4	181	-	1	1	aaGGAGG
Trem2	chr9:-:13538872-13541372	Klf4	1754	+	1	1	CCTCCct
Trem2	chr9:-:13538872-13541372	Klf4	1946	+	1	1	CCTCCtt
Trem2	chr9:-:13538872-13541372	Parp1	18	-	1	1	aAGAAA
Trem2	chr9:-:13538872-13541372	Parp1	71	+	1	1	TTTCTt
Trem2	chr9:-:13538872-13541372	Parp1	95	+	1	1	TTTCTt
Trem2	chr9:-:13538872-13541372	Parp1	152	-	1	1	aAGAAA
Trem2	chr9:-:13538872-13541372	Parp1	271	+	1	1	TTTCTt
Trem2	chr9:-:13538872-13541372	Parp1	284	+	1	1	TTTCTt
Trem2	chr9:-:13538872-13541372	Parp1	1165	-	1	1	aAGAAA
Trem2	chr9:-:13538872-13541372	Parp1	1247	+	1	1	TTTCTt
Trem2	chr9:-:13538872-13541372	Spi1	1566	-	1	1	cTTCCT
Trem2	chr9:-:13538872-13541372	Lhx3	1006	+	1	1	ATTAAa
Trem2	chr9:-:13538872-13541372	Lhx3	1830	-	1	1	tTTAAT
Trem2	chr9:-:13538872-13541372	Rarb	1765	-	1	1	gGGTCAc
Trem2	chr9:-:13538872-13541372	Spi1	1565	-	1	1	acTTCCT
Trem2	chr9:-:13538872-13541372	Prrx1	214	-	1	1	tGATTA
Trem2	chr9:-:13538872-13541372	Prrx1	1746	+	1	1	TAATCa
Trem2	chr9:-:13538872-13541372	Satb1	351	+	1	1	aTTTAT
Trem2	chr9:-:13538872-13541372	Satb1	868	+	1	1	tTTTAT
Trem2	chr9:-:13538872-13541372	Satb1	1061	+	1	1	tTTTAT
Trem2	chr9:-:13538872-13541372	Satb1	1242	+	1	1	aTTTAT
Trem2	chr9:-:13538872-13541372	Satb1	1330	-	1	1	ATAAAa
Trem2	chr9:-:13538872-13541372	Satb1	2329	+	1	1	tTTTAT
Trem2	chr9:-:13538872-13541372	Nr2c2	2352	+	1	1	cTGACCttt
Trem2	chr9:-:13538872-13541372	Etv4	1565	-	1	1	acTTCCT
Trem2	chr9:-:13538872-13541372	Nr1h4	424	-	1	1	aGGTCA
Trem2	chr9:-:13538872-13541372	Nr1h4	566	-	1	1	aGGTCA
Trem2	chr9:-:13538872-13541372	Nr1h4	744	-	1	1	aGGTCA
Trem2	chr9:-:13538872-13541372	Nr1h4	1406	-	1	1	aGGTCA
Trem2	chr9:-:13538872-13541372	Nr1h4	2353	+	1	1	TGACCt
Trem2	chr9:-:13538872-13541372	Foxo1	281	-	1	1	tTGTTT
Trem2	chr9:-:13538872-13541372	Foxo1	1010	+	1	1	AAACAa
Trem2	chr9:-:13538872-13541372	Sry	281	+	1	1	TTGTTt
Trem2	chr9:-:13538872-13541372	Sry	1010	-	1	1	aAACAA
Trem2	chr9:-:13538872-13541372	Shox2	1589	-	1	1	tTAATTgg
Trem2	chr9:-:13538872-13541372	Stat3	797	+	1	1	aggCAGGA
Trem2	chr9:-:13538872-13541372	Nr3c1	1276	-	1	1	cTGTTCt
Sqstm1	chr10:-:35474238-35476738	Sry	1829	-	1	1	ttTGTTT
Sqstm1	chr10:-:35474238-35476738	Sry	1841	-	1	1	ttTGTTT
Sqstm1	chr10:-:35474238-35476738	Runx1	109	-	1	1	ACCACa
Sqstm1	chr10:-:35474238-35476738	Runx1	765	-	1	1	ACCACa
Sqstm1	chr10:-:35474238-35476738	Runx1	829	+	1	1	tGTGGT
Sqstm1	chr10:-:35474238-35476738	Runx1	908	-	1	1	ACCACa
Sqstm1	chr10:-:35474238-35476738	Runx1	1715	-	1	1	ACCACa
Sqstm1	chr10:-:35474238-35476738	Etv4	1381	-	1	1	aGGAAGt
Sqstm1	chr10:-:35474238-35476738	Tbp	640	-	1	1	gtATAAA
Sqstm1	chr10:-:35474238-35476738	Nr4a2	120	-	1	1	AAGGCca
Sqstm1	chr10:-:35474238-35476738	Runx1	764	-	1	1	aACCACa
Sqstm1	chr10:-:35474238-35476738	Runx1	907	-	1	1	aACCACa
Sqstm1	chr10:-:35474238-35476738	Klf6	302	-	1	1	ctGGGGG
Sqstm1	chr10:-:35474238-35476738	Klf6	1418	+	1	1	CCCCCtc
Sqstm1	chr10:-:35474238-35476738	Klf6	2211	+	1	1	CCCCCtg
Sqstm1	chr10:-:35474238-35476738	Klf6	2268	+	1	1	CCCCCac
Sqstm1	chr10:-:35474238-35476738	Klf6	2468	-	1	1	aaGGGGG
Sqstm1	chr10:-:35474238-35476738	Klf6	2474	-	1	1	gcGGGGG
Sqstm1	chr10:-:35474238-35476738	Klf4	1429	+	1	1	CCTCCct
Sqstm1	chr10:-:35474238-35476738	Parp1	1574	+	1	1	TTTCTt
Sqstm1	chr10:-:35474238-35476738	Spi1	204	-	1	1	cTTCCT
Sqstm1	chr10:-:35474238-35476738	Spi1	345	+	1	1	AGGAAg
Sqstm1	chr10:-:35474238-35476738	Spi1	652	-	1	1	cTTCCT
Sqstm1	chr10:-:35474238-35476738	Spi1	715	+	1	1	AGGAAg
Sqstm1	chr10:-:35474238-35476738	Spi1	1235	-	1	1	cTTCCT
Sqstm1	chr10:-:35474238-35476738	Spi1	1362	+	1	1	AGGAAg
Sqstm1	chr10:-:35474238-35476738	Spi1	1381	+	1	1	AGGAAg
Sqstm1	chr10:-:35474238-35476738	Spi1	2171	-	1	1	cTTCCT
Sqstm1	chr10:-:35474238-35476738	Spi1	1379	+	1	1	agAGGAAgta
Sqstm1	chr10:-:35474238-35476738	Spi1	1381	+	1	1	AGGAAgt
Sqstm1	chr10:-:35474238-35476738	Prrx1	901	+	1	1	TAATCa
Sqstm1	chr10:-:35474238-35476738	Prrx1	2228	+	1	1	TAATAa
Sqstm1	chr10:-:35474238-35476738	Satb1	400	+	1	1	tTTTAT
Sqstm1	chr10:-:35474238-35476738	Satb1	523	+	1	1	aTTTAT
Sqstm1	chr10:-:35474238-35476738	Satb1	529	+	1	1	tTTTAT
Sqstm1	chr10:-:35474238-35476738	Satb1	642	-	1	1	ATAAAt
Sqstm1	chr10:-:35474238-35476738	Satb1	1126	-	1	1	ATAAAa
Sqstm1	chr10:-:35474238-35476738	Satb1	1315	+	1	1	aTTTAT
Sqstm1	chr10:-:35474238-35476738	Satb1	1597	+	1	1	tTTTAT
Sqstm1	chr10:-:35474238-35476738	Etv4	1381	+	1	1	AGGAAgt
Sqstm1	chr10:-:35474238-35476738	Pou3f3	1837	-	1	1	tGCATTt
Sqstm1	chr10:-:35474238-35476738	Pou3f3	2048	-	1	1	aGCATTt
Sqstm1	chr10:-:35474238-35476738	Foxo1	407	-	1	1	tTGTTT
Sqstm1	chr10:-:35474238-35476738	Foxo1	1195	-	1	1	tTGTTT
Sqstm1	chr10:-:35474238-35476738	Foxo1	1567	+	1	1	AAACAa
Sqstm1	chr10:-:35474238-35476738	Foxo1	1825	-	1	1	tTGTTT
Sqstm1	chr10:-:35474238-35476738	Foxo1	1830	-	1	1	tTGTTT
Sqstm1	chr10:-:35474238-35476738	Foxo1	1842	-	1	1	tTGTTT
Sqstm1	chr10:-:35474238-35476738	Sry	407	+	1	1	TTGTTt
Sqstm1	chr10:-:35474238-35476738	Sry	1195	+	1	1	TTGTTt
Sqstm1	chr10:-:35474238-35476738	Sry	1567	-	1	1	aAACAA
Sqstm1	chr10:-:35474238-35476738	Sry	1825	+	1	1	TTGTTt
Sqstm1	chr10:-:35474238-35476738	Sry	1830	+	1	1	TTGTTt
Sqstm1	chr10:-:35474238-35476738	Sry	1842	+	1	1	TTGTTt
Sqstm1	chr10:-:35474238-35476738	Spi1	1379	-	1	1	agaGGAAGt
Sqstm1	chr10:-:35474238-35476738	Stat3	2097	-	1	1	TCCTGcct
Sqstm1	chr10:-:35474238-35476738	Runx1	906	+	1	1	aaaCCACAg
Sqstm1	chr10:-:35474238-35476738	Foxo1	407	+	1	1	tTGTTTtt
Sqstm1	chr10:-:35474238-35476738	Foxo1	1842	+	1	1	tTGTTTtt
Sqstm1	chr10:-:35474238-35476738	Nr3c1	698	-	1	1	cTGTTCt
Abi3	chr10:-:83458784-83461284	Sry	1250	-	1	1	ttTGTTT
Abi3	chr10:-:83458784-83461284	Sry	1255	-	1	1	ttTGTTT
Abi3	chr10:-:83458784-83461284	Sry	1260	-	1	1	ttTGTTT
Abi3	chr10:-:83458784-83461284	Sry	1460	+	1	1	AAACAaa
Abi3	chr10:-:83458784-83461284	Runx1	1390	-	1	1	ACCACa
Abi3	chr10:-:83458784-83461284	Etv4	319	-	1	1	aGGAAGt
Abi3	chr10:-:83458784-83461284	Nr4a2	1329	+	1	1	tgGCCTT
Abi3	chr10:-:83458784-83461284	Klf6	131	-	1	1	gaGGGGC
Abi3	chr10:-:83458784-83461284	Klf6	167	-	1	1	ctGGGGG
Abi3	chr10:-:83458784-83461284	Klf6	410	-	1	1	gaGGGGC
Abi3	chr10:-:83458784-83461284	Klf6	434	-	1	1	gcGGGGG
Abi3	chr10:-:83458784-83461284	Klf6	998	-	1	1	gaGGGGG
Abi3	chr10:-:83458784-83461284	Klf6	1113	+	1	1	GCCCCag
Abi3	chr10:-:83458784-83461284	Klf6	1748	-	1	1	gaGGGGG
Abi3	chr10:-:83458784-83461284	Klf6	1828	+	1	1	GCCCCag
Abi3	chr10:-:83458784-83461284	Klf6	1837	+	1	1	CCCCCag
Abi3	chr10:-:83458784-83461284	Klf6	1914	-	1	1	caGGGGG
Abi3	chr10:-:83458784-83461284	Klf6	1925	+	1	1	CCCCCtg
Abi3	chr10:-:83458784-83461284	Klf6	1997	-	1	1	gaGGGGC
Abi3	chr10:-:83458784-83461284	Klf6	2003	-	1	1	caGGGGG
Abi3	chr10:-:83458784-83461284	Klf6	2067	-	1	1	ccGGGGC
Abi3	chr10:-:83458784-83461284	Klf6	2123	+	1	1	GCCCCgg
Abi3	chr10:-:83458784-83461284	Klf6	2277	-	1	1	gaGGGGG
Abi3	chr10:-:83458784-83461284	Klf6	2293	-	1	1	acGGGGC
Abi3	chr10:-:83458784-83461284	Klf6	2309	-	1	1	caGGGGC
Abi3	chr10:-:83458784-83461284	Klf6	2356	+	1	1	CCCCCgg
Abi3	chr10:-:83458784-83461284	Klf6	2382	-	1	1	atGGGGG
Abi3	chr10:-:83458784-83461284	Klf6	2389	-	1	1	aaGGGGC
Abi3	chr10:-:83458784-83461284	Klf6	2451	+	1	1	CCCCCag
Abi3	chr10:-:83458784-83461284	Klf6	2460	+	1	1	CCCCCag
Abi3	chr10:-:83458784-83461284	Klf4	128	-	1	1	aaGGAGG
Abi3	chr10:-:83458784-83461284	Klf4	407	-	1	1	agGGAGG
Abi3	chr10:-:83458784-83461284	Klf4	419	-	1	1	aaGGAGG
Abi3	chr10:-:83458784-83461284	Klf4	802	-	1	1	agGGAGG
Abi3	chr10:-:83458784-83461284	Klf4	1208	-	1	1	agGGAGG
Abi3	chr10:-:83458784-83461284	Klf4	1536	-	1	1	agGGAGG
Abi3	chr10:-:83458784-83461284	Klf4	1745	-	1	1	aaGGAGG
Abi3	chr10:-:83458784-83461284	Klf4	1853	-	1	1	agGGAGG
Abi3	chr10:-:83458784-83461284	Klf4	1869	-	1	1	aaGGAGG
Abi3	chr10:-:83458784-83461284	Yy1	341	+	1	1	CCATTtt
Abi3	chr10:-:83458784-83461284	Tcf12	2256	-	1	1	gcAGGTG
Abi3	chr10:-:83458784-83461284	Parp1	217	+	1	1	TTTCTt
Abi3	chr10:-:83458784-83461284	Parp1	1451	-	1	1	aAGAAA
Abi3	chr10:-:83458784-83461284	Spi1	319	+	1	1	AGGAAg
Abi3	chr10:-:83458784-83461284	Spi1	739	+	1	1	AGGAAg
Abi3	chr10:-:83458784-83461284	Spi1	1866	+	1	1	AGGAAg
Abi3	chr10:-:83458784-83461284	Spi1	2207	-	1	1	cTTCCT
Abi3	chr10:-:83458784-83461284	Spi1	2215	+	1	1	AGGAAg
Abi3	chr10:-:83458784-83461284	Spi1	2398	-	1	1	cTTCCT
Abi3	chr10:-:83458784-83461284	Spi1	319	+	1	1	AGGAAgt
Abi3	chr10:-:83458784-83461284	Prrx1	1589	-	1	1	tTATTA
Abi3	chr10:-:83458784-83461284	Prrx1	1881	-	1	1	tGATTA
Abi3	chr10:-:83458784-83461284	Etv4	319	+	1	1	AGGAAgt
Abi3	chr10:-:83458784-83461284	Pou3f3	376	+	1	1	aAATGCa
Abi3	chr10:-:83458784-83461284	Pou3f3	2348	+	1	1	tAATGCa
Abi3	chr10:-:83458784-83461284	Foxo1	1251	-	1	1	tTGTTT
Abi3	chr10:-:83458784-83461284	Foxo1	1256	-	1	1	tTGTTT
Abi3	chr10:-:83458784-83461284	Foxo1	1261	-	1	1	tTGTTT
Abi3	chr10:-:83458784-83461284	Foxo1	1460	+	1	1	AAACAa
Abi3	chr10:-:83458784-83461284	Myf6	2256	-	1	1	gcAGGTG
Abi3	chr10:-:83458784-83461284	Sry	1251	+	1	1	TTGTTt
Abi3	chr10:-:83458784-83461284	Sry	1256	+	1	1	TTGTTt
Abi3	chr10:-:83458784-83461284	Sry	1261	+	1	1	TTGTTt
Abi3	chr10:-:83458784-83461284	Sry	1460	-	1	1	aAACAA
Abi3	chr10:-:83458784-83461284	Klf6	240	-	1	1	cCGCCCt
Abi3	chr10:-:83458784-83461284	Klf2	240	-	1	1	cCGCCCt
Abi3	chr10:-:83458784-83461284	Foxo1	1261	+	1	1	tTGTTTtt
Abi3	chr10:-:83458784-83461284	Klf4	433	+	1	1	ggcggggGTGGGg
Abi3	chr10:-:83458784-83461284	Foxd3	1460	+	1	1	aaACAAAg
Abi3	chr10:-:83458784-83461284	Nr3c1	2476	+	1	1	aGAACAg
Mapt	chr10:+:92048859-92051359	Sry	1649	+	1	1	AAACAaa
Mapt	chr10:+:92048859-92051359	Runx1	1303	-	1	1	ACCACa
Mapt	chr10:+:92048859-92051359	Runx1	1401	-	1	1	ACCACa
Mapt	chr10:+:92048859-92051359	Etv4	1655	+	1	1	aCATCCt
Mapt	chr10:+:92048859-92051359	Etv4	1827	-	1	1	aGGAAGt
Mapt	chr10:+:92048859-92051359	Etv4	2227	+	1	1	aCTTCCt
Mapt	chr10:+:92048859-92051359	Runx1	1400	-	1	1	aACCACa
Mapt	chr10:+:92048859-92051359	Klf6	239	-	1	1	aaGGGGG
Mapt	chr10:+:92048859-92051359	Klf6	522	-	1	1	ctGGGGG
Mapt	chr10:+:92048859-92051359	Klf6	701	+	1	1	GCCCCac
Mapt	chr10:+:92048859-92051359	Klf6	1017	+	1	1	CCCCCtg
Mapt	chr10:+:92048859-92051359	Klf6	1110	+	1	1	GCCCCac
Mapt	chr10:+:92048859-92051359	Klf6	1116	+	1	1	CCCCCag
Mapt	chr10:+:92048859-92051359	Klf6	1781	-	1	1	ccGGGGC
Mapt	chr10:+:92048859-92051359	Klf4	145	-	1	1	agGGAGG
Mapt	chr10:+:92048859-92051359	Klf4	429	-	1	1	agGGAGG
Mapt	chr10:+:92048859-92051359	Klf4	433	-	1	1	agGGAGG
Mapt	chr10:+:92048859-92051359	Klf4	1293	-	1	1	aaGGAGG
Mapt	chr10:+:92048859-92051359	Yy1	820	-	1	1	aaAATGG
Mapt	chr10:+:92048859-92051359	Tcf12	299	+	1	1	CACCTgc
Mapt	chr10:+:92048859-92051359	Parp1	116	+	1	1	TTTCTt
Mapt	chr10:+:92048859-92051359	Parp1	1128	+	1	1	TTTCTt
Mapt	chr10:+:92048859-92051359	Parp1	1466	+	1	1	TTTCTt
Mapt	chr10:+:92048859-92051359	Parp1	1634	+	1	1	TTTCTt
Mapt	chr10:+:92048859-92051359	Parp1	1822	-	1	1	aAGAAA
Mapt	chr10:+:92048859-92051359	Parp1	1977	+	1	1	TTTCTt
Mapt	chr10:+:92048859-92051359	Parp1	2357	-	1	1	aAGAAA
Mapt	chr10:+:92048859-92051359	Parp1	2484	-	1	1	aAGAAA
Mapt	chr10:+:92048859-92051359	Spi1	149	+	1	1	AGGAAg
Mapt	chr10:+:92048859-92051359	Spi1	367	+	1	1	AGGAAg
Mapt	chr10:+:92048859-92051359	Spi1	378	+	1	1	AGGAAg
Mapt	chr10:+:92048859-92051359	Spi1	1212	-	1	1	cTTCCT
Mapt	chr10:+:92048859-92051359	Spi1	1338	-	1	1	cTTCCT
Mapt	chr10:+:92048859-92051359	Spi1	1827	+	1	1	AGGAAg
Mapt	chr10:+:92048859-92051359	Spi1	2228	-	1	1	cTTCCT
Mapt	chr10:+:92048859-92051359	Mitf	1368	-	1	1	tcACATG
Mapt	chr10:+:92048859-92051359	Rarb	593	+	1	1	cTGACCc
Mapt	chr10:+:92048859-92051359	Rarb	2002	-	1	1	gGGTCAc
Mapt	chr10:+:92048859-92051359	Spi1	1827	+	1	1	AGGAAgt
Mapt	chr10:+:92048859-92051359	Spi1	2227	-	1	1	acTTCCT
Mapt	chr10:+:92048859-92051359	Prrx1	546	-	1	1	tGATTA
Mapt	chr10:+:92048859-92051359	Prrx1	562	+	1	1	TAATTa
Mapt	chr10:+:92048859-92051359	Prrx1	562	-	1	1	tAATTA
Mapt	chr10:+:92048859-92051359	Prrx1	1762	+	1	1	TAATCa
Mapt	chr10:+:92048859-92051359	Prrx1	2043	+	1	1	TAATCa
Mapt	chr10:+:92048859-92051359	Prrx1	2320	+	1	1	TAATAa
Mapt	chr10:+:92048859-92051359	Satb1	780	-	1	1	ATAAAt
Mapt	chr10:+:92048859-92051359	Satb1	816	-	1	1	ATAAAa
Mapt	chr10:+:92048859-92051359	Satb1	1045	+	1	1	tTTTAT
Mapt	chr10:+:92048859-92051359	Satb1	1715	-	1	1	ATAAAt
Mapt	chr10:+:92048859-92051359	Etv4	1827	+	1	1	AGGAAgt
Mapt	chr10:+:92048859-92051359	Etv4	2227	-	1	1	acTTCCT
Mapt	chr10:+:92048859-92051359	Nr1h4	913	-	1	1	aGGTCA
Mapt	chr10:+:92048859-92051359	Pou3f3	1080	+	1	1	tAATGCt
Mapt	chr10:+:92048859-92051359	Pou3f3	1311	+	1	1	aAATGCt
Mapt	chr10:+:92048859-92051359	Pou3f3	1690	+	1	1	aAATGCt
Mapt	chr10:+:92048859-92051359	Foxo1	1346	+	1	1	AAACAa
Mapt	chr10:+:92048859-92051359	Foxo1	1462	-	1	1	tTGTTT
Mapt	chr10:+:92048859-92051359	Foxo1	1649	+	1	1	AAACAa
Mapt	chr10:+:92048859-92051359	Myf6	299	+	1	1	CACCTgc
Mapt	chr10:+:92048859-92051359	Sry	1346	-	1	1	aAACAA
Mapt	chr10:+:92048859-92051359	Sry	1462	+	1	1	TTGTTt
Mapt	chr10:+:92048859-92051359	Sry	1649	-	1	1	aAACAA
Mapt	chr10:+:92048859-92051359	Hoxa1	560	-	1	1	gtTAATTagt
Mapt	chr10:+:92048859-92051359	Shox2	1702	-	1	1	cTAATTgg
Mapt	chr10:+:92048859-92051359	Shox2	561	-	1	1	tTAATTag
Mapt	chr10:+:92048859-92051359	Klf2	410	+	1	1	tGGGCGg
Mapt	chr10:+:92048859-92051359	Runx1	1399	+	1	1	aaaCCACAg
Mapt	chr10:+:92048859-92051359	Epas1	670	+	1	1	ACGTGggc
Tmem119	chr12:+:50378531-50381031	Sry	954	+	1	1	AAACAaa
Tmem119	chr12:+:50378531-50381031	Sry	1091	+	1	1	AAACAaa
Tmem119	chr12:+:50378531-50381031	Runx1	1980	+	1	1	tGTGGT
Tmem119	chr12:+:50378531-50381031	Etv4	974	+	1	1	aCTTCCt
Tmem119	chr12:+:50378531-50381031	Etv4	1256	-	1	1	aGGAAGt
Tmem119	chr12:+:50378531-50381031	Etv4	2242	-	1	1	aGGATGt
Tmem119	chr12:+:50378531-50381031	Wt1	1854	+	1	1	cCCTCCccc
Tmem119	chr12:+:50378531-50381031	Zfp148	1854	+	1	1	cCCTCCccca
Tmem119	chr12:+:50378531-50381031	Klf6	174	+	1	1	GCCCCat
Tmem119	chr12:+:50378531-50381031	Klf6	1185	-	1	1	ctGGGGC
Tmem119	chr12:+:50378531-50381031	Klf6	1446	-	1	1	ctGGGGC
Tmem119	chr12:+:50378531-50381031	Klf6	1609	+	1	1	CCCCCtc
Tmem119	chr12:+:50378531-50381031	Klf6	1665	-	1	1	ccGGGGG
Tmem119	chr12:+:50378531-50381031	Klf6	1707	-	1	1	atGGGGC
Tmem119	chr12:+:50378531-50381031	Klf6	1805	+	1	1	CCCCCtt
Tmem119	chr12:+:50378531-50381031	Klf6	1852	+	1	1	CCCCCtc
Tmem119	chr12:+:50378531-50381031	Klf6	1858	+	1	1	CCCCCat
Tmem119	chr12:+:50378531-50381031	Klf6	1880	-	1	1	ctGGGGC
Tmem119	chr12:+:50378531-50381031	Klf6	2055	-	1	1	acGGGGC
Tmem119	chr12:+:50378531-50381031	Klf6	2339	-	1	1	ctGGGGC
Tmem119	chr12:+:50378531-50381031	Klf4	622	+	1	1	CCTCCtt
Tmem119	chr12:+:50378531-50381031	Klf4	850	+	1	1	CCTCCtt
Tmem119	chr12:+:50378531-50381031	Klf4	869	-	1	1	agGGAGG
Tmem119	chr12:+:50378531-50381031	Klf4	1115	+	1	1	CCTCCtt
Tmem119	chr12:+:50378531-50381031	Esrrg	1745	-	1	1	tgACCTTg
Tmem119	chr12:+:50378531-50381031	Tcf12	362	+	1	1	CACCTgc
Tmem119	chr12:+:50378531-50381031	Parp1	2279	+	1	1	TTTCTt
Tmem119	chr12:+:50378531-50381031	Parp1	2295	+	1	1	TTTCTt
Tmem119	chr12:+:50378531-50381031	Spi1	62	-	1	1	cTTCCT
Tmem119	chr12:+:50378531-50381031	Spi1	608	+	1	1	AGGAAg
Tmem119	chr12:+:50378531-50381031	Spi1	975	-	1	1	cTTCCT
Tmem119	chr12:+:50378531-50381031	Spi1	1126	+	1	1	AGGAAg
Tmem119	chr12:+:50378531-50381031	Spi1	1256	+	1	1	AGGAAg
Tmem119	chr12:+:50378531-50381031	Spi1	1359	+	1	1	AGGAAg
Tmem119	chr12:+:50378531-50381031	Mitf	510	+	1	1	CATGTga
Tmem119	chr12:+:50378531-50381031	Spi1	974	-	1	1	acTTCCT
Tmem119	chr12:+:50378531-50381031	Spi1	1256	+	1	1	AGGAAgt
Tmem119	chr12:+:50378531-50381031	Prrx1	1559	+	1	1	TAATCa
Tmem119	chr12:+:50378531-50381031	Etv4	974	-	1	1	acTTCCT
Tmem119	chr12:+:50378531-50381031	Etv4	1256	+	1	1	AGGAAgt
Tmem119	chr12:+:50378531-50381031	Nr1h4	918	-	1	1	aGGTCA
Tmem119	chr12:+:50378531-50381031	Nr1h4	1745	+	1	1	TGACCt
Tmem119	chr12:+:50378531-50381031	Nr1h4	1778	-	1	1	aGGTCA
Tmem119	chr12:+:50378531-50381031	Nr1h4	2095	-	1	1	aGGTCA
Tmem119	chr12:+:50378531-50381031	Pou3f3	685	-	1	1	aGCATTg
Tmem119	chr12:+:50378531-50381031	Pou3f3	2428	+	1	1	cAATGCt
Tmem119	chr12:+:50378531-50381031	Foxo1	954	+	1	1	AAACAa
Tmem119	chr12:+:50378531-50381031	Foxo1	1091	+	1	1	AAACAa
Tmem119	chr12:+:50378531-50381031	Myf6	362	+	1	1	CACCTgc
Tmem119	chr12:+:50378531-50381031	Sry	954	-	1	1	aAACAA
Tmem119	chr12:+:50378531-50381031	Sry	1091	-	1	1	aAACAA
Tmem119	chr12:+:50378531-50381031	Spi1	974	+	1	1	aCTTCCtct
Tmem119	chr12:+:50378531-50381031	Rest	573	+	1	1	AAGGTgct
Tmem119	chr12:+:50378531-50381031	Nr3c1	1130	+	1	1	aGAACAg
Tmem119	chr12:+:50378531-50381031	Epas1	1280	+	1	1	ACGTGcgc
Fcgr3a	chr13:+:94023117-94025617	Runx1	548	-	1	1	ACCACa
Fcgr3a	chr13:+:94023117-94025617	Runx1	1279	+	1	1	tGTGGT
Fcgr3a	chr13:+:94023117-94025617	Runx1	1308	+	1	1	tGTGGT
Fcgr3a	chr13:+:94023117-94025617	Klf6	456	-	1	1	caGGGGC
Fcgr3a	chr13:+:94023117-94025617	Klf6	461	+	1	1	GCCCCgt
Fcgr3a	chr13:+:94023117-94025617	Klf6	493	-	1	1	aaGGGGC
Fcgr3a	chr13:+:94023117-94025617	Klf6	2080	+	1	1	CCCCCag
Fcgr3a	chr13:+:94023117-94025617	Klf4	2292	+	1	1	CCTCCtt
Fcgr3a	chr13:+:94023117-94025617	Dbp	575	+	1	1	TTATGcaa
Fcgr3a	chr13:+:94023117-94025617	Yy1	2043	+	1	1	CCATTtt
Fcgr3a	chr13:+:94023117-94025617	Tcf12	2262	-	1	1	gcAGGTG
Fcgr3a	chr13:+:94023117-94025617	Tcf12	2370	-	1	1	gcAGGTG
Fcgr3a	chr13:+:94023117-94025617	Parp1	565	-	1	1	aAGAAA
Fcgr3a	chr13:+:94023117-94025617	Parp1	909	+	1	1	TTTCTt
Fcgr3a	chr13:+:94023117-94025617	Spi1	56	-	1	1	cTTCCT
Fcgr3a	chr13:+:94023117-94025617	Spi1	1107	-	1	1	cTTCCT
Fcgr3a	chr13:+:94023117-94025617	Lhx3	86	+	1	1	ATTAAa
Fcgr3a	chr13:+:94023117-94025617	Lhx3	277	+	1	1	ATTAAa
Fcgr3a	chr13:+:94023117-94025617	Lhx3	972	+	1	1	ATTAAa
Fcgr3a	chr13:+:94023117-94025617	Lhx3	991	+	1	1	ATTAAa
Fcgr3a	chr13:+:94023117-94025617	Lhx3	2325	+	1	1	ATTAAa
Fcgr3a	chr13:+:94023117-94025617	Rarb	2376	-	1	1	gGGTCAg
Fcgr3a	chr13:+:94023117-94025617	Prrx1	368	-	1	1	tTATTA
Fcgr3a	chr13:+:94023117-94025617	Satb1	373	+	1	1	aTTTAT
Fcgr3a	chr13:+:94023117-94025617	Satb1	596	+	1	1	aTTTAT
Fcgr3a	chr13:+:94023117-94025617	Satb1	676	+	1	1	aTTTAT
Fcgr3a	chr13:+:94023117-94025617	Satb1	857	-	1	1	ATAAAa
Fcgr3a	chr13:+:94023117-94025617	Nr1h4	797	-	1	1	aGGTCA
Fcgr3a	chr13:+:94023117-94025617	Nr1h4	2313	-	1	1	aGGTCA
Fcgr3a	chr13:+:94023117-94025617	Pou3f3	585	+	1	1	tAATGCt
Fcgr3a	chr13:+:94023117-94025617	Pou3f3	593	-	1	1	aGCATTt
Fcgr3a	chr13:+:94023117-94025617	Pou3f3	945	-	1	1	tGCATTt
Fcgr3a	chr13:+:94023117-94025617	Pou3f3	960	-	1	1	aGCATTt
Fcgr3a	chr13:+:94023117-94025617	Pou3f3	1392	-	1	1	tGCATTg
Fcgr3a	chr13:+:94023117-94025617	Foxo1	622	+	1	1	AAACAa
Fcgr3a	chr13:+:94023117-94025617	Foxo1	860	+	1	1	AAACAa
Fcgr3a	chr13:+:94023117-94025617	Foxo1	2172	-	1	1	tTGTTT
Fcgr3a	chr13:+:94023117-94025617	Myf6	2262	-	1	1	gcAGGTG
Fcgr3a	chr13:+:94023117-94025617	Myf6	2370	-	1	1	gcAGGTG
Fcgr3a	chr13:+:94023117-94025617	Sry	622	-	1	1	aAACAA
Fcgr3a	chr13:+:94023117-94025617	Sry	860	-	1	1	aAACAA
Fcgr3a	chr13:+:94023117-94025617	Sry	2172	+	1	1	TTGTTt
Fcgr3a	chr13:+:94023117-94025617	Stat3	58	-	1	1	TCCTGcct
Fcgr3a	chr13:+:94023117-94025617	Klf6	1096	-	1	1	cCGCCCt
Fcgr3a	chr13:+:94023117-94025617	Klf2	1096	-	1	1	cCGCCCt
Fcgr3a	chr13:+:94023117-94025617	Foxo1	620	-	1	1	aaAAACAa
Fcgr3a	chr13:+:94023117-94025617	Foxo1	2172	+	1	1	tTGTTTtt
Camk2b	chr14:-:86981760-86984260	Sry	1524	-	1	1	ttTGTTT
Camk2b	chr14:-:86981760-86984260	Runx1	819	+	1	1	tGTGGT
Camk2b	chr14:-:86981760-86984260	Usf2	2420	+	1	1	CACGTg
Camk2b	chr14:-:86981760-86984260	Usf2	2420	-	1	1	cACGTG
Camk2b	chr14:-:86981760-86984260	Zfp384	1967	-	1	1	gatTTTTTc
Camk2b	chr14:-:86981760-86984260	Tbp	511	+	1	1	TTTATac
Camk2b	chr14:-:86981760-86984260	Klf6	118	-	1	1	caGGGGC
Camk2b	chr14:-:86981760-86984260	Klf6	176	-	1	1	ctGGGGG
Camk2b	chr14:-:86981760-86984260	Klf6	1013	-	1	1	atGGGGG
Camk2b	chr14:-:86981760-86984260	Klf6	1448	+	1	1	GCCCCag
Camk2b	chr14:-:86981760-86984260	Klf6	1642	+	1	1	CCCCCac
Camk2b	chr14:-:86981760-86984260	Klf6	2311	-	1	1	ctGGGGC
Camk2b	chr14:-:86981760-86984260	Klf6	2337	-	1	1	aaGGGGG
Camk2b	chr14:-:86981760-86984260	Klf4	1179	-	1	1	agGGAGG
Camk2b	chr14:-:86981760-86984260	Parp1	1529	+	1	1	TTTCTt
Camk2b	chr14:-:86981760-86984260	Parp1	1604	+	1	1	TTTCTt
Camk2b	chr14:-:86981760-86984260	Spi1	42	+	1	1	AGGAAg
Camk2b	chr14:-:86981760-86984260	Spi1	70	-	1	1	cTTCCT
Camk2b	chr14:-:86981760-86984260	Spi1	334	+	1	1	AGGAAg
Camk2b	chr14:-:86981760-86984260	Spi1	800	+	1	1	AGGAAg
Camk2b	chr14:-:86981760-86984260	Spi1	1035	-	1	1	cTTCCT
Camk2b	chr14:-:86981760-86984260	Spi1	1876	+	1	1	AGGAAg
Camk2b	chr14:-:86981760-86984260	Spi1	2225	+	1	1	AGGAAg
Camk2b	chr14:-:86981760-86984260	Spi1	2375	+	1	1	AGGAAg
Camk2b	chr14:-:86981760-86984260	Lhx3	2287	+	1	1	ATTAAa
Camk2b	chr14:-:86981760-86984260	Mitf	1800	-	1	1	tcACATG
Camk2b	chr14:-:86981760-86984260	Rarb	224	+	1	1	cTGACCc
Camk2b	chr14:-:86981760-86984260	Rarb	1482	+	1	1	cTGACCc
Camk2b	chr14:-:86981760-86984260	Rarb	1631	-	1	1	gGGTCAc
Camk2b	chr14:-:86981760-86984260	Rarb	2076	-	1	1	gGGTCAc
Camk2b	chr14:-:86981760-86984260	Rarb	2212	-	1	1	gGGTCAc
Camk2b	chr14:-:86981760-86984260	Prrx1	1569	-	1	1	tTATTA
Camk2b	chr14:-:86981760-86984260	Prrx1	2325	+	1	1	TAATCa
Camk2b	chr14:-:86981760-86984260	Satb1	856	-	1	1	ATAAAt
Camk2b	chr14:-:86981760-86984260	Satb1	868	+	1	1	tTTTAT
Camk2b	chr14:-:86981760-86984260	Satb1	1168	-	1	1	ATAAAa
Camk2b	chr14:-:86981760-86984260	Satb1	1574	-	1	1	ATAAAt
Camk2b	chr14:-:86981760-86984260	Satb1	2070	+	1	1	aTTTAT
Camk2b	chr14:-:86981760-86984260	Nr1h4	297	-	1	1	aGGTCA
Camk2b	chr14:-:86981760-86984260	Nr1h4	2395	+	1	1	TGACCt
Camk2b	chr14:-:86981760-86984260	Nr1h4	2462	+	1	1	TGACCt
Camk2b	chr14:-:86981760-86984260	Nr1h4	2472	-	1	1	aGGTCA
Camk2b	chr14:-:86981760-86984260	Pou3f3	910	+	1	1	aAATGCa
Camk2b	chr14:-:86981760-86984260	Pou3f3	983	+	1	1	cAATGCt
Camk2b	chr14:-:86981760-86984260	Pou3f3	2219	-	1	1	aGCATTa
Camk2b	chr14:-:86981760-86984260	Foxo1	1525	-	1	1	tTGTTT
Camk2b	chr14:-:86981760-86984260	Sry	1525	+	1	1	TTGTTt
Camk2b	chr14:-:86981760-86984260	Stat3	46	+	1	1	aggCAGGA
Camk2b	chr14:-:86981760-86984260	Klf6	1183	+	1	1	aGGGCGg
Camk2b	chr14:-:86981760-86984260	Klf2	1183	+	1	1	aGGGCGg
Foxo3	chr20:+:48110164-48112664	Sry	1721	-	1	1	ttTGTTT
Foxo3	chr20:+:48110164-48112664	Runx1	1494	-	1	1	ACCACa
Foxo3	chr20:+:48110164-48112664	Etv4	333	+	1	1	aCTTCCt
Foxo3	chr20:+:48110164-48112664	Yy1	2407	-	1	1	caagATGGC
Foxo3	chr20:+:48110164-48112664	Tbp	629	+	1	1	TTTATac
Foxo3	chr20:+:48110164-48112664	Nr4a2	1814	-	1	1	AAGGCca
Foxo3	chr20:+:48110164-48112664	Nr4a2	2442	+	1	1	tgGCCTT
Foxo3	chr20:+:48110164-48112664	Klf6	785	+	1	1	GCCCCtc
Foxo3	chr20:+:48110164-48112664	Klf6	1017	+	1	1	GCCCCtc
Foxo3	chr20:+:48110164-48112664	Klf6	1204	+	1	1	CCCCCag
Foxo3	chr20:+:48110164-48112664	Klf6	1411	+	1	1	GCCCCtg
Foxo3	chr20:+:48110164-48112664	Klf6	2467	+	1	1	CCCCCac
Foxo3	chr20:+:48110164-48112664	Klf4	79	-	1	1	agGGAGG
Foxo3	chr20:+:48110164-48112664	Klf4	599	-	1	1	aaGGAGG
Foxo3	chr20:+:48110164-48112664	Klf4	788	+	1	1	CCTCCtt
Foxo3	chr20:+:48110164-48112664	Klf4	878	+	1	1	CCTCCct
Foxo3	chr20:+:48110164-48112664	Klf4	888	+	1	1	CCTCCct
Foxo3	chr20:+:48110164-48112664	Esrrg	1998	-	1	1	tgACCTTg
Foxo3	chr20:+:48110164-48112664	Tcf12	189	-	1	1	gcAGGTG
Foxo3	chr20:+:48110164-48112664	Parp1	1445	+	1	1	TTTCTt
Foxo3	chr20:+:48110164-48112664	Parp1	1454	+	1	1	TTTCTt
Foxo3	chr20:+:48110164-48112664	Parp1	1461	+	1	1	TTTCTt
Foxo3	chr20:+:48110164-48112664	Parp1	1471	+	1	1	TTTCTt
Foxo3	chr20:+:48110164-48112664	Spi1	89	+	1	1	AGGAAg
Foxo3	chr20:+:48110164-48112664	Spi1	275	+	1	1	AGGAAg
Foxo3	chr20:+:48110164-48112664	Spi1	334	-	1	1	cTTCCT
Foxo3	chr20:+:48110164-48112664	Spi1	773	-	1	1	cTTCCT
Foxo3	chr20:+:48110164-48112664	Spi1	1391	+	1	1	AGGAAg
Foxo3	chr20:+:48110164-48112664	Spi1	1403	+	1	1	AGGAAg
Foxo3	chr20:+:48110164-48112664	Spi1	1431	-	1	1	cTTCCT
Foxo3	chr20:+:48110164-48112664	Spi1	1448	-	1	1	cTTCCT
Foxo3	chr20:+:48110164-48112664	Spi1	1651	-	1	1	cTTCCT
Foxo3	chr20:+:48110164-48112664	Lhx3	869	+	1	1	ATTAAa
Foxo3	chr20:+:48110164-48112664	Lhx3	946	+	1	1	ATTAAa
Foxo3	chr20:+:48110164-48112664	Lhx3	1765	-	1	1	tTTAAT
Foxo3	chr20:+:48110164-48112664	Rarb	2400	-	1	1	gGGTCAg
Foxo3	chr20:+:48110164-48112664	Rarb	2449	+	1	1	gTGACCc
Foxo3	chr20:+:48110164-48112664	Spi1	333	-	1	1	acTTCCT
Foxo3	chr20:+:48110164-48112664	Prrx1	1032	+	1	1	TAATCa
Foxo3	chr20:+:48110164-48112664	Prrx1	1931	+	1	1	TAATTa
Foxo3	chr20:+:48110164-48112664	Prrx1	1931	-	1	1	tAATTA
Foxo3	chr20:+:48110164-48112664	Satb1	628	+	1	1	tTTTAT
Foxo3	chr20:+:48110164-48112664	Satb1	1024	+	1	1	aTTTAT
Foxo3	chr20:+:48110164-48112664	Satb1	1479	+	1	1	tTTTAT
Foxo3	chr20:+:48110164-48112664	Satb1	1943	+	1	1	tTTTAT
Foxo3	chr20:+:48110164-48112664	Satb1	1977	-	1	1	ATAAAt
Foxo3	chr20:+:48110164-48112664	Satb1	2047	-	1	1	ATAAAt
Foxo3	chr20:+:48110164-48112664	Satb1	2051	-	1	1	ATAAAt
Foxo3	chr20:+:48110164-48112664	Satb1	2055	-	1	1	ATAAAt
Foxo3	chr20:+:48110164-48112664	Satb1	2059	-	1	1	ATAAAt
Foxo3	chr20:+:48110164-48112664	Satb1	2063	-	1	1	ATAAAt
Foxo3	chr20:+:48110164-48112664	Etv4	333	-	1	1	acTTCCT
Foxo3	chr20:+:48110164-48112664	Nr1h4	1141	-	1	1	aGGTCA
Foxo3	chr20:+:48110164-48112664	Nr1h4	1998	+	1	1	TGACCt
Foxo3	chr20:+:48110164-48112664	Pou3f3	866	-	1	1	aGCATTa
Foxo3	chr20:+:48110164-48112664	Pou3f3	2196	-	1	1	aGCATTt
Foxo3	chr20:+:48110164-48112664	Pou3f3	2352	-	1	1	tGCATTg
Foxo3	chr20:+:48110164-48112664	Foxo1	419	-	1	1	tTGTTT
Foxo3	chr20:+:48110164-48112664	Foxo1	1722	-	1	1	tTGTTT
Foxo3	chr20:+:48110164-48112664	Foxo1	2386	+	1	1	AAACAa
Foxo3	chr20:+:48110164-48112664	Myf6	189	-	1	1	gcAGGTG
Foxo3	chr20:+:48110164-48112664	Sry	419	+	1	1	TTGTTt
Foxo3	chr20:+:48110164-48112664	Sry	1722	+	1	1	TTGTTt
Foxo3	chr20:+:48110164-48112664	Sry	2386	-	1	1	aAACAA
Foxo3	chr20:+:48110164-48112664	Foxo1	1722	+	1	1	tTGTTTtt
Foxo3	chr20:+:48110164-48112664	Nr3c1	16	+	1	1	aGAACAg
Foxo3	chr20:+:48110164-48112664	Nr3c1	442	+	1	1	aGAACAg
Foxo3	chr20:+:48110164-48112664	Nr3c1	815	+	1	1	aGAACAg
Foxo3	chr20:+:48110164-48112664	Nr3c1	2214	-	1	1	cTGTTCt
