# Supplementary material for: Identification of target genes in neuroinflammation and neurodegeneration after traumatic brain injury in rats
Source: PeerJ. 2019 Dec 19;7:e8324. doi: 10.7717/peerj.8324 (PMC6925952; doi:10.7717/peerj.8324)
Supplement: Supplemental Information 1 [file peerj-07-8324-s001.zip › Supplemental file 1/Singalnet/Singalnet.xlsx]

## Sheet: gene relation
Gene 1	Gene 2	Abbreviative Relation	All Relation
Aadat	Ogdhl	c	compound
Aass	Aldh7a1	c	compound
Abl1	Crk	a(p)	activation(phosphorylation)
Abl1	Crkl	p	phosphorylation
Abl1	Grb2	a	activation
Abl1	Rac2	a	activation
Abl1	Shc1	a(p)	activation(phosphorylation)
Abl1	Shc2	a(p)	activation(phosphorylation)
Abl1	Stat5a	a	activation
Abl1	Stat5b	a	activation
Acaa1a	Acox1	c	compound
Acaa1a	Aldh6a1	c	compound
Acaa1a	Hadh	c	compound
Acaa1a	Hadha	c	compound
Acaa1a	Pcca	c	compound
Acaa1a	Pccb	c	compound
Acaa2	Acox1	c	compound
Acaa2	Aldh6a1	c	compound
Acaa2	Hadh	c	compound
Acaa2	Mecr	c	compound
Acaa2	Pcca	c	compound
Acaa2	Pccb	c	compound
Acacb	Cpt1c	c	compound
Acadl	Acaa1a	c	compound
Acadl	Acaa2	c	compound
Acadl	Cpt2	c	compound
Acadm	Acaa1a	c	compound
Acadm	Acaa2	c	compound
Acadm	Acat1	c	compound
Acadm	Cpt2	c	compound
Acadm	Dbt	c	compound
Acadm	Gcdh	c	compound
Acadm	Hadha	c	compound
Acads	Acaa1a	c	compound
Acads	Acaa2	c	compound
Acads	Acat1	c	compound
Acads	Acsm3	c	compound
Acads	Acsm5	c	compound
Acads	Echs1	c	compound
Acads	Gcdh	c	compound
Acads	Hadha	c	compound
Acadvl	Acaa1a	c	compound
Acadvl	Acaa2	c	compound
Acadvl	Cpt2	c	compound
Acadvl	Hadha	c	compound
Acat1	Acaa1a	c	compound
Acat1	Acaa2	c	compound
Acat1	Acacb	c	compound
Acat1	Acox1	c	compound
Acat1	Hadh	c	compound
Acat1	Hadha	c	compound
Acat1	Mlycd	c	compound
Acot8	Scp2	c	compound
Acss1	Acacb	c	compound
Acss1	Acadm	c	compound
Acss1	Acat1	c	compound
Acss1	Aldh2	c	compound
Acss1	Aldh3a1	c	compound
Acss1	Aldh3a2	c	compound
Acss1	Aldh3b1	c	compound
Acss1	Aldh7a1	c	compound
Acss1	Aldh9a1	c	compound
Actb	Actn4	b	binding/association
Actb	Ctnna1	b	binding/association
Actb	Ctnna2	b	binding/association
Actb	Itgb3	a	activation
Actb	Myl12a	b	binding/association
Actb	Myl12b	b	binding/association
Actb	Myl2	b	binding/association
Actb	Myl9	b	binding/association
Actg1	Actn4	b	binding/association
Actg1	Ctnna1	b	binding/association
Actg1	Ctnna2	b	binding/association
Actg1	Itgb3	a	activation
Actg1	Myl12a	b	binding/association
Actg1	Myl12b	b	binding/association
Actg1	Myl2	b	binding/association
Actg1	Myl9	b	binding/association
Actn4	Itga11	b	binding/association
Actn4	Itga5	b	binding/association
Actn4	Itga6	b	binding/association
Actn4	Itga7	b	binding/association
Actn4	Itga8	b	binding/association
Actn4	Itgb1	b	binding/association
Actn4	Itgb3	b	binding/association
Actn4	Itgb4	b	binding/association
Actn4	Itgb5	b	binding/association
Actn4	Itgb8	b	binding/association
Adcy4	Nme4	c	compound
Adcy4	Polr1c	c	compound
Adcy4	Polr1e	c	compound
Adcy4	Polr2c	c	compound
Adcy4	Polr2f	c	compound
Adcy4	Polr2h	c	compound
Adcy4	Polr2i	c	compound
Adcy4	Polr3d	c	compound
Adcy4	Polr3h	c	compound
Adcy4	Polr3k	c	compound
Adcy4	Rapgef3	a	activation
Adcy4	Twistnb	c	compound
Adcy5	Nme2	c	compound
Adcy5	Nme3	c	compound
Adcy5	Nme4	c	compound
Adcy5	Polr1c	c	compound
Adcy5	Polr1e	c	compound
Adcy5	Polr2c	c	compound
Adcy5	Polr2f	c	compound
Adcy5	Polr2h	c	compound
Adcy5	Polr2i	c	compound
Adcy5	Polr3gl	c	compound
Adcy5	Polr3k	c	compound
Adcy5	Rapgef3	a	activation
Adcy5	Twistnb	c	compound
Adcy5	Znrd1	c	compound
Adcy6	Nme3	c	compound
Adcy6	Polr1b	c	compound
Adcy6	Polr2c	c	compound
Adcy6	Polr2e	c	compound
Adcy6	Polr2f	c	compound
Adcy6	Polr2i	c	compound
Adcy6	Polr2j	c	compound
Adcy6	Polr3k	c	compound
Adcy6	Rapgef3	a	activation
Adcy6	Twistnb	c	compound
Adk	Ada	c	compound
Adpgk	Pgm1	c	compound
Agpat1	Gpam	c	compound
Agpat2	Dgkz	c	compound
Agpat2	Gpam	c	compound
Agpat3	Gpam	c	compound
Agxt2	Alas1	c	compound
Agxt2	Alas2	c	compound
Agxt2	Gatm	c	compound
Agxt2	Gldc	c	compound
Agxt2	Sardh	c	compound
Agxt2	Shmt2	c	compound
Ahcy	Cbs	c	compound
Ak1	Adk	c	compound
Ak1	Aprt	c	compound
Ak1	Nt5c	c	compound
Ak1	Nt5c1a	c	compound
Ak1	Nt5e	c	compound
Ak1	Nt5m	c	compound
Ak1	Ntpcr	c	compound
Ak1	Rrm1	c	compound
Ak7	Adk	c	compound
Ak7	Aprt	c	compound
Ak7	Nme4	c	compound
Ak7	Nt5c	c	compound
Ak7	Nt5c1a	c	compound
Ak7	Nt5e	c	compound
Ak7	Nt5m	c	compound
Ak7	Ntpcr	c	compound
Akr1b1	Aldh2	c	compound
Akr1b1	Aldh3a2	c	compound
Akr1b1	Aldh7a1	c	compound
Akr1b1	Aldh9a1	c	compound
Akr1b1	Glb1	c	compound
Akr1b1	Grhpr	c	compound
Akr1b8	Akr1b1	c	compound
Akr1b8	Aldh2	c	compound
Akr1b8	Aldh3a2	c	compound
Akr1b8	Aldh7a1	c	compound
Akr1b8	Aldh9a1	c	compound
Akr1b8	Glb1	c	compound
Akr1b8	Grhpr	c	compound
Akt1	Akt1s1	inh(p)	inhibition(phosphorylation)
Akt1	Atf4	a(p)	activation(phosphorylation)
Akt1	Atf6b	a(p)	activation(phosphorylation)
Akt1	Bad	inh(p)	inhibition(phosphorylation)
Akt1	Bcl2	a	activation
Akt1	Bcl2l1	a	activation
Akt1	Casp9	inh(p)	inhibition(phosphorylation)
Akt1	Cdkn1a	inh(p)	inhibition(phosphorylation)
Akt1	Cdkn1b	inh(p)	inhibition(phosphorylation)
Akt1	Chuk	a(p)	activation(phosphorylation)
Akt1	Creb1	a(p)	activation(phosphorylation)
Akt1	Creb3l1	a(p)	activation(phosphorylation)
Akt1	Creb3l2	a(p)	activation(phosphorylation)
Akt1	Creb5	a(p)	activation(phosphorylation)
Akt1	Foxo3	inh(p)	inhibition(phosphorylation)
Akt1	Foxo4	inh(p)	inhibition(phosphorylation)
Akt1	Gsk3a	inh(p)	inhibition(phosphorylation)
Akt1	Ikbkb	a(p)	activation(phosphorylation)
Akt1	Mdm2	a(p)	activation(phosphorylation)
Akt1	Nos3	a(p)	activation(phosphorylation)
Akt1	Nr4a1	inh(p)	inhibition(phosphorylation)
Akt1	Raf1	inh(p)	inhibition(phosphorylation)
Akt1	Rps6kb2	a	activation
Akt1	Tsc2	inh(p)	inhibition(phosphorylation)
Akt2	Akt1s1	inh(p)	inhibition(phosphorylation)
Akt2	Atf4	a(p)	activation(phosphorylation)
Akt2	Atf6b	a(p)	activation(phosphorylation)
Akt2	Bad	inh(p)	inhibition(phosphorylation)
Akt2	Bcl2	a	activation
Akt2	Bcl2l1	a	activation
Akt2	Casp9	inh(p)	inhibition(phosphorylation)
Akt2	Cdkn1a	inh(p)	inhibition(phosphorylation)
Akt2	Cdkn1b	inh(p)	inhibition(phosphorylation)
Akt2	Chuk	a(p)	activation(phosphorylation)
Akt2	Creb1	a(p)	activation(phosphorylation)
Akt2	Creb3l1	a(p)	activation(phosphorylation)
Akt2	Creb3l2	a(p)	activation(phosphorylation)
Akt2	Creb5	a(p)	activation(phosphorylation)
Akt2	Foxo3	inh(p)	inhibition(phosphorylation)
Akt2	Foxo4	inh(p)	inhibition(phosphorylation)
Akt2	Gsk3a	inh(p)	inhibition(phosphorylation)
Akt2	Ikbkb	a(p)	activation(phosphorylation)
Akt2	Mdm2	a(p)	activation(phosphorylation)
Akt2	Nos3	a(p)	activation(phosphorylation)
Akt2	Nr4a1	inh(p)	inhibition(phosphorylation)
Akt2	Raf1	inh(p)	inhibition(phosphorylation)
Akt2	Rps6kb2	a	activation
Akt2	Tsc2	inh(p)	inhibition(phosphorylation)
Alas1	Gldc	c	compound
Alas2	Gldc	c	compound
Aldh1a2	Cyp26b1	c	compound
Aldh1a2	Cyp2a3	c	compound
Aldh1a2	Cyp2s1	c	compound
Aldh1a2	Ugt1a8	c	compound
Aldh1a7	Cyp26b1	c	compound
Aldh1a7	Cyp2a3	c	compound
Aldh1a7	Cyp2s1	c	compound
Aldh1a7	Ugt1a8	c	compound
Aldh2	Akr1a1	c	compound
Aldh2	Aldh6a1	c	compound
Aldh2	Gatm	c	compound
Aldh2	Hibadh	c	compound
Aldh2	Maob	c	compound
Aldh2	Upb1	c	compound
Aldh3a1	Akr1a1	c	compound
Aldh3a1	Upb1	c	compound
Aldh3a2	Akr1a1	c	compound
Aldh3a2	Aldh6a1	c	compound
Aldh3a2	Gatm	c	compound
Aldh3a2	Hibadh	c	compound
Aldh3a2	Upb1	c	compound
Aldh3b1	Akr1a1	c	compound
Aldh3b1	Comt	c	compound
Aldh3b1	Maob	c	compound
Aldh3b1	Upb1	c	compound
Aldh6a1	Acacb	c	compound
Aldh6a1	Acadm	c	compound
Aldh6a1	Acat1	c	compound
Aldh6a1	Acss1	c	compound
Aldh6a1	Hibadh	c	compound
Aldh6a1	Mcee	c	compound
Aldh6a1	Mlycd	c	compound
Aldh7a1	Aadat	c	compound
Aldh7a1	Akr1a1	c	compound
Aldh7a1	Aldh6a1	c	compound
Aldh7a1	Gatm	c	compound
Aldh7a1	Hibadh	c	compound
Aldh7a1	Upb1	c	compound
Aldh9a1	Akr1a1	c	compound
Aldh9a1	Aldh6a1	c	compound
Aldh9a1	Cndp2	c	compound
Aldh9a1	Gatm	c	compound
Aldh9a1	Hibadh	c	compound
Aldh9a1	Upb1	c	compound
Aldoc	Gapdhs	c	compound
Aldoc	Taldo1	c	compound
Aldoc	Tkt	c	compound
Alox12	Cyp2j10	c	compound
Alox12	Cyp2j4	c	compound
Alox12	Pla2g12a	c	compound
Alox12	Pla2g16	c	compound
Alox12	Ptgs1	c	compound
Alox15b	Alox12	c	compound
Alox15b	Cyp2j4	c	compound
Alox15b	Cyp2u1	c	compound
Alox15b	Cyp4f18	c	compound
Alox15b	Pla2g12a	c	compound
Alox15b	Pla2g16	c	compound
Alox15b	Ptgs1	c	compound
Ampd2	Adk	c	compound
Ampd2	Ak1	c	compound
Ampd2	Ak7	c	compound
Ampd2	Aprt	c	compound
Ampd2	Impdh1	c	compound
Ampd2	Nt5c	c	compound
Ampd2	Nt5c1a	c	compound
Ampd2	Nt5e	c	compound
Ampd2	Nt5m	c	compound
Ampd3	Adk	c	compound
Ampd3	Ak1	c	compound
Ampd3	Ak7	c	compound
Ampd3	Aprt	c	compound
Ampd3	Impdh1	c	compound
Ampd3	Nt5c	c	compound
Ampd3	Nt5c1a	c	compound
Ampd3	Nt5e	c	compound
Ampd3	Nt5m	c	compound
Amt	Mtr	c	compound
Amy1a	Pygl	c	compound
Amy1a	Pygm	c	compound
Angpt1	Csf1r	a	activation
Angpt1	Egfr	a	activation
Angpt1	Fgfr1	a	activation
Angpt1	Fgfr2	a	activation
Angpt1	Fgfr3	a	activation
Angpt1	Fgfr4	a	activation
Angpt1	Met	a	activation
Angpt1	Pdgfrb	a	activation
Angpt4	Csf1r	a	activation
Angpt4	Egfr	a	activation
Angpt4	Fgfr1	a	activation
Angpt4	Fgfr2	a	activation
Angpt4	Fgfr3	a	activation
Angpt4	Fgfr4	a	activation
Angpt4	Met	a	activation
Angpt4	Pdgfrb	a	activation
Aox1	Aldh6a1	c	compound
Aox1	Cyp26b1	c	compound
Aox1	Cyp2a3	c	compound
Aox1	Cyp2s1	c	compound
Aox1	Hibadh	c	compound
Aox1	Ugt1a8	c	compound
Aox2	Aldh6a1	c	compound
Aox2	Cyp26b1	c	compound
Aox2	Cyp2a3	c	compound
Aox2	Cyp2s1	c	compound
Aox2	Hibadh	c	compound
Aox2	Ugt1a8	c	compound
Aprt	Adk	c	compound
Aprt	Nt5c	c	compound
Aprt	Nt5c1a	c	compound
Aprt	Nt5e	c	compound
Aprt	Nt5m	c	compound
Araf	Map2k2	a(p)	activation(phosphorylation)
Arf6	Pip5k1b	a	activation
Arf6	Pip5k1c	a	activation
Arf6	Pld1	a	activation
Arf6	Pld2	a	activation
Asah1	Kdsr	c	compound
Asah1	Sphk2	c	compound
Asl	Azin2	c	compound
Asl	Nos3	c	compound
Atf4	Bcl2	ex	expression
Atf4	Crtc2	b	binding/association
Atf4	Ddit3	a	activation
Atf4	Fos	ex	expression
Atf6b	Bcl2	ex	expression
Atf6b	Ddit3	a	activation
Atf6b	Fos	ex	expression
Atm	Chek1	a(p)	activation(phosphorylation)
Atm	Chek2	a(p)	activation(phosphorylation)
Atm	Tp53	a(p)	activation(phosphorylation)
Auh	Mccc2	c	compound
B3galt4	B4galnt1	c	compound
B3galt4	St3gal1	c	compound
B3galt4	St3gal2	c	compound
B3gnt2	Fut2	c	compound
B3gnt2	Gcnt2	c	compound
B3gnt2	Sec1	c	compound
B4galt2	B3gnt2	c	compound
B4galt2	Fut2	c	compound
B4galt2	Fut4	c	compound
B4galt2	Galt	c	compound
B4galt2	Sec1	c	compound
B4galt3	B3gnt2	c	compound
B4galt3	Fut2	c	compound
B4galt3	Fut4	c	compound
B4galt3	Gcnt2	c	compound
B4galt3	Sec1	c	compound
B4galt4	B3gnt2	c	compound
B4galt4	Fut2	c	compound
B4galt4	Fut4	c	compound
B4galt4	Gcnt2	c	compound
B4galt4	Sec1	c	compound
Bad	Bcl2	disso(inh)	dissociation(inhibition)
Bad	Bcl2l1	inh	inhibition
Bbc3	Tp53	ex	expression
Bcar1	Crk	a(b)	activation(binding/association)
Bcar1	Crkl	a(b)	activation(binding/association)
Bcar1	Pxn	p	phosphorylation
Bckdha	Bcat2	c	compound
Bckdha	Dbt	c	compound
Bcl2	Bak1	inh	inhibition
Bcl2	Bax	inh	inhibition
Bcl2	Tp53	inh	inhibition
Bcl2l11	Bax	a	activation
Bco1	Aldh1a2	c	compound
Bco1	Aldh1a7	c	compound
Bco1	Aox1	c	compound
Bco1	Aox2	c	compound
Bco1	Dhrs4	c	compound
Bco1	Rdh11	c	compound
Bco1	Rdh12	c	compound
Bdh1	Hmgcl	c	compound
Birc5	Casp9	a	activation
Blnk	Btk	b	binding/association
Blnk	Grb2	b	binding/association
Blvra	Ugt1a8	c	compound
Blvrb	Ugt1a8	c	compound
Bpgm	Pgam2	c	compound
Brap	Ksr1	inh	inhibition
Bst1	Nadk	c	compound
Bst1	Nnt	c	compound
Btk	Chuk	a	activation
Btk	Ikbkb	a	activation
Cacna1a	Rasgrp1	c	compound
Cacna1a	Rasgrp3	c	compound
Cacna1h	Calm1	c	compound
Cacna1h	Rasgrp1	c	compound
Cacna1h	Rasgrp3	c	compound
Cacnb3	Rasgrp1	c	compound
Cacnb3	Rasgrp3	c	compound
Cacng2	Rasgrp1	c	compound
Cacng2	Rasgrp3	c	compound
Cacng4	Rasgrp1	c	compound
Cacng4	Rasgrp3	c	compound
Cacng6	Rasgrp1	c	compound
Cacng6	Rasgrp3	c	compound
Cacng7	Rasgrp1	c	compound
Cacng7	Rasgrp3	c	compound
Cacng8	Rasgrp1	c	compound
Cacng8	Rasgrp3	c	compound
Calm1	Adcy4	a	activation
Calm1	Adcy5	a	activation
Calm1	Adcy6	a	activation
Calm1	Camk2b	a	activation
Calm1	Camk4	a	activation
Calm1	Camkk2	a	activation
Calm1	Hras	a	activation
Calm1	Itpr1	c	compound
Calm1	Kras	a	activation
Calm1	Nos3	a(b)	activation(binding/association)
Calm1	Nras	a	activation
Calm1	Ppp3ca	a	activation
Calm1	Pygl	a(p)	activation(phosphorylation)
Calm1	Pygm	a(p)	activation(phosphorylation)
Camk2b	Atf4	a	activation
Camk2b	Atf6b	a	activation
Camk2b	Cacnb3	a(p)	activation(phosphorylation)
Camk2b	Cacng2	a(p)	activation(phosphorylation)
Camk2b	Cacng4	a(p)	activation(phosphorylation)
Camk2b	Cacng6	a(p)	activation(phosphorylation)
Camk2b	Cacng7	a(p)	activation(phosphorylation)
Camk2b	Cacng8	a(p)	activation(phosphorylation)
Camk2b	Calm1	b	binding/association
Camk2b	Creb1	a	activation
Camk2b	Creb3l1	a	activation
Camk2b	Creb3l2	a	activation
Camk2b	Creb5	a	activation
Camk2b	Flna	p	phosphorylation
Camk2b	Flnc	p	phosphorylation
Camk2b	Nos3	a	activation
Camk2b	Stat1	a(p)	activation(phosphorylation)
Camk4	Atf4	a(p)	activation(phosphorylation)
Camk4	Atf6b	a(p)	activation(phosphorylation)
Camk4	Calm1	b	binding/association
Camk4	Creb1	a(p)	activation(phosphorylation)
Camk4	Creb3l1	a(p)	activation(phosphorylation)
Camk4	Creb3l2	a(p)	activation(phosphorylation)
Camk4	Creb5	a(p)	activation(phosphorylation)
Camk4	Nos3	a	activation
Camkk2	Camk4	a	activation
Camkk2	Prkab1	a(p)	activation(phosphorylation)
Capn2	Casp12	a	activation
Card6	Ripk2	a	activation
Casp12	Casp9	a	activation
Casp1	Il18	a	activation
Casp9	Casp7	a	activation
Cbr1	Fam213b	c	compound
Cbr1	Ugt1a8	c	compound
Cbr3	Fam213b	c	compound
Cbr3	Ugt1a8	c	compound
Cbs	Psph	c	compound
Cbs	Sdsl	c	compound
Cbs	Shmt2	c	compound
Ccl27	Ccr1l1	a(b)	activation(binding/association)
Ccl27	Cx3cr1	a(b)	activation(binding/association)
Ccl27	Cxcr4	a(b)	activation(binding/association)
Ccl7	Ccr1l1	a(b)	activation(binding/association)
Ccl7	Cx3cr1	a(b)	activation(binding/association)
Ccl7	Cxcr4	a(b)	activation(binding/association)
Ccnd3	Rbl2	inh(p)	inhibition(phosphorylation)
Ccr1l1	Gnai2	a	activation
Ccr1l1	Gnai3	a	activation
Ccr1l1	Jak3	a	activation
Cd14	Gna12	a	activation
Cd14	Tlr2	a	activation
Cd14	Tlr4	a	activation
Cd38	Bst1	c	compound
Cd38	Nadk	c	compound
Cd38	Nnt	c	compound
Cdc37	Akt1	a	activation
Cdc37	Akt2	a	activation
Cdk4	Rbl2	inh(p)	inhibition(phosphorylation)
Cdkn1a	Ccnd3	inh	inhibition
Cdkn1a	Cdk4	inh	inhibition
Cdkn1b	Ccnd3	inh	inhibition
Cdkn1b	Cdk4	inh	inhibition
Cdkn2a	Ccnd3	inh	inhibition
Cdkn2a	Cdk4	inh	inhibition
Cdkn2a	Mdm2	inh	inhibition
Cers2	Degs1	c	compound
Cers2	Kdsr	c	compound
Cers2	Sphk2	c	compound
Cflar	Fadd	inh	inhibition
Cflar	Tradd	inh	inhibition
Chdh	Aldh7a1	c	compound
Chek1	Tp53	a(p)	activation(phosphorylation)
Chek2	Tp53	a(p)	activation(phosphorylation)
Chpt1	Dgkz	c	compound
Chpt1	Lpcat1	c	compound
Chpt1	Lpin1	c	compound
Chpt1	Pcyt1a	c	compound
Chpt1	Pemt	c	compound
Chpt1	Pla2g12a	c	compound
Chpt1	Pld1	c	compound
Chpt1	Pld2	c	compound
Chpt1	Pld4	c	compound
Chrm1	Gng12	a	activation
Chuk	Foxo3	inh(p)	inhibition(phosphorylation)
Chuk	Foxo4	inh(p)	inhibition(phosphorylation)
Chuk	Irf7	a(p)	activation(phosphorylation)
Chuk	Irs2	inh(p)	inhibition(phosphorylation)
Chuk	Irs3	inh(p)	inhibition(phosphorylation)
Chuk	Nfkb2	a(p)	activation(phosphorylation)
Chuk	Nfkbia	a(p)	activation(phosphorylation)
Chuk	Nfkbib	a(p)	activation(phosphorylation)
Chuk	Nfkbie	a(p)	activation(phosphorylation)
Chuk	Rela	a	activation
Cldn10	Cldn22	b	binding/association
Cldn10	Cldn5	b	binding/association
Cldn10	Cldn6	b	binding/association
Cldn10	Cldn9	b	binding/association
Cldn11	Cldn10	b	binding/association
Cldn11	Cldn19	b	binding/association
Cldn11	Cldn6	b	binding/association
Cldn11	Ocln	b	binding/association
Cldn19	Cldn10	b	binding/association
Cldn19	Cldn4	b	binding/association
Cldn19	Ocln	b	binding/association
Cldn22	Cldn11	b	binding/association
Cldn22	Cldn19	b	binding/association
Cldn22	Cldn6	b	binding/association
Cldn24	Cldn10	b	binding/association
Cldn24	Cldn11	b	binding/association
Cldn24	Cldn19	b	binding/association
Cldn24	Cldn22	b	binding/association
Cldn24	Cldn9	b	binding/association
Cldn4	Cldn10	b	binding/association
Cldn4	Cldn11	b	binding/association
Cldn4	Cldn22	b	binding/association
Cldn4	Cldn24	b	binding/association
Cldn4	Cldn5	b	binding/association
Cldn4	Cldn6	b	binding/association
Cldn4	Cldn9	b	binding/association
Cldn4	Ocln	b	binding/association
Cldn5	Cldn11	b	binding/association
Cldn5	Cldn19	b	binding/association
Cldn5	Cldn22	b	binding/association
Cldn5	Cldn24	b	binding/association
Cldn5	Cldn6	b	binding/association
Cldn5	Cldn9	b	binding/association
Cldn5	Ocln	b	binding/association
Cldn6	Cldn19	b	binding/association
Cldn6	Cldn24	b	binding/association
Cldn6	Cldn9	b	binding/association
Cldn6	Ocln	b	binding/association
Cldn9	Cldn11	b	binding/association
Cldn9	Cldn19	b	binding/association
Cldn9	Cldn22	b	binding/association
Cldn9	Ocln	b	binding/association
Cmpk1	Dctd	c	compound
Cmpk1	Dctpp1	c	compound
Cmpk1	Nt5c	c	compound
Cmpk1	Nt5c1a	c	compound
Cmpk1	Nt5e	c	compound
Cmpk1	Nt5m	c	compound
Cmpk1	Rrm1	c	compound
Cmpk1	Uck1	c	compound
Cmpk1	Uck2	c	compound
Cmpk1	Uckl1	c	compound
Cmpk2	Dctd	c	compound
Cmpk2	Dctpp1	c	compound
Cmpk2	Nt5c	c	compound
Cmpk2	Nt5c1a	c	compound
Cmpk2	Nt5e	c	compound
Cmpk2	Nt5m	c	compound
Cmpk2	Rrm1	c	compound
Cmpk2	Uck1	c	compound
Cmpk2	Uck2	c	compound
Cmpk2	Uckl1	c	compound
Cndp2	Aldh2	c	compound
Cndp2	Aldh3a1	c	compound
Cndp2	Aldh3a2	c	compound
Cndp2	Aldh3b1	c	compound
Cndp2	Aldh7a1	c	compound
Cndp2	Gatm	c	compound
Cndp2	Hdc	c	compound
Col1a1	Itga11	a	activation
Col1a1	Itga5	a	activation
Col1a1	Itga6	a	activation
Col1a1	Itga7	a	activation
Col1a1	Itga8	a	activation
Col1a1	Itgb1	a	activation
Col1a1	Itgb3	a	activation
Col1a1	Itgb4	a	activation
Col1a1	Itgb5	a	activation
Col1a1	Itgb8	a	activation
Col1a2	Itga11	a	activation
Col1a2	Itga5	a	activation
Col1a2	Itga6	a	activation
Col1a2	Itga7	a	activation
Col1a2	Itga8	a	activation
Col1a2	Itgb1	a	activation
Col1a2	Itgb3	a	activation
Col1a2	Itgb4	a	activation
Col1a2	Itgb5	a	activation
Col1a2	Itgb8	a	activation
Col4a1	Itga11	a	activation
Col4a1	Itga5	a	activation
Col4a1	Itga6	a	activation
Col4a1	Itga7	a	activation
Col4a1	Itga8	a	activation
Col4a1	Itgb1	a	activation
Col4a1	Itgb3	a	activation
Col4a1	Itgb4	a	activation
Col4a1	Itgb5	a	activation
Col4a1	Itgb8	a	activation
Col6a2	Itga11	a	activation
Col6a2	Itga5	a	activation
Col6a2	Itga6	a	activation
Col6a2	Itga7	a	activation
Col6a2	Itga8	a	activation
Col6a2	Itgb1	a	activation
Col6a2	Itgb3	a	activation
Col6a2	Itgb4	a	activation
Col6a2	Itgb5	a	activation
Col6a2	Itgb8	a	activation
Comt	Aldh3a1	c	compound
Comt	Maob	c	compound
Comt	Ugt1a8	c	compound
Cpt1c	Acsbg1	c	compound
Cpt1c	Acsl3	c	compound
Cpt1c	Acsl6	c	compound
Cpt2	Acox1	c	compound
Cpt2	Cpt1c	c	compound
Creb1	Bcl2	ex	expression
Creb1	Crtc2	b	binding/association
Creb1	Fos	ex	expression
Creb1	Mitf	ex	expression
Creb3l1	Bcl2	ex	expression
Creb3l1	Fos	ex	expression
Creb3l1	Mitf	ex	expression
Creb3l2	Bcl2	ex	expression
Creb3l2	Fos	ex	expression
Creb3l2	Mitf	ex	expression
Creb5	Bcl2	ex	expression
Creb5	Fos	ex	expression
Crk	Pik3ca	a	activation
Crk	Pik3cd	a	activation
Crk	Pik3r2	a	activation
Crk	Pik3r5	a	activation
Crk	Pxn	a	activation
Crk	Rhoq	a	activation
Crkl	Abl1	a	activation
Crkl	Pik3ca	a	activation
Crkl	Pik3cd	a	activation
Crkl	Pik3r2	a	activation
Crkl	Pik3r5	a	activation
Crkl	Pxn	a	activation
Crkl	Rhoq	a	activation
Crtc2	Akt1	a(p)	activation(phosphorylation)
Crtc2	Akt2	a(p)	activation(phosphorylation)
Csf1	Csf1r	a	activation
Csf1	Egfr	a	activation
Csf1	Fgfr1	a	activation
Csf1	Fgfr2	a	activation
Csf1	Fgfr3	a	activation
Csf1	Fgfr4	a	activation
Csf1	Met	a	activation
Csf1	Pdgfrb	a	activation
Csf1r	Crk	a	activation
Csf1r	Crkl	a	activation
Csf1r	Grb2	a	activation
Csf1r	Plcb3	a	activation
Csf1r	Shc1	a	activation
Csf1r	Shc2	a	activation
Csf2rb	Jak3	p	phosphorylation
Csf2rb	Tyk2	p	phosphorylation
Csf3r	Jak3	p	phosphorylation
Csf3r	Tyk2	p	phosphorylation
Csnk2b	Nfkbia	a(p)	activation(phosphorylation)
Csnk2b	Ocln	p	phosphorylation
Ctnna1	Actb	disso	dissociation
Ctnna1	Actg1	disso	dissociation
Ctnna1	Actn4	b	binding/association
Ctnna1	Ywhag	a	activation
Ctnna2	Actb	disso	dissociation
Ctnna2	Actg1	disso	dissociation
Ctnna2	Actn4	b	binding/association
Ctnna2	Ywhag	a	activation
Ctnnd1	Rac2	a	activation
Ctps1	Nme2	c	compound
Ctps1	Nme3	c	compound
Ctps1	Polr1c	c	compound
Ctps1	Polr2c	c	compound
Ctps1	Polr2j	c	compound
Ctps1	Polr3d	c	compound
Ctps1	Polr3gl	c	compound
Ctps1	Polr3k	c	compound
Ctps1	Twistnb	c	compound
Ctps1	Znrd1	c	compound
Cx3cl1	Ccr1l1	a(b)	activation(binding/association)
Cx3cl1	Cx3cr1	a(b)	activation(binding/association)
Cx3cl1	Cxcr4	a(b)	activation(binding/association)
Cx3cr1	Gnai2	a	activation
Cx3cr1	Gnai3	a	activation
Cx3cr1	Jak3	a	activation
Cxcl10	Ccr1l1	a(b)	activation(binding/association)
Cxcl10	Cx3cr1	a(b)	activation(binding/association)
Cxcl10	Cxcr4	a(b)	activation(binding/association)
Cxcl13	Ccr1l1	a(b)	activation(binding/association)
Cxcl13	Cx3cr1	a(b)	activation(binding/association)
Cxcl13	Cxcr4	a(b)	activation(binding/association)
Cxcl14	Ccr1l1	a(b)	activation(binding/association)
Cxcl14	Cx3cr1	a(b)	activation(binding/association)
Cxcl14	Cxcr4	a(b)	activation(binding/association)
Cxcl16	Ccr1l1	a(b)	activation(binding/association)
Cxcl16	Cx3cr1	a(b)	activation(binding/association)
Cxcl16	Cxcr4	a(b)	activation(binding/association)
Cxcr4	Gnai2	a(b)	activation(binding/association)
Cxcr4	Gnai3	a(b)	activation(binding/association)
Cxcr4	Jak3	a	activation
Cyba	Mapk11	a	activation
Cyba	Mapk12	a	activation
Cyba	Mmp2	a	activation
Cyba	Mmp9	a	activation
Cyba	Ncf1	b	binding/association
Cyba	Ncf2	b	binding/association
Cyba	Ncf4	b	binding/association
Cyp26b1	Cyp2a3	c	compound
Cyp26b1	Ugt1a8	c	compound
Cyp2a3	Ugt1a8	c	compound
Cyp2j10	Alox15b	c	compound
Cyp2j10	Cyp2j4	c	compound
Cyp2j10	Cyp2u1	c	compound
Cyp2j10	Cyp4f18	c	compound
Cyp2j4	Cyp4f1	c	compound
Cyp2j4	Cyp4f18	c	compound
Cyp2j4	Pla2g16	c	compound
Cyp2s1	Cyp26b1	c	compound
Cyp2s1	Ugt1a8	c	compound
Cyp2u1	Alox12	c	compound
Cyp2u1	Cyp2j4	c	compound
Cyp2u1	Cyp4f1	c	compound
Cyp2u1	Cyp4f18	c	compound
Cyp2u1	Pla2g12a	c	compound
Cyp2u1	Pla2g16	c	compound
Cyp2u1	Ptgs1	c	compound
Cyp4f18	Alox12	c	compound
Cyp4f18	Pla2g12a	c	compound
Cyp4f18	Pla2g16	c	compound
Cyp4f18	Ptgs1	c	compound
Cyp4f1	Alox12	c	compound
Cyp4f1	Alox15b	c	compound
Cyp4f1	Cyp2j10	c	compound
Cyp4f1	Pla2g12a	c	compound
Cyp4f1	Pla2g16	c	compound
Cyp4f1	Ptgs1	c	compound
Dbt	Acads	c	compound
Dctpp1	Dctd	c	compound
Dctpp1	Nt5c1a	c	compound
Dctpp1	Nt5e	c	compound
Dctpp1	Nt5m	c	compound
Dcxr	Akr1b1	c	compound
Dcxr	Akr1b8	c	compound
Ddit3	Bcl2	inh	inhibition
Ddit3	Bcl2l11	a	activation
Ddx58	Traf2	a	activation
Degs1	Asah1	c	compound
Degs1	Enpp7	c	compound
Degs1	Smpd1	c	compound
Degs1	Smpd2	c	compound
Degs1	Smpd3	c	compound
Degs1	Smpd4	c	compound
Dgat1	Dgkz	c	compound
Dgat1	Lipg	c	compound
Dgat1	Lpin1	c	compound
Dgat1	Pnpla2	c	compound
Dgat1	Rdh11	c	compound
Dgkz	Agpat1	c	compound
Dgkz	Agpat3	c	compound
Dgkz	Plcd1	c	compound
Dgkz	Plcd3	c	compound
Dgkz	Plcd4	c	compound
Dgkz	Pld1	c	compound
Dgkz	Pld2	c	compound
Dgkz	Pld4	c	compound
Dhrs4	Aldh1a2	c	compound
Dhrs4	Aldh1a7	c	compound
Dhrs4	Aox1	c	compound
Dhrs4	Aox2	c	compound
Dhrs4	Dgat1	c	compound
Dusp10	Mapk11	dep(inh)	dephosphorylation(inhibition)
Dusp10	Mapk12	dep(inh)	dephosphorylation(inhibition)
Dusp16	Mapk11	dep(inh)	dephosphorylation(inhibition)
Dusp16	Mapk12	dep(inh)	dephosphorylation(inhibition)
Dusp1	Mapk11	dep(inh)	dephosphorylation(inhibition)
Dusp1	Mapk12	dep(inh)	dephosphorylation(inhibition)
Dusp2	Mapk11	dep(inh)	dephosphorylation(inhibition)
Dusp2	Mapk12	dep(inh)	dephosphorylation(inhibition)
Dusp3	Mapk11	dep(inh)	dephosphorylation(inhibition)
Dusp3	Mapk12	dep(inh)	dephosphorylation(inhibition)
Dusp4	Mapk11	dep(inh)	dephosphorylation(inhibition)
Dusp4	Mapk12	dep(inh)	dephosphorylation(inhibition)
Dusp5	Mapk11	dep(inh)	dephosphorylation(inhibition)
Dusp5	Mapk12	dep(inh)	dephosphorylation(inhibition)
Dusp6	Mapk11	dep(inh)	dephosphorylation(inhibition)
Dusp6	Mapk12	dep(inh)	dephosphorylation(inhibition)
Dusp8	Mapk11	dep(inh)	dephosphorylation(inhibition)
Dusp8	Mapk12	dep(inh)	dephosphorylation(inhibition)
Dvl1	Csnk2b	b	binding/association
Dvl3	Csnk2b	b	binding/association
Echs1	Acadl	c	compound
Echs1	Acadm	c	compound
Echs1	Acadvl	c	compound
Echs1	Acox1	c	compound
Echs1	Gcdh	c	compound
Echs1	Ivd	c	compound
Echs1	Mecr	c	compound
Efna1	Csf1r	a	activation
Efna1	Egfr	a	activation
Efna1	Fgfr1	a	activation
Efna1	Fgfr2	a	activation
Efna1	Fgfr3	a	activation
Efna1	Fgfr4	a	activation
Efna1	Met	a	activation
Efna1	Pdgfrb	a	activation
Efna2	Csf1r	a	activation
Efna2	Egfr	a	activation
Efna2	Fgfr1	a	activation
Efna2	Fgfr2	a	activation
Efna2	Fgfr3	a	activation
Efna2	Fgfr4	a	activation
Efna2	Met	a	activation
Efna2	Pdgfrb	a	activation
Efna4	Csf1r	a	activation
Efna4	Egfr	a	activation
Efna4	Fgfr1	a	activation
Efna4	Fgfr2	a	activation
Efna4	Fgfr3	a	activation
Efna4	Fgfr4	a	activation
Efna4	Met	a	activation
Efna4	Pdgfrb	a	activation
Egf	Csf1r	a	activation
Egf	Egfr	a	activation
Egf	Erbb2	a	activation
Egf	Fgfr1	a	activation
Egf	Fgfr2	a	activation
Egf	Fgfr3	a	activation
Egf	Fgfr4	a	activation
Egf	Met	a	activation
Egf	Pdgfrb	a	activation
Egfr	Crk	a(p)	activation(phosphorylation)
Egfr	Crkl	a(p)	activation(phosphorylation)
Egfr	Ctnnd1	inh(p)	inhibition(phosphorylation)
Egfr	Erbb2	b	binding/association
Egfr	Grb2	a(b)	activation(binding/association)
Egfr	Hras	a	activation
Egfr	Kras	a	activation
Egfr	Nras	a	activation
Egfr	Pik3ca	a	activation
Egfr	Pik3cd	a	activation
Egfr	Pik3r2	a	activation
Egfr	Pik3r5	a	activation
Egfr	Plcb3	a	activation
Egfr	Shc1	a(p)	activation(phosphorylation)
Egfr	Shc2	a(p)	activation(phosphorylation)
Egfr	Src	a	activation
Egfr	Stat5a	a(p)	activation(phosphorylation)
Egfr	Stat5b	a(p)	activation(phosphorylation)
Elk1	Ccnd3	ex	expression
Elk1	Fos	ex	expression
Elk4	Fos	ex	expression
Eno1	Bpgm	c	compound
Eno1	Pgam2	c	compound
Enpp7	Asah1	c	compound
Enpp7	Cers2	c	compound
Ephx2	Cyp2j10	c	compound
Ephx2	Cyp2j4	c	compound
Erbb2	Ctnnd1	inh(p)	inhibition(phosphorylation)
Erbb2	Grb2	a	activation
Erbb2	Pik3ca	a	activation
Erbb2	Pik3cd	a	activation
Erbb2	Pik3r2	a	activation
Erbb2	Pik3r5	a	activation
Erbb2	Shc1	a(p)	activation(phosphorylation)
Erbb2	Shc2	a(p)	activation(phosphorylation)
Erbb3	Grb2	a	activation
Erbb3	Pik3ca	a	activation
Erbb3	Pik3cd	a	activation
Erbb3	Pik3r2	a	activation
Erbb3	Pik3r5	a	activation
Erbb3	Shc1	a(p)	activation(phosphorylation)
Erbb3	Shc2	a(p)	activation(phosphorylation)
Exoc7	Rhoq	b	binding/association
Ezr	Actb	a(b)	activation(binding/association)
Ezr	Actg1	a	activation
Ezr	Icam1	b	binding/association
F2r	Gna12	a	activation
Fadd	Cflar	b	binding/association
Fas	Daxx	a	activation
Fas	Fadd	a	activation
Fasn	Acacb	c	compound
Fasn	Mcat	c	compound
Fgf1	Csf1r	a	activation
Fgf1	Egfr	a	activation
Fgf1	Fgfr1	a	activation
Fgf1	Fgfr2	a	activation
Fgf1	Fgfr3	a	activation
Fgf1	Fgfr4	a	activation
Fgf1	Met	a	activation
Fgf1	Pdgfrb	a	activation
Fgf20	Csf1r	a	activation
Fgf20	Egfr	a	activation
Fgf20	Fgfr1	a	activation
Fgf20	Fgfr2	a	activation
Fgf20	Fgfr3	a	activation
Fgf20	Fgfr4	a	activation
Fgf20	Met	a	activation
Fgf20	Pdgfrb	a	activation
Fgf22	Csf1r	a	activation
Fgf22	Egfr	a	activation
Fgf22	Fgfr1	a	activation
Fgf22	Fgfr2	a	activation
Fgf22	Fgfr3	a	activation
Fgf22	Fgfr4	a	activation
Fgf22	Met	a	activation
Fgf22	Pdgfrb	a	activation
Fgf2	Csf1r	a	activation
Fgf2	Egfr	a	activation
Fgf2	Fgfr1	a	activation
Fgf2	Fgfr2	a	activation
Fgf2	Fgfr3	a	activation
Fgf2	Fgfr4	a	activation
Fgf2	Met	a	activation
Fgf2	Pdgfrb	a	activation
Fgf7	Csf1r	a	activation
Fgf7	Egfr	a	activation
Fgf7	Fgfr1	a	activation
Fgf7	Fgfr2	a	activation
Fgf7	Fgfr3	a	activation
Fgf7	Fgfr4	a	activation
Fgf7	Met	a	activation
Fgf7	Pdgfrb	a	activation
Fgfr1	Crk	a	activation
Fgfr1	Crkl	a	activation
Fgfr1	Grb2	a	activation
Fgfr1	Hras	a	activation
Fgfr1	Kras	a	activation
Fgfr1	Nras	a	activation
Fgfr1	Pik3ca	a	activation
Fgfr1	Pik3cd	a	activation
Fgfr1	Pik3r2	a	activation
Fgfr1	Pik3r5	a	activation
Fgfr1	Plcb3	a	activation
Fgfr1	Shc1	a	activation
Fgfr1	Shc2	a	activation
Fgfr2	Crk	a	activation
Fgfr2	Crkl	a	activation
Fgfr2	Grb2	a	activation
Fgfr2	Pik3ca	a	activation
Fgfr2	Pik3cd	a	activation
Fgfr2	Pik3r2	a	activation
Fgfr2	Pik3r5	a	activation
Fgfr2	Plcb3	a	activation
Fgfr2	Shc1	a	activation
Fgfr2	Shc2	a	activation
Fgfr3	Crk	a	activation
Fgfr3	Crkl	a	activation
Fgfr3	Grb2	a	activation
Fgfr3	Plcb3	a	activation
Fgfr3	Shc1	a	activation
Fgfr3	Shc2	a	activation
Fgfr4	Crk	a	activation
Fgfr4	Crkl	a	activation
Fgfr4	Grb2	a	activation
Fgfr4	Plcb3	a	activation
Fgfr4	Shc1	a	activation
Fgfr4	Shc2	a	activation
Fgr	Pik3ca	a(p)	activation(phosphorylation)
Fgr	Pik3cd	a(p)	activation(phosphorylation)
Fgr	Pik3r2	a(p)	activation(phosphorylation)
Fgr	Pik3r5	a(p)	activation(phosphorylation)
Fgr	Shc1	a	activation
Fgr	Shc2	a	activation
Flna	Itga11	b	binding/association
Flna	Itga5	b	binding/association
Flna	Itga6	b	binding/association
Flna	Itga7	b	binding/association
Flna	Itga8	b	binding/association
Flna	Itgb1	b	binding/association
Flna	Itgb3	b	binding/association
Flna	Itgb4	b	binding/association
Flna	Itgb5	b	binding/association
Flna	Itgb8	b	binding/association
Flnc	Itga11	b	binding/association
Flnc	Itga5	b	binding/association
Flnc	Itga6	b	binding/association
Flnc	Itga7	b	binding/association
Flnc	Itga8	b	binding/association
Flnc	Itgb1	b	binding/association
Flnc	Itgb3	b	binding/association
Flnc	Itgb4	b	binding/association
Flnc	Itgb5	b	binding/association
Flnc	Itgb8	b	binding/association
Flt3	Grb2	a	activation
Flt3	Pik3ca	a	activation
Flt3	Pik3cd	a	activation
Flt3	Pik3r2	a	activation
Flt3	Pik3r5	a	activation
Flt3	Stat3	a	activation
Flt3	Stat5a	a	activation
Flt3	Stat5b	a	activation
Fos	Cdk4	ex	expression
Fos	Mmp2	ex	expression
Fos	Mmp9	ex	expression
Fos	Vegfb	ex	expression
Fos	Vegfc	ex	expression
Foxo3	Atm	ex	expression
Foxo3	Bcl2l11	ex	expression
Foxo3	Cat	ex	expression
Foxo3	Ccng2	ex	expression
Foxo3	Cdkn1a	ex	expression
Foxo3	Cdkn1b	ex	expression
Foxo3	Gabarap	ex	expression
Foxo3	Gadd45a	ex	expression
Foxo3	Gadd45b	ex	expression
Foxo3	Gadd45g	ex	expression
Foxo3	Galt	ex	expression
Foxo3	Pck2	ex	expression
Foxo3	Rbl2	ex	expression
Foxo4	Atm	ex	expression
Foxo4	Bcl2l11	ex	expression
Foxo4	Cat	ex	expression
Foxo4	Ccng2	ex	expression
Foxo4	Cdkn1a	ex	expression
Foxo4	Cdkn1b	ex	expression
Foxo4	Gabarap	ex	expression
Foxo4	Gadd45a	ex	expression
Foxo4	Gadd45b	ex	expression
Foxo4	Gadd45g	ex	expression
Foxo4	Pck2	ex	expression
Foxo4	Rbl2	ex	expression
Fut4	B3gnt2	c	compound
Fut4	Fut2	c	compound
Fut4	Gcnt2	c	compound
Fut4	Sec1	c	compound
Fzd1	Dvl1	a	activation
Fzd1	Dvl3	a	activation
Fzd2	Dvl1	a	activation
Fzd2	Dvl3	a	activation
Fzd6	Dvl1	a	activation
Fzd6	Dvl3	a	activation
Fzd8	Dvl1	a	activation
Fzd8	Dvl3	a	activation
Fzd9	Dvl1	a	activation
Fzd9	Dvl3	a	activation
Gaa	Hk2	c	compound
Gab1	Crk	a	activation
Gab1	Crkl	a	activation
Gab1	Grb2	a	activation
Gab1	Pik3ca	a(b)	activation(binding/association)
Gab1	Pik3cd	a(b)	activation(binding/association)
Gab1	Pik3r2	a(b)	activation(binding/association)
Gab1	Pik3r5	a(b)	activation(binding/association)
Gab1	Ptpn11	a	activation
Gab2	Pik3ca	a(b)	activation(binding/association)
Gab2	Pik3cd	a(b)	activation(binding/association)
Gab2	Pik3r2	a(b)	activation(binding/association)
Gab2	Pik3r5	a(b)	activation(binding/association)
Gab2	Ptpn11	a	activation
Gadd45a	Map3k4	a	activation
Gadd45b	Map3k4	a	activation
Gadd45g	Map3k4	a	activation
Galm	Adpgk	c	compound
Galm	Akr1b1	c	compound
Galm	Akr1b8	c	compound
Galm	Galk1	c	compound
Galm	Glb1	c	compound
Galm	Hk2	c	compound
Galns	Glb1	c	compound
Galt	Galk1	c	compound
Gamt	Ckb	c	compound
Gamt	Gatm	c	compound
Gapdhs	Bpgm	c	compound
Gatm	Alas1	c	compound
Gatm	Alas2	c	compound
Gatm	Gldc	c	compound
Gatm	Sardh	c	compound
Gcdh	Acox1	c	compound
Gcdh	Ogdhl	c	compound
Gcnt1	B4galt5	c	compound
Gcnt1	Galnt1	c	compound
Gcnt1	Galnt10	c	compound
Gcnt1	Galnt18	c	compound
Gcnt1	Galnt2	c	compound
Gcnt1	Galnt6	c	compound
Gcnt2	Fut2	c	compound
Gcnt2	Sec1	c	compound
Gcsh	Shmt2	c	compound
Glb1	B4galnt1	c	compound
Glb1	B4galt2	c	compound
Glb1	Hexa	c	compound
Glb1	Hexb	c	compound
Glb1	St3gal1	c	compound
Glb1	St3gal2	c	compound
Gldc	Amt	c	compound
Gmds	Gmppb	c	compound
Gmppa	Gmds	c	compound
Gnai2	Adcy4	a(inh)	activation(inhibition)
Gnai2	Adcy5	a(inh)	activation(inhibition)
Gnai2	Adcy6	a(inh)	activation(inhibition)
Gnai2	Cacna1a	inh	inhibition
Gnai2	Fgr	a	activation
Gnai2	Gnb2	disso	dissociation
Gnai2	Gnb4	disso	dissociation
Gnai2	Gng10	disso	dissociation
Gnai2	Gng11	disso	dissociation
Gnai2	Gng12	disso	dissociation
Gnai2	Gng5	disso	dissociation
Gnai2	Gng7	disso	dissociation
Gnai2	Hck	a	activation
Gnai2	Hras	a	activation
Gnai2	Kras	a	activation
Gnai2	Lyn	a	activation
Gnai2	Mapk11	a	activation
Gnai2	Mapk12	a	activation
Gnai2	Nras	a	activation
Gnai2	Pik3ca	a	activation
Gnai2	Pik3cd	a	activation
Gnai2	Pik3r2	a	activation
Gnai2	Pik3r5	a	activation
Gnai2	Plcb3	a	activation
Gnai2	Rapgef3	a	activation
Gnai2	Src	a	activation
Gnai3	Adcy4	a(inh)	activation(inhibition)
Gnai3	Adcy5	a(inh)	activation(inhibition)
Gnai3	Adcy6	a(inh)	activation(inhibition)
Gnai3	Cacna1a	inh	inhibition
Gnai3	Fgr	a	activation
Gnai3	Gnb2	disso	dissociation
Gnai3	Gnb4	disso	dissociation
Gnai3	Gng10	disso	dissociation
Gnai3	Gng11	disso	dissociation
Gnai3	Gng12	disso	dissociation
Gnai3	Gng5	disso	dissociation
Gnai3	Gng7	disso	dissociation
Gnai3	Hck	a	activation
Gnai3	Hras	a	activation
Gnai3	Kras	a	activation
Gnai3	Lyn	a	activation
Gnai3	Mapk11	a	activation
Gnai3	Mapk12	a	activation
Gnai3	Nras	a	activation
Gnai3	Pik3ca	a	activation
Gnai3	Pik3cd	a	activation
Gnai3	Pik3r2	a	activation
Gnai3	Pik3r5	a	activation
Gnai3	Plcb3	a	activation
Gnai3	Rapgef3	a	activation
Gnai3	Src	a	activation
Gnb2	Adcy4	a(inh)	activation(inhibition)
Gnb2	Adcy5	a(inh)	activation(inhibition)
Gnb2	Adcy6	a(inh)	activation(inhibition)
Gnb2	Cacna1a	inh	inhibition
Gnb2	Mapk11	a	activation
Gnb2	Mapk12	a	activation
Gnb2	Pik3ca	a	activation
Gnb2	Pik3cd	a	activation
Gnb2	Pik3r2	a	activation
Gnb2	Pik3r5	a	activation
Gnb2	Plcb3	a	activation
Gnb2	Prex1	a	activation
Gnb4	Adcy4	a(inh)	activation(inhibition)
Gnb4	Adcy5	a(inh)	activation(inhibition)
Gnb4	Adcy6	a(inh)	activation(inhibition)
Gnb4	Cacna1a	inh	inhibition
Gnb4	Mapk11	a	activation
Gnb4	Mapk12	a	activation
Gnb4	Pik3ca	a	activation
Gnb4	Pik3cd	a	activation
Gnb4	Pik3r2	a	activation
Gnb4	Pik3r5	a	activation
Gnb4	Plcb3	a	activation
Gnb4	Prex1	a	activation
Gne	Nans	c	compound
Gng10	Adcy4	a(inh)	activation(inhibition)
Gng10	Adcy5	a(inh)	activation(inhibition)
Gng10	Adcy6	a(inh)	activation(inhibition)
Gng10	Cacna1a	inh	inhibition
Gng10	Mapk11	a	activation
Gng10	Mapk12	a	activation
Gng10	Pik3ca	a	activation
Gng10	Pik3cd	a	activation
Gng10	Pik3r2	a	activation
Gng10	Pik3r5	a	activation
Gng10	Plcb3	a	activation
Gng10	Prex1	a	activation
Gng11	Adcy4	a(inh)	activation(inhibition)
Gng11	Adcy5	a(inh)	activation(inhibition)
Gng11	Adcy6	a(inh)	activation(inhibition)
Gng11	Cacna1a	inh	inhibition
Gng11	Mapk11	a	activation
Gng11	Mapk12	a	activation
Gng11	Pik3ca	a	activation
Gng11	Pik3cd	a	activation
Gng11	Pik3r2	a	activation
Gng11	Pik3r5	a	activation
Gng11	Plcb3	a	activation
Gng11	Prex1	a	activation
Gng12	Adcy4	a(inh)	activation(inhibition)
Gng12	Adcy5	a(inh)	activation(inhibition)
Gng12	Adcy6	a(inh)	activation(inhibition)
Gng12	Cacna1a	inh	inhibition
Gng12	Mapk11	a	activation
Gng12	Mapk12	a	activation
Gng12	Pak4	a	activation
Gng12	Pik3ca	a	activation
Gng12	Pik3cd	a	activation
Gng12	Pik3r2	a	activation
Gng12	Pik3r5	a	activation
Gng12	Plcb3	a	activation
Gng12	Prex1	a	activation
Gng5	Adcy4	a(inh)	activation(inhibition)
Gng5	Adcy5	a(inh)	activation(inhibition)
Gng5	Adcy6	a(inh)	activation(inhibition)
Gng5	Cacna1a	inh	inhibition
Gng5	Mapk11	a	activation
Gng5	Mapk12	a	activation
Gng5	Pik3ca	a	activation
Gng5	Pik3cd	a	activation
Gng5	Pik3r2	a	activation
Gng5	Pik3r5	a	activation
Gng5	Plcb3	a	activation
Gng5	Prex1	a	activation
Gng7	Adcy4	a(inh)	activation(inhibition)
Gng7	Adcy5	a(inh)	activation(inhibition)
Gng7	Adcy6	a(inh)	activation(inhibition)
Gng7	Cacna1a	inh	inhibition
Gng7	Mapk11	a	activation
Gng7	Mapk12	a	activation
Gng7	Pik3ca	a	activation
Gng7	Pik3cd	a	activation
Gng7	Pik3r2	a	activation
Gng7	Pik3r5	a	activation
Gng7	Plcb3	a	activation
Gng7	Prex1	a	activation
Gns	Glb1	c	compound
Gns	Hexa	c	compound
Gns	Hexb	c	compound
Grb2	Fgfr1	b	binding/association
Grb2	Fgfr2	b	binding/association
Grb2	Fgfr3	b	binding/association
Grb2	Fgfr4	b	binding/association
Grb2	Gab1	b	binding/association
Grb2	Gab2	a(b)	activation(binding/association)
Grb2	Hras	a	activation
Grb2	Kras	a	activation
Grb2	Lat	b	binding/association
Grb2	Nras	a	activation
Grb2	Pdgfrb	b	binding/association
Grb2	Ptpn11	b	binding/association
Grhpr	Pgp	c	compound
Grin1	Calm1	c	compound
Grin2b	Calm1	c	compound
Grk1	Ccr1l1	p	phosphorylation
Grk1	Cx3cr1	p	phosphorylation
Grk1	Cxcr4	p	phosphorylation
Grk1	F2r	p	phosphorylation
Grk5	Ccr1l1	p	phosphorylation
Grk5	Cx3cr1	p	phosphorylation
Grk5	Cxcr4	p	phosphorylation
Grk5	F2r	p	phosphorylation
Grk6	Ccr1l1	p	phosphorylation
Grk6	Cx3cr1	p	phosphorylation
Grk6	Cxcr4	p	phosphorylation
Grk6	F2r	p	phosphorylation
Guk1	Aprt	c	compound
Guk1	Nme2	c	compound
Guk1	Nme3	c	compound
Guk1	Nme4	c	compound
Guk1	Nt5c	c	compound
Guk1	Nt5c1a	c	compound
Guk1	Nt5e	c	compound
Guk1	Nt5m	c	compound
Gusb	Gns	c	compound
Haao	Cat	c	compound
Hadh	Aldh2	c	compound
Hadh	Aldh3a2	c	compound
Hadh	Aldh6a1	c	compound
Hadh	Aldh7a1	c	compound
Hadh	Aldh9a1	c	compound
Hadh	Aox1	c	compound
Hadh	Aox2	c	compound
Hadh	Echs1	c	compound
Hadh	Hadha	c	compound
Hadha	Acaa2	c	compound
Hadha	Acadl	c	compound
Hadha	Acox1	c	compound
Hadha	Echs1	c	compound
Hadha	Gcdh	c	compound
Hadha	Ivd	c	compound
Hadha	Mecr	c	compound
Hck	Gab2	a(p)	activation(phosphorylation)
Hck	Pik3ca	a(p)	activation(phosphorylation)
Hck	Pik3cd	a(p)	activation(phosphorylation)
Hck	Pik3r2	a(p)	activation(phosphorylation)
Hck	Pik3r5	a(p)	activation(phosphorylation)
Hck	Shc1	a	activation
Hck	Shc2	a	activation
Hexa	B3galt4	c	compound
Hexa	Nagk	c	compound
Hexb	B3galt4	c	compound
Hexb	Nagk	c	compound
Hk2	Glb1	c	compound
Hk2	Pgm1	c	compound
Hk2	Pmm1	c	compound
Hk2	Pmm2	c	compound
Hmgcl	Acaa1a	c	compound
Hmgcl	Acaa2	c	compound
Hmgcl	Acat1	c	compound
Hmgcl	Auh	c	compound
Hmgcl	Bdh2	c	compound
Hmgcs2	Acaa1a	c	compound
Hmgcs2	Acaa2	c	compound
Hmgcs2	Acat1	c	compound
Hmgcs2	Auh	c	compound
Hmgcs2	Hadh	c	compound
Hmgcs2	Hmgcl	c	compound
Hmox1	Blvra	c	compound
Hmox1	Blvrb	c	compound
Hoga1	Grhpr	c	compound
Hras	Araf	a	activation
Hras	Brap	a(inh)	activation(inhibition)
Hras	Pik3ca	a	activation
Hras	Pik3cd	a	activation
Hras	Pik3r2	a	activation
Hras	Pik3r5	a	activation
Hras	Plce1	a	activation
Hras	Raf1	a	activation
Hras	Ralbp1	a	activation
Hras	Ralgds	a	activation
Hras	Rassf1	a	activation
Hras	Rgl1	a	activation
Hras	Rgl2	a	activation
Hras	Rin1	a	activation
Hsd17b12	Ugt1a8	c	compound
Hsd17b1	Ugt1a8	c	compound
Hsd17b4	Scp2	c	compound
Hsd17b8	Ugt1a8	c	compound
Hspa1b	Tlr2	b	binding/association
Hspa1l	Tlr2	b	binding/association
Hspa2	Tlr2	b	binding/association
Icam1	Itgb2	a	activation
Idh2	LOC100125384	c	compound
Ifnar1	Jak3	p	phosphorylation
Ifnar1	Stat1	a	activation
Ifnar1	Tyk2	b(p)	binding/association(phosphorylation)
Igf1	Csf1r	a	activation
Igf1	Egfr	a	activation
Igf1	Erbb2	a	activation
Igf1	Fgfr1	a	activation
Igf1	Fgfr2	a	activation
Igf1	Fgfr3	a	activation
Igf1	Fgfr4	a	activation
Igf1	Met	a	activation
Igf1	Pdgfrb	a	activation
Ikbkb	Foxo3	inh(p)	inhibition(phosphorylation)
Ikbkb	Foxo4	inh(p)	inhibition(phosphorylation)
Ikbkb	Irs2	inh(p)	inhibition(phosphorylation)
Ikbkb	Irs3	inh(p)	inhibition(phosphorylation)
Ikbkb	Nfkbia	a(p)	activation(phosphorylation)
Ikbkb	Nfkbib	a(p)	activation(phosphorylation)
Ikbkb	Nfkbie	a(p)	activation(phosphorylation)
Ikbkb	Rela	a	activation
Ikbke	Irf3	a(b)(p)	activation(binding/association)(phosphorylation)
Ikbke	Irf7	a(b)(p)	activation(binding/association)(phosphorylation)
Il18	Il18r1	a	activation
Il3ra	Jak3	p	phosphorylation
Il3ra	Tyk2	p	phosphorylation
Ilk	Akt1	a(p)	activation(phosphorylation)
Ilk	Akt2	a(p)	activation(phosphorylation)
Ilk	Pxn	b(p)	binding/association(phosphorylation)
Impdh1	Nt5c	c	compound
Impdh1	Nt5c1a	c	compound
Inpp5a	Itpk1	c	compound
Inpp5a	Itpkb	c	compound
Inpp5a	Plcd3	c	compound
Inpp5a	Plce1	c	compound
Inpp5j	Itpk1	c	compound
Inpp5j	Itpka	c	compound
Inpp5j	Itpkb	c	compound
Inpp5j	Itpkc	c	compound
Inpp5j	Plcd3	c	compound
Inpp5j	Plcd4	c	compound
Inppl1	Mtm1	c	compound
Ippk	Itpk1	c	compound
Irak1	Irf7	a(p)	activation(phosphorylation)
Irak1	Tab1	a	activation
Irak1	Tab2	a	activation
Irak4	Irak1	a(p)	activation(phosphorylation)
Irak4	Irak2	a	activation
Irak4	Irf7	a	activation
Irak4	Tab1	a	activation
Irak4	Tab2	a	activation
Irf3	Cxcl10	ex	expression
Irf9	Stat1	b	binding/association
Irf9	Stat3	b	binding/association
Irf9	Stat5a	b	binding/association
Irf9	Stat5b	b	binding/association
Irs2	Grb2	a	activation
Irs2	Pik3ca	a	activation
Irs2	Pik3cd	a	activation
Irs2	Pik3r2	a	activation
Irs2	Pik3r5	a	activation
Irs3	Grb2	a	activation
Irs3	Pik3ca	a	activation
Irs3	Pik3cd	a	activation
Irs3	Pik3r2	a	activation
Irs3	Pik3r5	a	activation
Itga11	Actb	b	binding/association
Itga11	Actg1	b	binding/association
Itga11	Bcar1	a	activation
Itga11	Crk	a	activation
Itga11	Crkl	a	activation
Itga11	Src	a	activation
Itga5	Actb	b	binding/association
Itga5	Actg1	b	binding/association
Itga5	Bcar1	a	activation
Itga5	Crk	a	activation
Itga5	Crkl	a	activation
Itga5	Ilk	a	activation
Itga5	Src	a	activation
Itga6	Actb	b	binding/association
Itga6	Actg1	b	binding/association
Itga6	Bcar1	a	activation
Itga6	Crk	a	activation
Itga6	Crkl	a	activation
Itga6	Src	a	activation
Itga7	Actb	b	binding/association
Itga7	Actg1	b	binding/association
Itga7	Bcar1	a	activation
Itga7	Crk	a	activation
Itga7	Crkl	a	activation
Itga7	Src	a	activation
Itga8	Actb	b	binding/association
Itga8	Actg1	b	binding/association
Itga8	Bcar1	a	activation
Itga8	Crk	a	activation
Itga8	Crkl	a	activation
Itga8	Src	a	activation
Itgal	Bcar1	a	activation
Itgal	Crk	a	activation
Itgal	Crkl	a	activation
Itgal	Icam1	a(b)	activation(binding/association)
Itgal	Src	a	activation
Itgal	Vav1	a	activation
Itgal	Vav2	a	activation
Itgb1	Actb	b	binding/association
Itgb1	Actg1	b	binding/association
Itgb1	Bcar1	a	activation
Itgb1	Crk	a	activation
Itgb1	Crkl	a	activation
Itgb1	Ilk	a	activation
Itgb1	Pik3ca	a	activation
Itgb1	Pik3cd	a	activation
Itgb1	Pik3r2	a	activation
Itgb1	Pik3r5	a	activation
Itgb1	Src	a	activation
Itgb1	Vcam1	a	activation
Itgb2	Bcar1	a	activation
Itgb2	Crk	a	activation
Itgb2	Crkl	a	activation
Itgb2	Icam1	b	binding/association
Itgb2	Pik3ca	a	activation
Itgb2	Pik3cd	a	activation
Itgb2	Pik3r2	a	activation
Itgb2	Pik3r5	a	activation
Itgb2	Src	a	activation
Itgb2	Vav1	a	activation
Itgb2	Vav2	a	activation
Itgb3	Actb	b	binding/association
Itgb3	Actg1	b	binding/association
Itgb3	Bcar1	a	activation
Itgb3	Crk	a	activation
Itgb3	Crkl	a	activation
Itgb3	Src	a	activation
Itgb4	Actb	b	binding/association
Itgb4	Actg1	b	binding/association
Itgb4	Bcar1	a	activation
Itgb4	Crk	a	activation
Itgb4	Crkl	a	activation
Itgb4	Src	a	activation
Itgb5	Actb	b	binding/association
Itgb5	Actg1	b	binding/association
Itgb5	Bcar1	a	activation
Itgb5	Crk	a	activation
Itgb5	Crkl	a	activation
Itgb5	Src	a	activation
Itgb8	Actb	b	binding/association
Itgb8	Actg1	b	binding/association
Itgb8	Bcar1	a	activation
Itgb8	Crk	a	activation
Itgb8	Crkl	a	activation
Itgb8	Src	a	activation
Itpka	Calm1	a	activation
Itpka	Inpp5a	c	compound
Itpka	Itpk1	c	compound
Itpkb	Calm1	a	activation
Itpkb	Itpk1	c	compound
Itpkc	Calm1	a	activation
Itpkc	Inpp5a	c	compound
Itpkc	Itpk1	c	compound
Itpr1	Inpp5a	c	compound
Itpr1	Inpp5j	c	compound
Itpr1	Itpka	c	compound
Itpr1	Itpkb	c	compound
Itpr1	Itpkc	c	compound
Itpr2	Calm1	c	compound
Itpr2	Inpp5a	c	compound
Itpr2	Inpp5j	c	compound
Itpr2	Itpka	c	compound
Itpr2	Itpkb	c	compound
Itpr2	Itpkc	c	compound
Ivd	Dbt	c	compound
Jak3	Pik3ca	p	phosphorylation
Jak3	Pik3cd	p	phosphorylation
Jak3	Pik3r2	p	phosphorylation
Jak3	Pik3r5	p	phosphorylation
Jak3	Ptpn11	p	phosphorylation
Jak3	Stat1	a(p)	activation(phosphorylation)
Jak3	Stat3	a(p)	activation(phosphorylation)
Jak3	Stat5a	a(p)	activation(phosphorylation)
Jak3	Stat5b	a(p)	activation(phosphorylation)
Jam2	Itgb1	b	binding/association
Jam3	Itgb2	b	binding/association
Jam3	Jam2	b	binding/association
Kdsr	Sphk2	c	compound
Kras	Araf	a	activation
Kras	Brap	a(inh)	activation(inhibition)
Kras	Grb2	b	binding/association
Kras	Pik3ca	a	activation
Kras	Pik3cd	a	activation
Kras	Pik3r2	a	activation
Kras	Pik3r5	a	activation
Kras	Plce1	a	activation
Kras	Raf1	a	activation
Kras	Ralbp1	a	activation
Kras	Ralgds	a	activation
Kras	Rassf1	a	activation
Kras	Rgl1	a	activation
Kras	Rgl2	a	activation
Kras	Rin1	a	activation
Ksr1	Raf1	b	binding/association
LOC100125384	Idh1	c	compound
LOC314140	Pgm1	c	compound
LOC314140	Rpia	c	compound
LOC314140	Tkt	c	compound
Lama5	Itga11	a	activation
Lama5	Itga5	a	activation
Lama5	Itga6	a(b)	activation(binding/association)
Lama5	Itga7	a	activation
Lama5	Itga8	a	activation
Lama5	Itgb1	a(b)	activation(binding/association)
Lama5	Itgb3	a	activation
Lama5	Itgb4	a	activation
Lama5	Itgb5	a	activation
Lama5	Itgb8	a	activation
Lamb2	Itga11	a	activation
Lamb2	Itga5	a	activation
Lamb2	Itga6	a(b)	activation(binding/association)
Lamb2	Itga7	a	activation
Lamb2	Itga8	a	activation
Lamb2	Itgb1	a(b)	activation(binding/association)
Lamb2	Itgb3	a	activation
Lamb2	Itgb4	a	activation
Lamb2	Itgb5	a	activation
Lamb2	Itgb8	a	activation
Lamc1	Itga11	a	activation
Lamc1	Itga5	a	activation
Lamc1	Itga6	a(b)	activation(binding/association)
Lamc1	Itga7	a	activation
Lamc1	Itga8	a	activation
Lamc1	Itgb1	a(b)	activation(binding/association)
Lamc1	Itgb3	a	activation
Lamc1	Itgb4	a	activation
Lamc1	Itgb5	a	activation
Lamc1	Itgb8	a	activation
Lamc3	Itga11	a	activation
Lamc3	Itga5	a	activation
Lamc3	Itga6	a(b)	activation(binding/association)
Lamc3	Itga7	a	activation
Lamc3	Itga8	a	activation
Lamc3	Itgb1	a(b)	activation(binding/association)
Lamc3	Itgb3	a	activation
Lamc3	Itgb4	a	activation
Lamc3	Itgb5	a	activation
Lamc3	Itgb8	a	activation
Lamtor5	Casp9	a	activation
Lat	Grb2	a	activation
Lat	Pik3ca	b	binding/association
Lat	Pik3cd	b	binding/association
Lat	Pik3r2	b	binding/association
Lat	Pik3r5	b	binding/association
Lck	Zap70	p	phosphorylation
Lipg	Dgkz	c	compound
Lipg	Mgll	c	compound
Lpar1	Gnai2	a	activation
Lpar1	Gnai3	a	activation
Lpcat1	Lpcat4	c	compound
Lpcat1	Pemt	c	compound
Lpcat1	Pla2g16	c	compound
Lpcat1	Pld1	c	compound
Lpcat1	Pld2	c	compound
Lpcat1	Pld4	c	compound
Lpcat2	Chpt1	c	compound
Lpcat2	Lpcat1	c	compound
Lpcat2	Lpcat4	c	compound
Lpcat2	Pemt	c	compound
Lpcat2	Pla2g16	c	compound
Lpcat2	Pld1	c	compound
Lpcat2	Pld2	c	compound
Lpcat2	Pld4	c	compound
Lpcat3	Chpt1	c	compound
Lpcat3	Pemt	c	compound
Lpcat3	Pla2g16	c	compound
Lpcat3	Pld4	c	compound
Lpcat4	Chpt1	c	compound
Lpcat4	Pemt	c	compound
Lpcat4	Pla2g16	c	compound
Lpcat4	Pld1	c	compound
Lpcat4	Pld2	c	compound
Lpin1	Agpat1	c	compound
Lpin1	Agpat2	c	compound
Lpin1	Agpat3	c	compound
Lpin1	Lipg	c	compound
Lpin1	Pld1	c	compound
Lpin1	Pld2	c	compound
Lpin1	Pld4	c	compound
Lpin1	Pnpla2	c	compound
Lrp5	Fzd1	b	binding/association
Lrp5	Fzd2	b	binding/association
Lrp5	Fzd6	b	binding/association
Lrp5	Fzd8	b	binding/association
Lrp5	Fzd9	b	binding/association
Lta4h	Cyp4f1	c	compound
Lta4h	Cyp4f18	c	compound
Lta4h	Ltc4s	c	compound
Ltbr	Traf2	b	binding/association
Lyn	Btk	a(p)	activation(phosphorylation)
Lyn	Gab2	a(p)	activation(phosphorylation)
Lyn	Pik3ca	a(p)	activation(phosphorylation)
Lyn	Pik3cd	a(p)	activation(phosphorylation)
Lyn	Pik3r2	a(p)	activation(phosphorylation)
Lyn	Pik3r5	a(p)	activation(phosphorylation)
Lyn	Shc1	a	activation
Lyn	Shc2	a	activation
Lyn	Syk	a(p)	activation(phosphorylation)
Maob	Aldh3a1	c	compound
Maob	Aldh3a2	c	compound
Maob	Aldh7a1	c	compound
Maob	Aldh9a1	c	compound
Maob	Aox1	c	compound
Maob	Aox2	c	compound
Map3k11	Map2k7	p	phosphorylation
Map3k3	Chuk	a(p)	activation(phosphorylation)
Map3k3	Ikbkb	a(p)	activation(phosphorylation)
Map4k1	Map3k11	p	phosphorylation
Mapk11	Ddit3	p	phosphorylation
Mapk11	Elk1	p	phosphorylation
Mapk11	Elk4	p	phosphorylation
Mapk11	Fos	a(p)	activation(phosphorylation)
Mapk11	Foxo3	a(p)	activation(phosphorylation)
Mapk11	Foxo4	a(p)	activation(phosphorylation)
Mapk11	Junb	a(p)	activation(phosphorylation)
Mapk11	Jund	a(p)	activation(phosphorylation)
Mapk11	Mapkapk2	a(p)	activation(phosphorylation)
Mapk11	Mapkapk3	a(p)	activation(phosphorylation)
Mapk11	Mapkapk5	p	phosphorylation
Mapk11	Max	p	phosphorylation
Mapk11	Rps6ka4	p	phosphorylation
Mapk11	Rps6ka5	p	phosphorylation
Mapk11	Tp53	p	phosphorylation
Mapk12	Ddit3	p	phosphorylation
Mapk12	Elk1	p	phosphorylation
Mapk12	Elk4	p	phosphorylation
Mapk12	Fos	a(p)	activation(phosphorylation)
Mapk12	Foxo3	a(p)	activation(phosphorylation)
Mapk12	Foxo4	a(p)	activation(phosphorylation)
Mapk12	Junb	a(p)	activation(phosphorylation)
Mapk12	Jund	a(p)	activation(phosphorylation)
Mapk12	Mapkapk2	a(p)	activation(phosphorylation)
Mapk12	Mapkapk3	a(p)	activation(phosphorylation)
Mapk12	Mapkapk5	p	phosphorylation
Mapk12	Max	p	phosphorylation
Mapk12	Rps6ka4	p	phosphorylation
Mapk12	Rps6ka5	p	phosphorylation
Mapk12	Tp53	p	phosphorylation
Mapk7	Elk1	ex	expression
Mapk7	Fos	ex	expression
Mapk7	Nr4a1	p	phosphorylation
Mapk7	Rps6ka1	a(p)	activation(phosphorylation)
Mapk8ip1	Map2k7	b	binding/association
Mapk8ip1	Map3k11	b	binding/association
Mapk8ip1	Map4k1	b	binding/association
Mapkapk2	Atf4	a(p)	activation(phosphorylation)
Mapkapk2	Hspb1	a(p)	activation(phosphorylation)
Mapkapk3	Atf4	p	phosphorylation
Mapkapk3	Hspb1	a(p)	activation(phosphorylation)
Mapkapk5	Hspb1	p	phosphorylation
Max	Cdk4	ex	expression
Mcat	Acacb	c	compound
Mccc2	Acadm	c	compound
Mccc2	Echs1	c	compound
Mccc2	Hadha	c	compound
Mccc2	Ivd	c	compound
Mcee	Pcca	c	compound
Mcee	Pccb	c	compound
Mdm2	Csf1r	u	ubiquitination
Mdm2	Egfr	u	ubiquitination
Mdm2	Erbb3	u	ubiquitination
Mdm2	Fgfr2	u	ubiquitination
Mdm2	Fgfr3	u	ubiquitination
Mdm2	Fgfr4	u	ubiquitination
Mdm2	Met	u	ubiquitination
Mdm2	Ntrk1	u	ubiquitination
Mdm2	Tp53	inh	inhibition
Mecr	Ppt2	c	compound
Mefv	Pycard	inh	inhibition
Met	Crk	a	activation
Met	Crkl	a	activation
Met	Ctnnd1	inh(p)	inhibition(phosphorylation)
Met	Gab1	a(p)	activation(phosphorylation)
Met	Grb2	a	activation
Met	Hras	a	activation
Met	Kras	a	activation
Met	Nras	a	activation
Met	Pik3ca	a	activation
Met	Pik3cd	a	activation
Met	Pik3r2	a	activation
Met	Pik3r5	a	activation
Met	Plcb3	a	activation
Met	Shc1	a	activation
Met	Shc2	a	activation
Minpp1	Inpp5a	c	compound
Minpp1	Inpp5j	c	compound
Minpp1	Itpk1	c	compound
Mitf	Tyr	ex	expression
Mknk1	Atf4	p	phosphorylation
Mknk2	Atf4	p	phosphorylation
Mmp14	Mmp2	b	binding/association
Msn	Actb	a	activation
Msn	Actg1	a	activation
Msn	Icam1	b	binding/association
Mtr	Ahcy	c	compound
Mtr	Cbs	c	compound
Mtr	Mat2b	c	compound
Myc	Cdk4	ex	expression
Myc	Mmp2	ex	expression
Myc	Mmp9	ex	expression
Myc	Vegfb	ex	expression
Myc	Vegfc	ex	expression
Myd88	Fadd	a	activation
Myd88	Irak1	a	activation
Myd88	Irak4	a	activation
Myd88	Tab1	a	activation
Myd88	Tab2	a	activation
Myl12a	Actb	a	activation
Myl12a	Actg1	a	activation
Myl12b	Actb	a	activation
Myl12b	Actg1	a	activation
Myl2	Actb	a	activation
Myl2	Actg1	a	activation
Myl9	Actb	a	activation
Myl9	Actg1	a	activation
Nadsyn1	Bst1	c	compound
Nadsyn1	Cd38	c	compound
Nadsyn1	Nadk	c	compound
Nadsyn1	Nmnat1	c	compound
Nadsyn1	Nnt	c	compound
Naga	Hexa	c	compound
Naga	Hexb	c	compound
Nagk	Pgm3	c	compound
Ncf1	Cyba	disso	dissociation
Ncf1	Mapk11	a	activation
Ncf1	Mapk12	a	activation
Ncf1	Mmp2	a	activation
Ncf1	Mmp9	a	activation
Ncf2	Cyba	disso	dissociation
Ncf2	Mapk11	a	activation
Ncf2	Mapk12	a	activation
Ncf2	Mmp2	a	activation
Ncf2	Mmp9	a	activation
Ncf4	Cyba	disso	dissociation
Ncf4	Mapk11	a	activation
Ncf4	Mapk12	a	activation
Ncf4	Mmp2	a	activation
Ncf4	Mmp9	a	activation
Nck2	Pak4	a(p)	activation(phosphorylation)
Nfkb2	Bcl2	ex	expression
Nfkb2	Bcl2l1	ex	expression
Nfkb2	Icam1	ex	expression
Nfkb2	Traf1	ex	expression
Nfkb2	Traf2	ex	expression
Nfkbia	Nfkb2	disso	dissociation
Nfkbia	Rela	inh	inhibition
Nfkbie	Rela	disso	dissociation
Nlrp1a	Pycard	b	binding/association
Nlrp3	Pycard	b	binding/association
Nme2	Adcy4	c	compound
Nme2	Adcy6	c	compound
Nme2	Ak1	c	compound
Nme2	Ak7	c	compound
Nme2	Cmpk1	c	compound
Nme2	Cmpk2	c	compound
Nme2	Dctpp1	c	compound
Nme2	Ntpcr	c	compound
Nme2	Pola2	c	compound
Nme2	Pold3	c	compound
Nme2	Pole3	c	compound
Nme2	Pole4	c	compound
Nme2	Polr1e	c	compound
Nme2	Polr2c	c	compound
Nme2	Polr2e	c	compound
Nme2	Polr2i	c	compound
Nme2	Polr3d	c	compound
Nme2	Polr3gl	c	compound
Nme2	Polr3k	c	compound
Nme2	Rrm1	c	compound
Nme2	Twistnb	c	compound
Nme3	Adcy4	c	compound
Nme3	Ak1	c	compound
Nme3	Ak7	c	compound
Nme3	Cmpk1	c	compound
Nme3	Cmpk2	c	compound
Nme3	Dctpp1	c	compound
Nme3	Ntpcr	c	compound
Nme3	Pold1	c	compound
Nme3	Pold2	c	compound
Nme3	Polr2e	c	compound
Nme3	Polr2f	c	compound
Nme3	Polr2h	c	compound
Nme3	Polr3h	c	compound
Nme3	Rrm1	c	compound
Nme3	Twistnb	c	compound
Nme4	Adcy6	c	compound
Nme4	Ak1	c	compound
Nme4	Cmpk1	c	compound
Nme4	Cmpk2	c	compound
Nme4	Ctps1	c	compound
Nme4	Dctpp1	c	compound
Nme4	Ntpcr	c	compound
Nme4	Pola2	c	compound
Nme4	Pold2	c	compound
Nme4	Pold3	c	compound
Nme4	Pole3	c	compound
Nme4	Polr1e	c	compound
Nme4	Polr2i	c	compound
Nme4	Polr3gl	c	compound
Nme4	Polr3h	c	compound
Nme4	Polr3k	c	compound
Nme4	Znrd1	c	compound
Nmnat1	Bst1	c	compound
Nmnat1	Cd38	c	compound
Nmnat1	Nadk	c	compound
Nmnat1	Nnt	c	compound
Nmnat1	Nt5c	c	compound
Nmnat1	Nt5c1a	c	compound
Nmnat1	Nt5e	c	compound
Nmnat1	Nt5m	c	compound
Nod1	Ripk2	a	activation
Nod1	Trip6	b	binding/association
Nos3	Azin2	c	compound
Nr1h3	Rxra	b	binding/association
Nr4a1	Bcl2	inh	inhibition
Nr4a1	Rxra	inh	inhibition
Nras	Araf	a	activation
Nras	Brap	a(inh)	activation(inhibition)
Nras	Pik3ca	a	activation
Nras	Pik3cd	a	activation
Nras	Pik3r2	a	activation
Nras	Pik3r5	a	activation
Nras	Plce1	a	activation
Nras	Raf1	a	activation
Nras	Ralbp1	a	activation
Nras	Ralgds	a	activation
Nras	Rassf1	a	activation
Nras	Rgl1	a	activation
Nras	Rgl2	a	activation
Nras	Rin1	a	activation
Nt5c1a	Ada	c	compound
Nt5c1a	Adk	c	compound
Nt5c1a	Dctd	c	compound
Nt5c1a	Tymp	c	compound
Nt5c1a	Upp1	c	compound
Nt5c	Ada	c	compound
Nt5c	Adk	c	compound
Nt5c	Dctd	c	compound
Nt5c	Dctpp1	c	compound
Nt5c	Tymp	c	compound
Nt5c	Upp1	c	compound
Nt5e	Ada	c	compound
Nt5e	Adk	c	compound
Nt5e	Dctd	c	compound
Nt5e	Impdh1	c	compound
Nt5e	Tymp	c	compound
Nt5e	Upp1	c	compound
Nt5m	Ada	c	compound
Nt5m	Adk	c	compound
Nt5m	Dctd	c	compound
Nt5m	Impdh1	c	compound
Nt5m	Tymp	c	compound
Nt5m	Upp1	c	compound
Ntpcr	Adcy4	c	compound
Ntpcr	Adcy5	c	compound
Ntpcr	Adcy6	c	compound
Ntpcr	Polr1b	c	compound
Ntpcr	Polr1c	c	compound
Ntpcr	Polr1e	c	compound
Ntpcr	Polr2c	c	compound
Ntpcr	Polr2e	c	compound
Ntpcr	Polr2f	c	compound
Ntpcr	Polr2h	c	compound
Ntpcr	Polr2i	c	compound
Ntpcr	Polr2j	c	compound
Ntpcr	Polr3d	c	compound
Ntpcr	Polr3gl	c	compound
Ntpcr	Polr3h	c	compound
Ntpcr	Polr3k	c	compound
Ntpcr	Twistnb	c	compound
Ntpcr	Znrd1	c	compound
Ntrk1	Abl1	b	binding/association
Ntrk1	Grb2	b	binding/association
Ntrk1	Matk	b	binding/association
Ntrk1	Pik3ca	a	activation
Ntrk1	Pik3cd	a	activation
Ntrk1	Pik3r2	a	activation
Ntrk1	Pik3r5	a	activation
Ntrk1	Sh2b1	a(p)	activation(phosphorylation)
Ntrk1	Sh2b2	a(p)	activation(phosphorylation)
Ntrk1	Sh2b3	a(p)	activation(phosphorylation)
Ntrk1	Shc1	a(p)	activation(phosphorylation)
Ntrk1	Shc2	a(p)	activation(phosphorylation)
Ntrk2	Abl1	b	binding/association
Ntrk2	Grb2	b	binding/association
Ntrk2	Matk	b	binding/association
Ntrk2	Sh2b1	a(p)	activation(phosphorylation)
Ntrk2	Sh2b2	a(p)	activation(phosphorylation)
Ntrk2	Sh2b3	a(p)	activation(phosphorylation)
Ntrk2	Shc1	a(p)	activation(phosphorylation)
Ntrk2	Shc2	a(p)	activation(phosphorylation)
Nudt12	Bst1	c	compound
Nudt12	Cd38	c	compound
Nudt12	Nadk	c	compound
Nudt12	Nadsyn1	c	compound
Nudt12	Nnt	c	compound
Nudt12	Nt5c	c	compound
Nudt12	Nt5c1a	c	compound
Nudt12	Nt5e	c	compound
Nudt12	Nt5m	c	compound
Ocln	Cldn10	b	binding/association
Ocln	Cldn22	b	binding/association
Ocln	Cldn24	b	binding/association
Ogdhl	Idh1	c	compound
Ogdhl	Idh2	c	compound
Ogdhl	LOC100125384	c	compound
Pak4	Raf1	p	phosphorylation
Pard3	Jam2	a	activation
Pard3	Jam3	a	activation
Pc	Mdh2	c	compound
Pc	Pck2	c	compound
Pcca	Acadm	c	compound
Pcca	Acss1	c	compound
Pcca	Aldh6a1	c	compound
Pccb	Acadm	c	compound
Pccb	Acss1	c	compound
Pccb	Aldh6a1	c	compound
Pck2	Eno1	c	compound
Pck2	Mdh2	c	compound
Pcyt1a	Chka	c	compound
Pcyt1a	Chkb	c	compound
Pcyt2	Chka	c	compound
Pcyt2	Chkb	c	compound
Pcyt2	Etnk2	c	compound
Pdgfa	Csf1r	a	activation
Pdgfa	Egfr	a	activation
Pdgfa	Erbb2	a	activation
Pdgfa	Fgfr1	a	activation
Pdgfa	Fgfr2	a	activation
Pdgfa	Fgfr3	a	activation
Pdgfa	Fgfr4	a	activation
Pdgfa	Met	a	activation
[truncated: 1,166 more rows]

## Sheet: attribute
Gene Symbol	Gene Feature	Betweenness	Indegree	Outdegree	Degree
Pik3r2	up	0.0581857	51	15	66
Pik3r5	up	0.0581857	48	18	66
Pik3ca	up	0.0564487	49	15	64
Pik3cd	up	0.0564487	49	15	64
Plcb3	up	0.0900629	21	22	43
Mapk11	up	0.0490775	26	15	41
Mapk12	up	0.0490775	26	15	41
Egfr	up	0.0152965	22	18	40
Akt1	up	0.0610175	14	24	38
Akt2	up	0.0610175	14	24	38
Grb2	up	0.00717454	26	12	38
Met	up	0.00997427	20	15	35
Tp53	up	0.0522441	10	25	35
Pdgfrb	up	0.00832133	20	14	34
Fgfr1	up	0.00776238	20	13	33
Itgb1	up	0.029692	21	12	33
Nme2	up	0.0274949	12	21	33
Nme3	up	0.0274949	18	15	33
Nme4	up	0.0274949	16	17	33
Src	up	0.0205137	20	13	33
Actb	up	0.00875932	24	8	32
Actg1	up	0.00875932	24	8	32
Fgfr2	up	0.00793299	22	10	32
Adcy4	up	0.0471143	19	12	31
Adcy5	up	0.0471143	17	14	31
Adcy6	up	0.0471143	21	10	31
Calm1	up	0.0828659	17	14	31
Kras	up	0.01568	16	15	31
Crkl	up	0.0088633	23	7	30
Gnai2	up	0.0324899	4	26	30
Gnai3	up	0.0324899	4	26	30
Hras	up	0.01568	16	14	30
Nras	up	0.01568	16	14	30
Crk	up	0.0088633	23	6	29
Rxra	up	0.0912051	3	26	29
Plce1	up	0.0142487	11	17	28
Fgfr3	up	0.00326488	21	6	27
Fgfr4	up	0.00326488	21	6	27
Rxrb	up	0.0722986	0	27	27
Csf1r	up	0.00326488	20	6	26
Foxo3	up	0.129861	13	13	26
Itgb3	up	0.00170483	20	6	26
Itga5	up	0.00805248	18	7	25
Ntpcr	up	0.0106201	7	18	25
Foxo4	up	0.043896	12	12	24
Itga11	up	0.00170483	18	6	24
Itga6	up	0.00170483	18	6	24
Itga7	up	0.00170483	18	6	24
Itga8	up	0.00170483	18	6	24
Itgb4	up	0.00170483	18	6	24
Itgb5	up	0.00170483	18	6	24
Itgb8	up	0.00170483	18	6	24
Rela	up	0.0715047	8	16	24
Plcd1	up	0.00842891	5	17	22
Plcd3	up	0.00842891	8	14	22
Plcd4	up	0.00842891	6	16	22
Ppp1ca	up	0.0113837	0	22	22
Shc1	up	0.00111465	18	3	21
Shc2	up	0.00111465	18	3	21
Camk2b	up	0.0176389	3	17	20
Pla2g16	up	0.0257194	12	8	20
Rras	up	0.00398546	6	14	20
Rras2	up	0.00398546	6	14	20
Pip5k1b	up	0.01145	7	12	19
Pla2g12a	up	0.0250169	8	11	19
Rap1a	up	0.00671792	6	13	19
Aldh6a1	up	0.0543492	11	7	18
Ctps1	up	4.546e-05	8	10	18
Jak3	up	0.0155334	9	9	18
Ppp2r1b	up	0.0173158	2	16	18
Prkcd	up	0.0319049	5	13	18
Rac2	up	0.0236842	11	7	18
Raf1	up	0.0197026	11	7	18
Stat1	up	0.00968584	8	10	18
Stat3	up	0.0271922	7	11	18
Traf2	up	0.0330213	8	10	18
Erbb2	up	0.00202563	9	8	17
Fos	up	0.00585299	12	5	17
Nt5c	up	0.00687453	11	6	17
Nt5c1a	up	0.00687453	12	5	17
Nt5e	up	0.00687453	11	6	17
Nt5m	up	0.00687453	11	6	17
Pip5k1c	up	0.0066064	10	7	17
Pld1	up	0.0268376	10	7	17
Pld2	up	0.0268376	11	6	17
Socs3	up	0.00660949	5	12	17
Actn4	up	0.00195291	6	10	16
Atf4	up	0.00934263	12	4	16
Bcl2	up	0.0199483	13	3	16
Dctpp1	up	0.00669262	12	4	16
Gng12	up	0.0149652	3	13	16
Ikbkb	up	0.0425951	8	8	16
Pxn	up	0.00271204	4	12	16
Socs1	up	0.00131149	4	12	16
Stat5a	up	0.00291761	9	7	16
Stat5b	up	0.00291761	9	7	16
Ugt1a8	up	0.0272648	15	1	16
Acaa1a	up	0.0344447	9	6	15
Acadm	up	0.0420758	8	7	15
Aldh7a1	up	0.0293702	9	6	15
Bcar1	up	0.00015264	12	3	15
Chuk	up	0.0366403	5	10	15
Dgkz	up	0.101971	7	8	15
Syk	up	0.00495611	2	13	15
Thbs1	up	0.0164569	1	14	15
Tyk2	up	0.00524858	6	9	15
Acaa2	up	0.00331425	8	6	14
Aox1	up	0.0204442	8	6	14
Aox2	up	0.0204442	8	6	14
Ccr1l1	up	0.0107252	11	3	14
Chpt1	up	0.0211553	5	9	14
Cx3cr1	up	0.0107252	11	3	14
Cxcr4	up	0.0107252	11	3	14
Gnb2	up	0.0100878	2	12	14
Gnb4	up	0.0100878	2	12	14
Gng10	up	0.0100878	2	12	14
Gng11	up	0.0100878	2	12	14
Gng5	up	0.0100878	2	12	14
Gng7	up	0.0100878	2	12	14
Hadha	up	0.00377576	7	7	14
Itgb2	up	0.00231426	3	11	14
Ntrk1	up	0.007837	2	12	14
Pparg	up	0.00168275	1	13	14
Ptgs1	up	0.0155998	7	7	14
Rasgrp1	up	0.00178482	8	6	14
Rasgrp3	up	0.00178482	8	6	14
Acat1	up	0.00402669	6	7	13
Ak1	up	0.0123491	5	8	13
Ak7	up	0.0123491	5	8	13
Cmpk1	up	0.0104121	3	10	13
Cmpk2	up	0.0104121	3	10	13
Hadh	up	0.0260396	4	9	13
Irs2	up	0.00933142	8	5	13
Irs3	up	0.00933142	8	5	13
Mdm2	up	0.0106624	4	9	13
Pld4	up	0.00690292	8	5	13
Ppp2r2c	up	0.00582549	1	12	13
Synj2	up	2.15e-06	8	5	13
Vegfb	up	0.00310905	4	9	13
Vegfc	up	0.00310905	4	9	13
Abl1	up	0.00193158	4	8	12
Acss1	up	0.0307152	3	9	12
Gab1	up	0.00013691	4	8	12
Gatm	up	0.0399744	8	4	12
Glb1	up	0.061208	6	6	12
Ilk	up	0.100402	9	3	12
Inpp5a	up	0.00062849	8	4	12
Inpp5j	up	0.00062849	6	6	12
Mtm1	up	7.844e-05	12	0	12
Prex1	up	0.00032534	11	1	12
Ptpn11	up	0.00016757	5	7	12
Shmt2	up	0.0186896	4	8	12
Thbs2	up	0.0023811	0	12	12
Vasp	up	1.018e-05	0	12	12
Aldh2	up	0.0176583	5	6	11
Aldh3a2	up	0.0176583	6	5	11
Aldh9a1	up	0.0176583	5	6	11
Cacna1a	up	0.00076279	9	2	11
Creb1	up	0.00277745	7	4	11
Cyba	up	0.00065386	4	7	11
Echs1	up	0.00301628	4	7	11
Flna	up	0.00133954	1	10	11
Flnc	up	0.00133954	1	10	11
Itpka	up	0.00134632	8	3	11
Itpkb	up	0.00134632	9	2	11
Itpkc	up	0.00134632	8	3	11
Itpr1	up	0.00023727	6	5	11
Itpr2	up	0.00023727	5	6	11
Lyn	up	0.00046355	2	9	11
Maob	up	0.0109239	5	6	11
Pi4kb	up	2.5e-07	6	5	11
Prkcz	up	0.00270228	7	4	11
Spp1	up	0.00218986	0	11	11
Acox1	up	0.0102838	10	0	10
Adk	up	0.00023383	9	1	10
Aprt	up	4.69e-06	5	5	10
Atf6b	up	0.00172867	7	3	10
Btk	up	0.0031348	8	2	10
Cacnb3	up	0.00063942	8	2	10
Cacng2	up	0.00063942	8	2	10
Cacng4	up	0.00063942	8	2	10
Cacng6	up	0.00063942	8	2	10
Cacng7	up	0.00063942	8	2	10
Cacng8	up	0.00063942	8	2	10
Camk4	up	0.00147371	2	8	10
Casp9	up	0.0130687	9	1	10
Col1a1	up	1.005e-05	0	10	10
Col1a2	up	1.005e-05	0	10	10
Col4a1	up	1.005e-05	0	10	10
Col6a2	up	1.005e-05	0	10	10
Cpt1c	up	0.0177312	7	3	10
Creb3l1	up	0.0026572	7	3	10
Creb3l2	up	0.0026572	7	3	10
Cyp2j10	up	0.00130928	6	4	10
Cyp2j4	up	0.00130928	7	3	10
Fut2	up	0.0105837	10	0	10
Gab2	up	0.0002647	5	5	10
Lama5	up	1.005e-05	0	10	10
Lamb2	up	1.005e-05	0	10	10
Lamc1	up	1.005e-05	0	10	10
Lamc3	up	1.005e-05	0	10	10
Lpcat1	up	4.346e-05	4	6	10
Lpcat2	up	4.346e-05	2	8	10
Lpin1	up	0.00367168	2	8	10
Lrp5	up	1.003e-05	5	5	10
Ocln	up	0.0233434	7	3	10
Pemt	up	7.7e-06	10	0	10
Sec1	up	0.0105837	10	0	10
Tab1	up	0.00695596	7	3	10
Tab2	up	0.00695596	8	2	10
Tnc	up	1.005e-05	0	10	10
Vav1	up	0.00056585	8	2	10
Vav2	up	0.00056585	8	2	10
Vtn	up	1.005e-05	0	10	10
Zap70	up	0.00377466	1	9	10
Acads	up	0.00540598	1	8	9
Akr1b1	up	0.0143889	3	6	9
Akr1b8	up	0.0143889	2	7	9
Alox12	up	3.8e-07	4	5	9
Alox15b	up	3.8e-07	2	7	9
Ampd2	up	0.00021316	0	9	9
Ampd3	up	0.00021316	0	9	9
Ccnd3	up	0.00223278	8	1	9
Cldn10	up	0	5	4	9
Cldn11	up	0	5	4	9
Cldn19	up	0	6	3	9
Cldn22	up	0	6	3	9
Cldn24	up	0	4	5	9
Cldn4	up	0	1	8	9
Cldn5	up	0	2	7	9
Cldn6	up	0	5	4	9
Cldn9	up	0	5	4	9
Cndp2	up	0.00294812	2	7	9
Creb5	up	0.00149841	7	2	9
Cyp2u1	up	3.8e-07	2	7	9
Cyp4f1	up	0.00261435	3	6	9
Cyp4f18	up	0.00261435	5	4	9
Egf	up	1.086e-05	0	9	9
Erbb3	up	0.00059333	2	7	9
Guk1	up	0.00615659	1	8	9
Hck	up	0.00028533	2	7	9
Igf1	up	1.086e-05	0	9	9
Lat	up	5.695e-05	4	5	9
Lpcat4	up	5.4e-06	4	5	9
Mmp2	up	0.00392849	9	0	9
Mmp9	up	0.00564192	9	0	9
Myc	up	0.0014022	4	5	9
Nmnat1	up	0.00651198	1	8	9
Nudt12	up	0.00651198	0	9	9
Pdgfa	up	1.086e-05	0	9	9
Pdgfb	up	1.086e-05	0	9	9
Pdgfc	up	1.086e-05	0	9	9
Ralbp1	up	0.00528232	7	2	9
Ralgds	up	0.00434836	6	3	9
Rrm1	up	1.833e-05	5	4	9
Vcam1	up	0.00616445	2	7	9
Acadl	up	0.00369855	5	3	8
Aldh1a2	up	0.00303624	4	4	8
Aldh1a7	up	0.00303624	4	4	8
Angpt1	up	8.5e-06	0	8	8
Angpt4	up	8.5e-06	0	8	8
Araf	up	0.00018881	7	1	8
Asah1	up	0.00781324	6	2	8
Bad	up	0.00735428	6	2	8
Cdkn1a	up	0.00409355	6	2	8
Cdkn1b	up	0.00409355	6	2	8
Cers2	up	0.00781324	5	3	8
Csf1	up	8.5e-06	0	8	8
Efna1	up	8.5e-06	0	8	8
Efna2	up	8.5e-06	0	8	8
Efna4	up	8.5e-06	0	8	8
Fgf1	up	8.5e-06	0	8	8
Fgf2	up	8.5e-06	0	8	8
Fgf20	up	8.5e-06	0	8	8
Fgf22	up	8.5e-06	0	8	8
Fgf7	up	8.5e-06	0	8	8
Fgr	up	0.00025826	2	6	8
Flt3	up	0.00159785	0	8	8
Fzd1	up	0.00311463	6	2	8
Fzd2	up	0.00311463	6	2	8
Fzd6	up	0.00311463	6	2	8
Fzd8	up	0.00311463	6	2	8
Fzd9	up	0.00311463	6	2	8
Gcnt1	up	0.0156762	2	6	8
Hmgcs2	up	0.0166196	2	6	8
Irak4	up	0.00340553	3	5	8
Itgal	up	0.00036252	1	7	8
Minpp1	up	0.0006225	5	3	8
Myd88	up	0.00291157	3	5	8
Nfkb2	up	0.00459317	3	5	8
Ntrk2	up	0.0002183	0	8	8
Pck2	up	0.0368898	6	2	8
Pgm1	up	0.0555245	5	3	8
Polr1b	up	0.00013614	2	6	8
Polr1c	up	0.00013614	4	4	8
Polr1e	up	0.00013614	5	3	8
Polr2c	up	0.00013614	6	2	8
Polr2e	up	0.00013614	4	4	8
Polr2f	up	0.00013614	5	3	8
Polr2h	up	0.00013614	4	4	8
Polr2i	up	0.00013614	6	2	8
Polr2j	up	0.00013614	3	5	8
Polr3d	up	0.00013614	4	4	8
Polr3gl	up	0.00013614	5	3	8
Polr3h	up	0.00013614	4	4	8
Polr3k	up	0.00013614	7	1	8
Ppp2r3a	up	0.00077673	0	8	8
Ppp2r3b	up	0.00077673	0	8	8
Ppp2r5a	up	0.00077673	0	8	8
Ppp2r5c	up	0.00077673	0	8	8
Rapgef3	up	0.00322404	5	3	8
Rps6ka4	up	0.00051387	2	6	8
Rps6ka5	up	0.00051387	2	6	8
Sh3glb1	up	3.256e-05	0	8	8
St3gal1	up	0.0142725	4	4	8
St3gal2	up	0.0142725	4	4	8
Tradd	up	0.00355682	2	6	8
Twistnb	up	0.00013614	7	1	8
Upp1	up	7.964e-05	6	2	8
Znrd1	up	0.00013614	4	4	8
Acacb	up	0.0554374	6	1	7
B3gnt2	up	0.00174265	4	3	7
Bcl2l1	up	0.00194485	7	0	7
Bco1	up	0.00012742	0	7	7
Cdk4	up	0.00052569	6	1	7
Cpt2	up	0.00157027	5	2	7
Cyp26b1	up	0.00012627	5	2	7
Dctd	up	1.48e-06	7	0	7
Degs1	up	1.19e-05	1	6	7
Dgat1	up	0.0343263	2	5	7
Fam213b	up	0.00208389	7	0	7
Fut4	up	0.00174265	3	4	7
Gldc	up	0.00128359	6	1	7
Hibadh	up	0.00204394	7	0	7
Hmgcl	up	0.00527559	2	5	7
Irak1	up	0.0007843	4	3	7
Itpk1	up	0.00262375	7	0	7
Ncf1	up	0.00065214	2	5	7
Ncf2	up	0.00065214	2	5	7
Ncf4	up	0.00065214	2	5	7
Nos3	up	0.00711274	6	1	7
Phkg1	up	0.00111336	4	3	7
Phkg2	up	0.00111336	4	3	7
Rassf1	up	0.00181555	5	2	7
Rgl1	up	0.00129076	5	2	7
Rgl2	up	0.00129076	5	2	7
Rin1	up	0.00277519	5	2	7
Ripk1	up	0.00364984	2	5	7
Upb1	up	0.00010906	6	1	7
Agpat1	up	0.00102077	5	1	6
Agpat2	up	0.00102077	4	2	6
Agpat3	up	0.00102077	5	1	6
Agxt2	up	6.9e-07	0	6	6
Akr1a1	up	0.00010906	6	0	6
Aldh3a1	up	0.00199219	4	2	6
Aldh3b1	up	0.00199219	2	4	6
B4galt2	up	0.0597258	1	5	6
Brap	up	0.0002441	5	1	6
Bst1	up	1.07e-06	4	2	6
Cd38	up	1.07e-06	3	3	6
Ctnna1	up	0.00066322	2	4	6
Ctnna2	up	0.00066322	2	4	6
Cyp2a3	up	0.0001257	5	1	6
Cyp2s1	up	0.0001257	4	2	6
Ddit3	up	0.00070761	4	2	6
Dhrs4	up	0.00982732	1	5	6
Dvl1	up	0.014213	5	1	6
Dvl3	up	0.014213	5	1	6
Elk1	up	0.00148685	4	2	6
Fadd	up	0.00066092	5	1	6
Galm	up	0.00807393	0	6	6
Gcdh	up	0.00912947	4	2	6
Gcnt2	up	1.03e-06	4	2	6
Hk2	up	0.0365124	2	4	6
Icam1	up	0.00081528	5	1	6
Impdh1	up	1.6e-06	4	2	6
Lpcat3	up	5.4e-06	2	4	6
Nadsyn1	up	1.07e-06	1	5	6
Nfkbia	up	0.0610141	4	2	6
Pcca	up	0.00041048	3	3	6
Pccb	up	0.00041048	3	3	6
Ptges2	up	0.00208331	1	5	6
Ptges3	up	0.00208331	1	5	6
Rala	up	0.00373158	3	3	6
Ralb	up	0.00373158	3	3	6
Rapgef2	up	3.193e-05	0	6	6
Rdh11	up	0.00982732	2	4	6
Rdh12	up	0.00982732	1	5	6
Ripk2	up	0.00805835	3	3	6
Rps6ka1	up	0.00140094	1	5	6
Sardh	up	6.9e-07	3	3	6
St8sia5	up	9.271e-05	1	5	6
Tkt	up	0.008303	2	4	6
Tlr2	up	0.0101129	4	2	6
Wnt10a	up	4.3e-06	0	6	6
Wnt11	up	4.3e-06	0	6	6
Wnt5b	up	4.3e-06	0	6	6
Wnt8b	up	4.3e-06	0	6	6
Wnt9a	up	4.3e-06	0	6	6
Acadvl	up	4.086e-05	1	4	5
Ada	up	1.21e-06	5	0	5
Alas1	up	0	4	1	5
Alas2	up	0	4	1	5
Arf6	up	0.00981187	1	4	5
Atm	up	0.00274544	2	3	5
B3galt4	up	0.00028214	2	3	5
B4galt3	up	3.4e-07	0	5	5
B4galt4	up	3.4e-07	0	5	5
Blnk	up	2.526e-05	3	2	5
Cbs	up	0.00139519	2	3	5
Cd36	up	0.00551148	5	0	5
Cxcl10	up	0.002955	2	3	5
Gadd45b	up	0.00687618	4	1	5
Hexa	up	0.00827114	3	2	5
Hexb	up	0.00827114	3	2	5
Ifnar1	up	5.04e-06	2	3	5
Inppl1	up	1.09e-06	4	1	5
Irf7	up	0.00688051	5	0	5
Jam2	up	0.00143345	4	1	5
Jam3	up	0.000853	3	2	5
Lipg	up	0.00145281	3	2	5
Map2k7	up	0.00826128	5	0	5
Mccc2	up	0.00026255	1	4	5
Mtr	up	0.00387799	2	3	5
Myl12a	up	0.00029683	3	2	5
Myl12b	up	0.00029683	3	2	5
Myl2	up	0.00029683	3	2	5
Myl9	up	0.00029683	3	2	5
Nadk	up	3.8e-07	5	0	5
Nnt	up	3.8e-07	5	0	5
Nr4a1	up	0.0190786	3	2	5
Ogdhl	up	0.00822568	2	3	5
Pla2g7	up	0	0	5	5
Pnpla2	up	0.00145281	2	3	5
Ppard	up	0.00448486	0	5	5
Ppp3ca	up	0.00403117	2	3	5
Prkab1	up	0.0444233	2	3	5
Ptgds	up	5.7e-07	4	1	5
Pycard	up	0.0104609	3	2	5
Pygl	up	0.0195123	5	0	5
Pygm	up	0.0195123	5	0	5
Rasal1	up	1.03e-05	0	5	5
Rasal3	up	1.03e-05	0	5	5
RGD1565355	up	0.00551148	5	0	5
Rps6kb2	up	0.00523911	3	2	5
Sphk2	up	0.0259034	5	0	5
Syngap1	up	1.03e-05	0	5	5
Tbxas1	up	5.7e-07	3	2	5
Tgfa	up	2.92e-06	0	5	5
Th	up	0.00194909	4	1	5
Tnfrsf1a	up	0.00227418	0	5	5
Tymp	up	1.21e-06	4	1	5
Acsbg1	up	3.6e-07	4	0	4
Acsl3	up	3.6e-07	4	0	4
Acsl6	up	3.6e-07	4	0	4
B4galnt1	up	0.00346935	4	0	4
Bcl2l11	up	0.00062224	3	1	4
Bpgm	up	0.0055835	3	1	4
Cbr1	up	0.00283145	2	2	4
Cbr3	up	0.00283145	2	2	4
Cflar	up	0.00055878	2	2	4
Comt	up	0.00084628	1	3	4
Crtc2	up	3.3e-06	2	2	4
Csf2rb	up	5.04e-06	2	2	4
Csf3r	up	5.04e-06	2	2	4
Csnk2b	up	0.0589955	2	2	4
Ctnnd1	up	0.00010918	3	1	4
Daxx	up	0.00081149	4	0	4
Dbt	up	0.00544161	3	1	4
Elk4	up	0.00040173	3	1	4
Ezr	up	0.00026844	1	3	4
F2r	up	0.00115412	3	1	4
Fads2	up	0.0277851	4	0	4
Gadd45a	up	0.00164071	3	1	4
Gadd45g	up	0.00164071	3	1	4
Galt	up	0.0822431	3	1	4
Gns	up	0.0074761	1	3	4
Grhpr	up	0.00523902	3	1	4
Grk1	up	0.00114394	0	4	4
Grk5	up	0.00114394	0	4	4
Grk6	up	0.00114394	0	4	4
Il18	up	0.0182248	3	1	4
Il3ra	up	5.04e-06	2	2	4
Irf1	up	0.0002154	4	0	4
Irf9	up	0.0002154	0	4	4
Ivd	up	2.974e-05	3	1	4
Kdsr	up	0.00262166	3	1	4
Map2k2	up	0.00068866	4	0	4
Mapk7	up	0.0013577	0	4	4
Mapkapk2	up	0.0010657	2	2	4
Mapkapk3	up	0.0010657	2	2	4
Mecr	up	0.00262213	3	1	4
Mitf	up	0.00093996	3	1	4
Msn	up	0.00026844	1	3	4
Nr1h3	up	3.6e-07	3	1	4
Pak4	up	0.00270324	3	1	4
Pard3	up	7.899e-05	2	2	4
Pias4	up	0.0002154	0	4	4
Pola2	up	3.1e-07	2	2	4
Pold1	up	3.1e-07	1	3	4
Pold2	up	3.1e-07	2	2	4
Pold3	up	3.1e-07	2	2	4
Pole3	up	3.1e-07	2	2	4
Pole4	up	3.1e-07	1	3	4
Psph	up	0.00140446	2	2	4
Rbl2	up	0.00046081	4	0	4
Rhoq	up	0.00523914	4	0	4
Rpia	up	0.00257262	2	2	4
Scp2	up	0.00523939	4	0	4
Tgfbr2	up	0.00523103	2	2	4
Tsc2	up	0.00111155	4	0	4
Was	up	1.007e-05	2	2	4
Wasl	up	1.007e-05	2	2	4
Ywhag	up	0.00346965	2	2	4
Aldoc	up	0.00115295	0	3	3
Amt	up	4.59e-06	2	1	3
Auh	up	1.738e-05	2	1	3
Bax	up	0.00014096	3	0	3
Cacna1h	up	0.00016329	0	3	3
Camkk2	up	0.0135905	1	2	3
Cat	up	0.00262965	3	0	3
Ccl27	up	7.4e-07	0	3	3
Ccl7	up	7.4e-07	0	3	3
Ccng2	up	0.00097511	3	0	3
Cd14	up	0.00187838	0	3	3
Cdkn2a	up	7.31e-05	0	3	3
Cx3cl1	up	7.4e-07	0	3	3
Cxcl13	up	7.4e-07	0	3	3
Cxcl14	up	7.4e-07	0	3	3
Cxcl16	up	7.4e-07	0	3	3
Eno1	up	0.0129491	1	2	3
Enpp7	up	4.3e-07	1	2	3
Fabp4	up	3.6e-07	3	0	3
Fas	up	0.00214582	1	2	3
Gmds	up	0.00262238	2	1	3
Gmppa	up	0.0026155	2	1	3
Gmppb	up	0.0026155	3	0	3
Gpam	up	1.72e-06	3	0	3
Hspb1	up	6.73e-06	3	0	3
Ikbke	up	0.00339793	1	2	3
LOC100125384	up	1.72e-06	2	1	3
LOC314140	up	0	0	3	3
Lta4h	up	0.00262161	0	3	3
Map3k11	up	0.0013089	2	1	3
Map3k4	up	1.699e-05	3	0	3
Mapk8ip1	up	0.0013089	0	3	3
Mapkapk5	up	0.00068778	2	1	3
Max	up	0.00024777	2	1	3
Mcee	up	5.7e-07	1	2	3
Nagk	up	0.0104443	2	1	3
Nfkbib	up	1.09e-06	3	0	3
Nfkbie	up	1.09e-06	2	1	3
Olr1	up	3.6e-07	3	0	3
Pcyt1a	up	0.0104454	1	2	3
Pcyt2	up	0.00262295	0	3	3
Pf4	up	7.4e-07	0	3	3
Pgam2	up	0.00293668	3	0	3
Phgdh	up	0.00400852	0	3	3
Pmm1	up	0.00521609	1	2	3
Pmm2	up	0.00521609	1	2	3
Ppp1r3b	up	4.9e-07	0	3	3
Ppp1r3c	up	4.9e-07	0	3	3
Ppp1r3d	up	4.9e-07	0	3	3
Rpe	up	0.00262123	2	1	3
Sdsl	up	0	3	0	3
Sh2b1	up	8.45e-06	2	1	3
Sh2b2	up	8.45e-06	2	1	3
Sh2b3	up	8.45e-06	2	1	3
Slc27a1	up	3.6e-07	3	0	3
Slc27a4	up	3.6e-07	3	0	3
Smpd1	up	4.3e-07	1	2	3
Smpd2	up	4.3e-07	1	2	3
Smpd3	up	4.3e-07	1	2	3
Smpd4	up	4.3e-07	1	2	3
Srf	up	2.35e-06	0	3	3
St6galnac5	up	4.3e-07	3	0	3
St6galnac6	up	4.3e-07	0	3	3
Stk11	up	8.42e-06	0	3	3
Stk3	up	0.00012818	3	0	3
Stk4	up	0.00083704	1	2	3
Tgfbr1	up	6.763e-05	1	2	3
Tlr4	up	0.00225949	1	2	3
Tp73	up	0	1	2	3
Ubc	up	4.316e-05	3	0	3
Uck1	up	0.00015449	3	0	3
Uck2	up	0.00015449	3	0	3
Uckl1	up	0.00015449	2	1	3
Aadat	up	0.00168531	1	1	2
Aass	up	0	1	1	2
Adpgk	up	0.00187039	1	1	2
Ahcy	up	0	1	1	2
Akt1s1	up	9e-08	2	0	2
Amy1a	up	6.9e-07	0	2	2
Apoa5	up	3.6e-07	2	0	2
Asl	up	0	0	2	2
Azin2	up	0	2	0	2
Bbc3	up	0	1	1	2
Bckdha	up	0.00262123	0	2	2
Blvra	up	0.0013089	1	1	2
Blvrb	up	0.0013089	1	1	2
Card9	up	0.00197455	2	0	2
Casp1	up	0	1	1	2
Casp12	up	0.00262123	1	1	2
Cdc37	up	9e-08	0	2	2
Chek1	up	0	1	1	2
Chek2	up	0	1	1	2
Chka	up	0.00261435	2	0	2
Chkb	up	0.00261435	2	0	2
Cyp8b1	down	3.6e-07	2	0	2
Dbi	up	3.6e-07	2	0	2
Dcxr	up	0	0	2	2
Ddx58	up	0.00262123	1	1	2
Dusp1	up	8e-08	0	2	2
Dusp10	up	8e-08	0	2	2
Dusp16	up	8e-08	0	2	2
Dusp2	up	8e-08	0	2	2
Dusp3	up	8e-08	0	2	2
Dusp4	up	8e-08	0	2	2
Dusp5	up	8e-08	0	2	2
Dusp6	up	8e-08	0	2	2
Dusp8	up	8e-08	0	2	2
Ephx2	up	0	0	2	2
Fasn	up	0	0	2	2
Gabarap	up	8.42e-06	2	0	2
Galk1	up	0.00400499	2	0	2
Gamt	up	0.00262123	0	2	2
Gapdhs	up	0.00082359	1	1	2
Gna12	up	0.00035939	2	0	2
Gne	up	0.00262123	1	1	2
Grin1	up	0	1	1	2
Grin2b	up	0	1	1	2
Gsk3a	up	9e-08	2	0	2
Gusb	up	0.00649343	1	1	2
Hmox1	up	1.72e-06	0	2	2
Idh1	up	0	2	0	2
Idh2	up	0	1	1	2
Irf3	up	0.00069398	1	1	2
Junb	up	8e-08	2	0	2
Jund	up	8e-08	2	0	2
Ksr1	up	4.027e-05	1	1	2
Lck	up	3.854e-05	1	1	2
Lpar1	up	1.1e-07	0	2	2
Map3k3	up	1.09e-06	0	2	2
Map4k1	up	0	1	1	2
Matk	up	8.45e-06	2	0	2
Mcat	up	0	1	1	2
Mdh2	up	0	2	0	2
Mgll	up	0	2	0	2
Mlycd	up	0	2	0	2
Naga	up	6.9e-07	0	2	2
Nlrp3	up	0.00262123	1	1	2
Nod1	up	0	0	2	2
Pc	up	0	0	2	2
Pdxk	up	2.5e-07	0	2	2
Pdxp	up	2.5e-07	0	2	2
Pgm3	up	0.00784306	1	1	2
Phlpp1	up	9e-08	0	2	2
Phykpl	up	0	0	2	2
Plau	up	0.00047224	2	0	2
Pltp	up	3.6e-07	2	0	2
Prkar1a	up	0.00262123	0	2	2
Psat1	up	0.00216226	1	1	2
Ptpn1	up	2.6e-07	0	2	2
Ptpn5	up	8e-08	0	2	2
Ptpn7	up	8e-08	0	2	2
Ptprf	up	2.6e-07	0	2	2
Rchy1	up	0	1	1	2
Sat1	up	0.0013089	1	1	2
Sat2	up	0.0013089	1	1	2
Serpine1	up	0.00021553	1	1	2
Sgk1	up	8.42e-06	0	2	2
Sgk2	up	8.42e-06	0	2	2
Sipa1	up	0	1	1	2
Skp2	up	4.3e-07	0	2	2
Slc33a1	up	0	1	1	2
Srm	up	1.72e-06	0	2	2
St3gal3	up	3.4e-07	0	2	2
St3gal4	up	3.4e-07	0	2	2
Taldo1	up	0	2	0	2
Tgfb1	up	0	0	2	2
Traf1	up	0	2	0	2
Trip6	up	0	1	1	2
Tyr	up	5.827e-05	2	0	2
Uap1l1	up	0.00523558	1	1	2
Acot8	up	0	0	1	1
Acsm3	up	0	1	0	1
Acsm5	up	0	1	0	1
Arhgap5	up	0	1	0	1
B4galt5	up	0	1	0	1
Bak1	up	0	1	0	1
Bcat2	up	0	1	0	1
Bdh1	up	0	0	1	1
Bdh2	up	0	1	0	1
Birc5	up	0	0	1	1
Capn2	up	0	0	1	1
Card6	up	0	0	1	1
Casp7	up	0	1	0	1
Ccng1	up	0	1	0	1
Cd82	up	0	1	0	1
Chdh	up	0	0	1	1
Chrm1	up	0	0	1	1
Ckb	up	0	1	0	1
Ddb2	up	0	1	0	1
Eif4b	up	0	1	0	1
Etnk2	up	0	1	0	1
Exoc7	up	0	0	1	1
Gaa	up	0	0	1	1
Galns	up	0	0	1	1
Galnt1	up	0	1	0	1
Galnt10	up	0	1	0	1
Galnt18	up	0	1	0	1
Galnt2	up	0	1	0	1
Galnt6	up	0	1	0	1
Gcsh	up	0	0	1	1
Gtse1	up	0	1	0	1
Haao	up	0	0	1	1
Hdc	up	0	1	0	1
Hoga1	up	0	0	1	1
Hsd17b1	up	0	0	1	1
Hsd17b12	up	0	0	1	1
Hsd17b4	up	0	0	1	1
Hsd17b8	up	0	0	1	1
Hspa1b	up	0	0	1	1
Hspa1l	up	0	0	1	1
Hspa2	up	0	0	1	1
Il18r1	up	0	1	0	1
Ippk	up	0	0	1	1
Irak2	up	0	1	0	1
Lamtor5	up	0	0	1	1
Lipe	up	0	1	0	1
Ltbr	up	0	0	1	1
Ltc4s	up	0	1	0	1
Mat2b	up	0	1	0	1
Mefv	up	0	0	1	1
Mknk1	up	0	0	1	1
Mknk2	up	0	0	1	1
Mmp14	up	0	0	1	1
Nans	up	0	1	0	1
Nck2	up	0	0	1	1
Nfatc3	up	0	1	0	1
Nlrp1a	up	0	0	1	1
Pgp	up	0	1	0	1
Pidd1	up	0	1	0	1
Ppm1d	up	0	1	0	1
Ppt2	up	0	1	0	1
Rab5c	up	0	1	0	1
Ripk3	up	0	1	0	1
Rprm	up	0	1	0	1
Rps6	up	0	1	0	1
Sesn2	up	0	1	0	1
Shisa5	up	0	1	0	1
Siah1	up	0	1	0	1
Sptlc1	up	0	0	1	1
Sqstm1	up	0	0	1	1
Steap3	up	0	1	0	1
Sugt1	up	0	0	1	1
Tank	up	0	1	0	1
Thtpa	up	0	0	1	1
Tmem173	up	0	0	1	1
Tnfrsf11a	up	0	0	1	1
Trim25	up	0	0	1	1
Trip10	up	0	0	1	1
Tsta3	up	0	0	1	1
Xylb	up	0	1	0	1
